# Supplementary material for: Differential roles of the type I and II secretion systems for the intracellular ABC141 Acinetobacter baumannii infection, which elicits an atypical hypoxia response in endothelial cells
Source: PLoS Pathog. 2026 Feb 9;22(2):e1013265. doi: 10.1371/journal.ppat.1013265 (PMC12912691; doi:10.1371/journal.ppat.1013265)
Supplement: S1 Table — (XLSX) [file ppat.1013265.s009.xlsx]

## Sheet: out
Gene	Gene name	baseMean	SINF/SNEG log2FoldChange	GFP/FACS lfcSE	GFP/FACS stat	SINF/SNEG pvalue	SINF/SNEG padj	INF/NEG log2FoldChange	INT/NEG lfcSE	INT/NEG stat	INF/NEG pvalue	INF/NEG padj
ENSG00000159167	STC1	198.277	2.91856	0.180408	16.1775	7.26465e-59	8.76552e-55	2.26104	0.145944	15.4925	3.89863e-54	4.51423e-50
ENSG00000113369	ARRDC3	663.96	1.51077	0.113696	13.2878	2.7245e-40	1.64369e-36	1.49133	0.102135	14.6017	2.7411e-48	1.05797e-44
ENSG00000114268	PFKFB4	122.336	3.29874	0.280889	11.7439	7.58897e-32	3.05228e-28	2.94763	0.232501	12.6779	7.83764e-37	1.1344e-33
ENSG00000116285	ERRFI1	657.506	1.52145	0.13185	11.5392	8.3674e-31	2.52403e-27	1.42496	0.118481	12.027	2.56391e-33	2.96875e-30
ENSG00000167772	ANGPTL4	382.104	4.3098	0.378601	11.3835	5.05386e-30	1.2196e-26	4.68852	0.339087	13.8269	1.75435e-43	5.0784e-40
ENSG00000148926	ADM	379.942	1.89745	0.167758	11.3107	1.16173e-29	2.33625e-26	2.10101	0.152324	13.7931	2.80598e-43	6.49809e-40
ENSG00000152256	PDK1	218.031	2.54303	0.226578	11.2237	3.12077e-29	4.87117e-26	2.40041	0.201062	11.9387	7.44175e-33	6.62831e-30
ENSG00000147872	PLIN2	263.794	2.03959	0.181772	11.2206	3.22969e-29	4.87117e-26	2.16941	0.161229	13.4554	2.86012e-41	5.51955e-38
ENSG00000104765	BNIP3L	496.231	1.83052	0.166951	10.9644	5.66844e-28	7.59949e-25	1.7423	0.148811	11.7082	1.15763e-31	8.93614e-29
ENSG00000152952	PLOD2	1630.53	1.31621	0.124431	10.5779	3.77487e-26	4.55476e-23	1.24273	0.112702	11.0267	2.8398e-28	1.82678e-25
ENSG00000258667	HIF1A-AS3	109.429	5.37871	0.517221	10.3992	2.49905e-25	2.74123e-22	6.00056	0.466106	12.8738	6.3211e-38	1.0456e-34
ENSG00000129521	EGLN3	169.043	3.01848	0.315285	9.57379	1.03055e-21	1.03622e-18	2.80504	0.275054	10.1981	2.02109e-24	9.75092e-22
ENSG00000176171	BNIP3	379.713	1.32787	0.141648	9.37439	6.958e-21	6.4581e-18	1.38217	0.127058	10.8783	1.4633e-27	8.91765e-25
ENSG00000113739	STC2	432.372	2.32797	0.249374	9.33525	1.00754e-20	8.68358e-18	2.69554	0.22568	11.9441	6.96908e-33	6.62831e-30
ENSG00000104419	NDRG1	456.752	3.28914	0.363905	9.03846	1.58899e-19	1.27819e-16	3.94906	0.328829	12.0094	3.16965e-33	3.33649e-30
ENSG00000146674	IGFBP3	681.123	2.32644	0.25774	9.02632	1.77549e-19	1.33894e-16	2.92722	0.233263	12.549	4.02486e-36	5.1782e-33
ENSG00000102144	PGK1	2135.51	1.1203	0.129903	8.62413	6.45842e-18	4.58396e-15	1.18027	0.117983	10.0037	1.46763e-23	6.79749e-21
ENSG00000115548	KDM3A	419.437	1.38353	0.160641	8.6126	7.14198e-18	4.78751e-15	1.42816	0.143901	9.92458	3.25456e-23	1.4494e-20
ENSG00000109046	WSB1	472.094	1.06165	0.125643	8.44977	2.91867e-17	1.85351e-14	1.00034	0.112132	8.92101	4.62041e-19	1.4861e-16
ENSG00000125629	INSIG2	137.65	1.66321	0.197471	8.42253	3.68437e-17	2.22278e-14	1.50179	0.175273	8.56827	1.05047e-17	2.70297e-15
ENSG00000106366	SERPINE1	681.181	1.14924	0.137523	8.3567	6.44993e-17	3.70595e-14	1.86143	0.125044	14.8861	4.05674e-50	2.34865e-46
ENSG00000059804	SLC2A3	412.256	2.12747	0.256548	8.29266	1.10742e-16	6.07371e-14	2.14808	0.232017	9.25831	2.07703e-20	8.01663e-18
ENSG00000114023	FAM162A	160.435	1.47548	0.180233	8.18651	2.68902e-16	1.41068e-13	1.64348	0.158827	10.3476	4.29105e-25	2.16026e-22
ENSG00000117394	SLC2A1	842.888	1.2093	0.148144	8.16303	3.26734e-16	1.64265e-13	1.55293	0.134451	11.5502	7.36483e-31	5.32984e-28
ENSG00000143847	PPFIA4	72.1447	4.89967	0.601623	8.14408	3.82168e-16	1.84449e-13	4.67624	0.495442	9.43852	3.78071e-21	1.50955e-18
ENSG00000159399	HK2	31.7542	5.70053	0.710979	8.01785	1.07611e-15	4.994e-13	5.50239	0.518031	10.6217	2.36131e-26	1.35336e-23
ENSG00000111674	ENO2	335.604	1.49783	0.187474	7.98956	1.35421e-15	6.0518e-13	1.91673	0.169447	11.3117	1.14853e-29	7.82284e-27
ENSG00000119938	PPP1R3C	80.2685	1.61148	0.20474	7.87086	3.52213e-15	1.51779e-12	1.8864	0.177658	10.6181	2.45449e-26	1.35336e-23
ENSG00000169710	FASN	1748.71	-0.788021	0.100571	-7.83549	4.67009e-15	1.94308e-12	-0.55593	0.0911433	-6.09951	1.06395e-09	9.81117e-08
ENSG00000196968	FUT11	192.214	1.35668	0.174809	7.76093	8.43102e-15	3.39096e-12	1.26971	0.155264	8.17778	2.89114e-16	6.41082e-14
ENSG00000247095	MIR210HG	29.0778	3.27385	0.423995	7.72143	1.15028e-14	4.47719e-12	2.78555	0.337657	8.24963	1.58882e-16	3.83269e-14
ENSG00000134333	LDHA	5308.55	0.785504	0.101887	7.70953	1.26281e-14	4.7616e-12	0.904749	0.0927678	9.75283	1.79393e-22	7.6933e-20
ENSG00000197930	ERO1A	909.27	1.06159	0.138177	7.68281	1.55636e-14	5.69063e-12	1.02084	0.124587	8.19378	2.53153e-16	5.86251e-14
ENSG00000169429	CXCL8	58.5499	1.78422	0.236969	7.52932	5.1006e-14	1.81011e-11	1.33524	0.208461	6.40525	1.50126e-10	1.60955e-08
ENSG00000138764	CCNG2	82.3643	2.01951	0.268963	7.50852	5.97992e-14	2.06153e-11	1.49172	0.225494	6.61531	3.70763e-11	4.33643e-09
ENSG00000119950	MXI1	73.4648	1.64979	0.220551	7.48031	7.41462e-14	2.48513e-11	1.51155	0.182372	8.28827	1.14904e-16	2.83079e-14
ENSG00000128335	APOL2	134.65	1.83135	0.245469	7.46062	8.61169e-14	2.77157e-11	1.8625	0.214704	8.67473	4.14548e-18	1.14287e-15
ENSG00000162433	AK4	111.712	1.4623	0.196049	7.45884	8.72863e-14	2.77157e-11	1.4057	0.171889	8.17791	2.888e-16	6.41082e-14
ENSG00000156030	MIDEAS	421.703	0.787535	0.105702	7.45054	9.2957e-14	2.87595e-11	0.57599	0.0941378	6.11859	9.44093e-10	8.81585e-08
ENSG00000126804	ZBTB1	233.252	0.913574	0.122872	7.43515	1.04449e-13	3.15072e-11	0.778266	0.107752	7.22272	5.09579e-13	7.66287e-11
ENSG00000248323	LUCAT1	641.371	0.952535	0.128623	7.40563	1.30529e-13	3.84136e-11	1.37154	0.116691	11.7536	6.76517e-32	5.59528e-29
ENSG00000069869	NEDD4	642.174	0.853051	0.118241	7.21452	5.41241e-13	1.55491e-10	0.736801	0.106862	6.89489	5.39072e-12	7.17462e-10
ENSG00000135318	NT5E	107.961	1.32194	0.186824	7.07584	1.48543e-12	4.16817e-10	0.827685	0.165242	5.00893	5.47342e-07	2.80428e-05
ENSG00000255468	B4GAT1-DT	213.309	-1.40063	0.200552	-6.98387	2.87163e-12	7.8748e-10	-0.297223	0.188184	-1.57943	0.114238	0.348291
ENSG00000169174	PCSK9	89.3233	-1.32203	0.192494	-6.86793	6.51386e-12	1.74658e-09	-0.577273	0.158827	-3.63461	0.000278401	0.00572576
ENSG00000112715	VEGFA	248.252	1.15336	0.168843	6.83096	8.43504e-12	2.21255e-09	1.37964	0.150987	9.1375	6.39131e-20	2.24258e-17
ENSG00000167106	EEIG1	341.264	-0.781719	0.114689	-6.816	9.36079e-12	2.40313e-09	-0.103613	0.101221	-1.02363	0.306011	0.576897
ENSG00000134107	BHLHE40	979.616	0.863442	0.127067	6.79515	1.08197e-11	2.7198e-09	0.843325	0.114945	7.33678	2.18798e-13	3.47049e-11
ENSG00000213859	KCTD11	86.3257	1.67189	0.247439	6.75678	1.41095e-11	3.47439e-09	2.36061	0.223014	10.585	3.49718e-26	1.84063e-23
ENSG00000181744	DIPK2A	143.009	1.19845	0.1792	6.68779	2.26564e-11	5.46745e-09	1.03123	0.162203	6.35763	2.04886e-10	2.15671e-08
ENSG00000088340	FER1L4	127.428	1.23384	0.186803	6.60506	3.9736e-11	9.40108e-09	1.30551	0.162063	8.0556	7.90885e-16	1.69586e-13
ENSG00000135245	HILPDA	544.657	1.6952	0.258668	6.55358	5.61755e-11	1.30349e-08	1.80743	0.2346	7.70431	1.31552e-14	2.53874e-12
ENSG00000188994	ZNF292	380.903	0.909916	0.139566	6.5196	7.04952e-11	1.6049e-08	0.654193	0.125751	5.20228	1.96856e-07	1.1397e-05
ENSG00000199038	MIR210	19.3908	3.90068	0.601875	6.48088	9.119e-11	2.03759e-08	3.197	0.449261	7.11612	1.11008e-12	1.62703e-10
ENSG00000061656	SPAG4	30.8874	2.26829	0.352861	6.42829	1.29044e-10	2.83098e-08	1.95716	0.283633	6.90031	5.18877e-12	6.98614e-10
ENSG00000023608	SNAPC1	180.154	0.783841	0.12206	6.42178	1.34687e-10	2.90203e-08	0.35344	0.110258	3.20556	0.00134799	0.0193652
ENSG00000138640	FAM13A	153.034	1.08936	0.169825	6.41464	1.41159e-10	2.9881e-08	1.14378	0.149195	7.66637	1.76937e-14	3.35862e-12
ENSG00000122884	P4HA1	317.402	1.09552	0.17217	6.36306	1.97776e-10	4.11442e-08	1.31999	0.153629	8.59207	8.54153e-18	2.30005e-15
ENSG00000139211	AMIGO2	1216.92	0.603105	0.0952764	6.33005	2.45081e-10	5.01212e-08	0.542233	0.085754	6.32312	2.56338e-10	2.62667e-08
ENSG00000106070	GRB10	273.178	0.889164	0.140562	6.32577	2.51968e-10	5.06708e-08	1.13021	0.124916	9.04773	1.4597e-19	4.8291e-17
ENSG00000289942		80.3669	1.82487	0.288833	6.31807	2.64858e-10	5.23897e-08	1.24301	0.25685	4.83943	1.3021e-06	5.84381e-05
ENSG00000185033	SEMA4B	396.855	0.923608	0.147516	6.26106	3.8236e-10	7.44122e-08	1.27439	0.132715	9.60246	7.80589e-22	3.22801e-19
ENSG00000104756	KCTD9	265.675	0.677629	0.108781	6.22932	4.68458e-10	8.97208e-08	0.38727	0.096128	4.02869	5.60893e-05	0.0016036
ENSG00000120129	DUSP1	639.345	0.876334	0.141138	6.20904	5.331e-10	1.00506e-07	1.17597	0.128137	9.17746	4.4137e-20	1.64859e-17
ENSG00000116016	EPAS1	764.237	0.517336	0.0837211	6.17929	6.43922e-10	1.19532e-07	0.58391	0.0753264	7.75172	9.06533e-15	1.77911e-12
ENSG00000101236	RNF24	126.75	0.963922	0.156605	6.15513	7.50154e-10	1.37142e-07	0.977419	0.137858	7.09004	1.34073e-12	1.91659e-10
ENSG00000125148	MT2A	284.808	1.10039	0.179012	6.14701	7.89592e-10	1.42197e-07	1.25279	0.161389	7.76254	8.32469e-15	1.66192e-12
ENSG00000132669	RIN2	342.663	0.574189	0.0936498	6.13124	8.71986e-10	1.54726e-07	0.42207	0.0833992	5.06083	4.1743e-07	2.17721e-05
ENSG00000168209	DDIT4	1804	1.42856	0.233505	6.11792	9.48062e-10	1.65787e-07	1.57546	0.212817	7.4029	1.33237e-13	2.14271e-11
ENSG00000109107	ALDOC	46.6027	2.50446	0.413333	6.05918	1.36815e-09	2.35829e-07	2.81876	0.321456	8.76872	1.80701e-18	5.23085e-16
ENSG00000140939	NOL3	139.389	1.05684	0.177682	5.94792	2.7157e-09	4.61517e-07	1.29009	0.15779	8.17599	2.93439e-16	6.41082e-14
ENSG00000067182	TNFRSF1A	1067.37	-0.499476	0.0855272	-5.83997	5.22101e-09	8.74954e-07	-0.45332	0.0776786	-5.83585	5.35178e-09	4.39491e-07
ENSG00000146242	TPBG	261.44	0.681567	0.117088	5.821	5.84971e-09	9.66885e-07	0.728377	0.103954	7.0067	2.44008e-12	3.40406e-10
ENSG00000251493	FOXD1	55.4828	1.33105	0.228755	5.81867	5.93181e-09	9.67205e-07	1.34688	0.199626	6.74705	1.50885e-11	1.8786e-09
ENSG00000112972	HMGCS1	486.266	-0.606068	0.10435	-5.80802	6.32161e-09	1.01702e-06	-0.479832	0.0929551	-5.16197	2.44361e-07	1.37352e-05
ENSG00000196159	FAT4	139.697	1.08654	0.187175	5.80494	6.43899e-09	1.02227e-06	1.25714	0.165014	7.61838	2.56883e-14	4.50673e-12
ENSG00000261051		26.8161	2.10872	0.363879	5.79511	6.82766e-09	1.05976e-06	1.95647	0.296371	6.60141	4.07258e-11	4.68147e-09
ENSG00000214193	SH3D21	48.3068	1.6823	0.290325	5.79454	6.85077e-09	1.05976e-06	2.37041	0.258417	9.1728	4.60871e-20	1.66763e-17
ENSG00000058085	LAMC2	197.601	0.970128	0.167485	5.79233	6.94157e-09	1.06021e-06	0.942323	0.148146	6.36077	2.00749e-10	2.13255e-08
ENSG00000135766	EGLN1	65.4983	1.17906	0.204238	5.77296	7.78888e-09	1.17476e-06	0.612938	0.175128	3.49994	0.000465365	0.00856671
ENSG00000104812	GYS1	162.801	1.10918	0.192568	5.75996	8.41331e-09	1.25327e-06	1.16873	0.170085	6.87143	6.35632e-12	8.26965e-10
ENSG00000107159	CA9	17.9916	6.28224	1.09487	5.7379	9.58588e-09	1.41053e-06	5.74922	0.64862	8.86377	7.73562e-19	2.42083e-16
ENSG00000120875	DUSP4	2008.88	-0.399409	0.0697793	-5.72388	1.04117e-08	1.51358e-06	-0.22887	0.063148	-3.62435	0.000289694	0.00593693
ENSG00000166046	TCP11L2	85.9664	1.38774	0.24343	5.70076	1.19275e-08	1.7133e-06	1.22181	0.205978	5.93176	2.99713e-09	2.55175e-07
ENSG00000170525	PFKFB3	2479.33	0.768919	0.135294	5.6833	1.32118e-08	1.87545e-06	0.940702	0.123273	7.63103	2.32881e-14	4.14851e-12
ENSG00000240032	LNCSRLR	14.4057	2.58721	0.457352	5.65692	1.5411e-08	2.1622e-06	1.73876	0.362807	4.79251	1.64708e-06	7.22408e-05
ENSG00000177150	FAM210A	124.251	0.892773	0.157972	5.65146	1.59087e-08	2.20637e-06	0.731319	0.144212	5.07113	3.95466e-07	2.09091e-05
ENSG00000101255	TRIB3	199.967	0.853989	0.152161	5.6124	1.9954e-08	2.73596e-06	0.98655	0.135028	7.30628	2.74635e-13	4.24e-11
ENSG00000072310	SREBF1	866.294	-0.619614	0.110619	-5.60136	2.12682e-08	2.8834e-06	-0.319746	0.0995648	-3.21144	0.00132074	0.0191706
ENSG00000111859	NEDD9	211.367	-0.736226	0.133191	-5.52758	3.24674e-08	4.35279e-06	-0.447276	0.118266	-3.78194	0.000155612	0.00366294
ENSG00000168214	RBPJ	291.155	0.665011	0.121009	5.49554	3.89516e-08	5.12884e-06	0.597706	0.108836	5.49181	3.97833e-08	2.74197e-06
ENSG00000166920	C15orf48	87.0139	1.13439	0.206447	5.49484	3.9106e-08	5.12884e-06	1.08412	0.185991	5.82887	5.58027e-09	4.45613e-07
ENSG00000291174	FAUP4	78.6059	1.11762	0.203737	5.48562	4.12017e-08	5.34559e-06	1.12065	0.174259	6.43094	1.26816e-10	1.37234e-08
ENSG00000198879	SFMBT2	107.069	0.910567	0.16752	5.43556	5.46233e-08	7.01155e-06	0.834588	0.145842	5.72255	1.04934e-08	8.04658e-07
ENSG00000145623	OSMR	443.491	0.633457	0.11665	5.43043	5.62182e-08	7.1403e-06	0.369595	0.102743	3.59729	0.000321546	0.00640802
ENSG00000026025	VIM	3214.27	0.384326	0.0708157	5.42714	5.72658e-08	7.19759e-06	0.292423	0.0645042	4.53339	5.80447e-06	0.00022255
ENSG00000118263	KLF7	182.557	0.822361	0.151706	5.42076	5.93462e-08	7.3811e-06	1.212	0.13323	9.09706	9.28107e-20	3.16075e-17
ENSG00000226510	UPK1A-AS1	6.95709	6.09714	1.12515	5.41895	5.99493e-08	7.3811e-06	4.91628	0.841265	5.84391	5.09891e-09	4.21716e-07
ENSG00000125772	GPCPD1	225.666	-0.708278	0.131749	-5.37595	7.61782e-08	9.28451e-06	-0.766479	0.119151	-6.43281	1.25262e-10	1.37234e-08
ENSG00000119408	NEK6	178.62	0.919803	0.171887	5.35122	8.73638e-08	1.05413e-05	1.21	0.154058	7.85418	4.02412e-15	8.17461e-13
ENSG00000101665	SMAD7	89.9707	0.953639	0.179823	5.30322	1.1378e-07	1.35927e-05	0.998738	0.1588	6.28927	3.18967e-10	3.18389e-08
ENSG00000107077	KDM4C	155.483	0.764655	0.145026	5.27254	1.34548e-07	1.59162e-05	0.795757	0.129367	6.15117	7.69134e-10	7.29984e-08
ENSG00000114480	GBE1	280.483	0.893631	0.170104	5.25345	1.49274e-07	1.74868e-05	0.949193	0.15218	6.23729	4.45229e-10	4.40624e-08
ENSG00000278540	ACACA	990.635	-0.467716	0.0893877	-5.23245	1.67281e-07	1.94078e-05	-0.429189	0.0806913	-5.3189	1.04399e-07	6.49911e-06
ENSG00000079459	FDFT1	374.77	-0.526016	0.100625	-5.22746	1.71851e-07	1.97482e-05	-0.34189	0.0890533	-3.83916	0.000123455	0.00310084
ENSG00000114120	SLC25A36	285.066	0.643987	0.123256	5.22478	1.74362e-07	1.98477e-05	0.477854	0.10896	4.3856	1.15667e-05	0.000403407
ENSG00000163347	CLDN1	411.461	0.531686	0.10197	5.21412	1.84689e-07	2.08267e-05	0.428467	0.0927991	4.61715	3.89049e-06	0.000154804
ENSG00000163814	CDCP1	328.973	0.957828	0.184022	5.20496	1.94042e-07	2.16253e-05	1.17536	0.165124	7.11807	1.09452e-12	1.6248e-10
ENSG00000164442	CITED2	84.0802	1.31673	0.253038	5.2037	1.95356e-07	2.16253e-05	1.93101	0.222203	8.6903	3.61474e-18	1.02086e-15
ENSG00000178802	MPI	144.75	0.819341	0.157698	5.19562	2.04044e-07	2.23818e-05	0.824145	0.141367	5.82984	5.54789e-09	4.45613e-07
ENSG00000139496	NUP58	414.795	0.509899	0.0982639	5.18908	2.11339e-07	2.29731e-05	0.124177	0.0891837	1.39237	0.163809	0.416135
ENSG00000185745	IFIT1	82.5684	5.43091	1.04813	5.18151	2.20098e-07	2.36251e-05	-0.52575	0.964892	-0.54488	0.585836	0.7958
ENSG00000163872	YEATS2	187.248	0.782606	0.151067	5.18053	2.21252e-07	2.36251e-05	0.901064	0.13594	6.62837	3.39403e-11	4.01015e-09
ENSG00000151151	IPMK	125.038	0.819993	0.158796	5.16381	2.41968e-07	2.56104e-05	0.255564	0.139187	1.83613	0.0663389	0.256097
ENSG00000173281	PPP1R3B	73.868	1.43959	0.279321	5.15389	2.55139e-07	2.67696e-05	1.20804	0.243912	4.95276	7.31666e-07	3.54475e-05
ENSG00000145901	TNIP1	273.873	0.923685	0.179294	5.15178	2.58029e-07	2.68394e-05	1.28665	0.161753	7.95442	1.79979e-15	3.7214e-13
ENSG00000119917	IFIT3	54.8541	3.82146	0.743108	5.14254	2.71048e-07	2.79527e-05	0.0597872	0.685478	0.0872198	0.930497	0.97648
ENSG00000186529	CYP4F3	140.208	-0.936939	0.182349	-5.13816	2.77448e-07	2.83703e-05	-0.563323	0.162733	-3.46164	0.000536897	0.00954014
ENSG00000153395	LPCAT1	332.28	0.71627	0.139519	5.13385	2.83867e-07	2.87827e-05	0.944636	0.125253	7.54182	4.63447e-14	8.00933e-12
ENSG00000171223	JUNB	244.073	0.832463	0.163635	5.08732	3.63166e-07	3.65163e-05	1.11274	0.148609	7.48769	7.00969e-14	1.17631e-11
ENSG00000131873	CHSY1	218.997	0.614142	0.121426	5.05774	4.24263e-07	4.2307e-05	0.626473	0.107171	5.84552	5.04979e-09	4.20658e-07
ENSG00000132199	ENOSF1	281.876	0.600514	0.118932	5.04923	4.43586e-07	4.38714e-05	0.794998	0.10587	7.5092	5.94881e-14	1.01296e-11
ENSG00000155876	RRAGA	365.884	0.49267	0.0981019	5.02203	5.11285e-07	5.01558e-05	0.275405	0.0886085	3.10811	0.0018829	0.0242536
ENSG00000163516	ANKZF1	99.9842	1.27282	0.25498	4.99185	5.98022e-07	5.78987e-05	1.59833	0.229094	6.97674	3.0211e-12	4.16444e-10
ENSG00000204682	MIR1915HG	202.847	-0.607007	0.121614	-4.99128	5.99813e-07	5.78987e-05	0.00558971	0.1108	0.0504485	0.959765	0.98608
ENSG00000131016	AKAP12	1306.79	1.098	0.220549	4.9785	6.40797e-07	6.13639e-05	1.2364	0.200708	6.16018	7.26622e-10	7.0113e-08
ENSG00000246350	ZBED9-AS1	429.798	-1.35373	0.272475	-4.96826	6.75555e-07	6.35459e-05	-0.41481	0.251562	-1.64893	0.0991611	0.320902
ENSG00000130164	LDLR	389.031	-0.511483	0.102971	-4.96724	6.79126e-07	6.35459e-05	-0.224288	0.0918109	-2.44294	0.0145683	0.101435
ENSG00000082074	FYB1	173.77	0.673487	0.135588	4.96717	6.79382e-07	6.35459e-05	0.242189	0.122229	1.98144	0.0475424	0.211322
ENSG00000169499	PLEKHA2	253.495	0.743398	0.149872	4.96023	7.04115e-07	6.53527e-05	0.853385	0.134536	6.34317	2.25088e-10	2.34802e-08
ENSG00000177119	ANO6	496.29	0.546982	0.110468	4.95151	7.36398e-07	6.78273e-05	0.573633	0.0983772	5.83096	5.51102e-09	4.45613e-07
ENSG00000120708	TGFBI	1078.93	0.428037	0.0864987	4.94848	7.47961e-07	6.81875e-05	0.445643	0.0780485	5.70982	1.13093e-08	8.55884e-07
ENSG00000134215	VAV3	99.9418	-0.847387	0.171292	-4.94702	7.5358e-07	6.81875e-05	-0.606476	0.147539	-4.11063	3.94589e-05	0.00118061
ENSG00000067992	PDK3	266.766	0.862263	0.174333	4.94607	7.57262e-07	6.81875e-05	0.806602	0.155147	5.19894	2.0043e-07	1.15462e-05
ENSG00000169991	IFFO2	185.765	-0.637362	0.129524	-4.9208	8.61894e-07	7.70342e-05	-0.498381	0.118919	-4.19093	2.77818e-05	0.000878923
ENSG00000175105	ZNF654	121.608	0.964791	0.196274	4.91553	8.85434e-07	7.85562e-05	0.654329	0.17192	3.80601	0.000141228	0.00343545
ENSG00000039560	RAI14	482.871	0.570275	0.116806	4.88224	1.04889e-06	9.23786e-05	0.269407	0.105179	2.56141	0.0104248	0.0836653
ENSG00000151092	NGLY1	212.448	0.635082	0.130464	4.86788	1.12804e-06	9.86296e-05	0.301127	0.117524	2.56225	0.0103997	0.0835655
ENSG00000072682	P4HA2	169.812	0.934232	0.192384	4.85608	1.19732e-06	0.000103934	1.17475	0.169951	6.91227	4.76971e-12	6.49746e-10
ENSG00000228451	SDAD1P1	22.8635	2.22653	0.459012	4.85069	1.23031e-06	0.000106035	2.0351	0.388719	5.2354	1.64627e-07	9.77546e-06
ENSG00000124225	PMEPA1	804.698	0.398328	0.082612	4.82168	1.42354e-06	0.000121819	0.637253	0.0742153	8.58655	8.96231e-18	2.35851e-15
ENSG00000183258	DDX41	218.381	0.845854	0.175879	4.80929	1.51471e-06	0.000128708	0.854491	0.158185	5.40183	6.59637e-08	4.38733e-06
ENSG00000157601	MX1	55.6646	5.52069	1.1578	4.76825	1.85829e-06	0.000156798	0.586205	1.07623	0.544682	0.585972	0.795891
ENSG00000146678	IGFBP1	46.3713	1.63344	0.345399	4.72915	2.25456e-06	0.000188914	2.52044	0.307219	8.20403	2.32465e-16	5.49329e-14
ENSG00000141580	WDR45B	335.055	0.549129	0.116362	4.71916	2.36818e-06	0.000197066	0.45607	0.105043	4.34176	1.41346e-05	0.000484214
ENSG00000275379	H3C11	1196.14	-0.813188	0.172624	-4.71075	2.46812e-06	0.000203975	-0.549979	0.158207	-3.47632	0.000508352	0.00918285
ENSG00000163659	TIPARP	397.246	0.828324	0.175955	4.70758	2.50677e-06	0.00020576	1.10102	0.160103	6.87697	6.11395e-12	8.04471e-10
ENSG00000249992	TMEM158	37.0797	1.31611	0.280572	4.69081	2.72131e-06	0.000221861	1.89121	0.247636	7.63703	2.22284e-14	4.08544e-12
ENSG00000132613	MTSS2	317.082	-0.607886	0.130118	-4.67182	2.98542e-06	0.000241759	-0.241778	0.11795	-2.04983	0.040381	0.191757
ENSG00000137831	UACA	397.895	0.665331	0.142471	4.66994	3.01285e-06	0.000242354	0.783429	0.128453	6.09896	1.06763e-09	9.81117e-08
ENSG00000166825	ANPEP	57.9697	1.07383	0.23019	4.66497	3.08663e-06	0.000246645	0.329844	0.203061	1.62436	0.1043	0.330526
ENSG00000157827	FMNL2	374.144	0.460641	0.098984	4.65369	3.26041e-06	0.000258816	0.163647	0.0882755	1.85383	0.063764	0.251537
ENSG00000170949	ZNF160	119.119	0.738863	0.159333	4.63722	3.53131e-06	0.000278489	0.80839	0.139251	5.80526	6.42669e-09	4.99427e-07
ENSG00000177606	JUN	247.731	0.987302	0.214028	4.61297	3.96963e-06	0.000309879	1.71374	0.194859	8.79474	1.43377e-18	4.25684e-16
ENSG00000137331	IER3	1320.17	0.673217	0.145958	4.61239	3.98071e-06	0.000309879	1.17464	0.132919	8.83724	9.81143e-19	2.98965e-16
ENSG00000100504	PYGL	327.737	0.594097	0.128979	4.60616	4.10167e-06	0.000317249	0.681189	0.114694	5.93919	2.86442e-09	2.45683e-07
ENSG00000197153	H3C12	4888.53	-0.809916	0.176067	-4.60005	4.22388e-06	0.00032462	-0.339344	0.160774	-2.11069	0.0347991	0.175114
ENSG00000108039	XPNPEP1	157.742	0.690793	0.150291	4.59636	4.29927e-06	0.000328323	0.688249	0.130623	5.26898	1.37186e-07	8.31663e-06
ENSG00000144320	LNPK	232.489	0.670508	0.146047	4.59104	4.41049e-06	0.000334698	0.636605	0.129751	4.90637	9.2779e-07	4.38485e-05
ENSG00000138162	TACC2	200.472	-0.549075	0.121073	-4.53509	5.75803e-06	0.000434227	-0.531892	0.10774	-4.9368	7.9415e-07	3.78414e-05
ENSG00000173221	GLRX	183.693	0.772974	0.171009	4.52007	6.18183e-06	0.000463292	0.841791	0.151656	5.55068	2.84567e-08	2.03395e-06
ENSG00000116260	QSOX1	246.269	0.85068	0.188563	4.51139	6.44042e-06	0.000479692	1.13079	0.168047	6.72902	1.70807e-11	2.10402e-09
ENSG00000287625		45.6748	1.28155	0.284228	4.50888	6.51718e-06	0.000482431	1.8675	0.251151	7.43578	1.0395e-13	1.71948e-11
ENSG00000186352	ANKRD37	23.8054	1.69873	0.377569	4.49912	6.82352e-06	0.000502028	2.19776	0.324532	6.77208	1.26946e-11	1.59773e-09
ENSG00000147874	HAUS6	430.447	0.491451	0.109362	4.49382	6.99557e-06	0.000511567	0.266638	0.0986504	2.70286	0.00687457	0.0625791
ENSG00000164056	SPRY1	29.4369	1.57631	0.351174	4.48868	7.16644e-06	0.000520905	1.18215	0.304934	3.87675	0.00010586	0.00272389
ENSG00000253633	LINC03047	16.5743	2.06086	0.459557	4.48444	7.31062e-06	0.000528203	2.76821	0.438056	6.31931	2.62731e-10	2.66856e-08
ENSG00000165195	PIGA	103.948	0.722582	0.161206	4.48236	7.38205e-06	0.000530189	0.225738	0.141933	1.59046	0.111732	0.344161
ENSG00000134013	LOXL2	798.242	0.729797	0.163181	4.47231	7.73778e-06	0.0005493	1.2608	0.147877	8.526	1.51499e-17	3.81348e-15
ENSG00000146648	EGFR	1064.2	0.555675	0.124249	4.47227	7.73919e-06	0.0005493	0.67362	0.112612	5.98175	2.20747e-09	1.92182e-07
ENSG00000074181	NOTCH3	127.093	-0.943861	0.211673	-4.45904	8.23257e-06	0.000580902	-0.634697	0.186878	-3.39632	0.000682991	0.0115638
ENSG00000150991	UBC	2228.87	0.426422	0.0958625	4.44827	8.65658e-06	0.000607269	0.538104	0.087073	6.17991	6.41374e-10	6.24073e-08
ENSG00000163565	IFI16	20.1943	2.22213	0.502454	4.42255	9.75409e-06	0.000680305	-0.0371206	0.486705	-0.0762692	0.939205	0.980148
ENSG00000274070	CASTOR2	478.563	-0.485656	0.109973	-4.41612	1.00487e-05	0.000696825	-0.464395	0.0977965	-4.74858	2.04849e-06	8.69645e-05
ENSG00000073350	LLGL2	96.8483	-0.712512	0.161918	-4.40044	1.0803e-05	0.000744849	0.02326	0.14043	0.165634	0.868445	0.94562
ENSG00000186918	ZNF395	87.2095	0.873848	0.198746	4.3968	1.09859e-05	0.000753158	0.643875	0.173787	3.70496	0.000211428	0.00466003
ENSG00000200021	RNA5SP448	25.0466	-1.60835	0.366341	-4.3903	1.13194e-05	0.000771636	-0.0421671	0.306941	-0.137378	0.890732	0.959243
ENSG00000124635	H2BC11	8450.59	-0.663648	0.151493	-4.38071	1.18294e-05	0.000801871	-0.233481	0.138343	-1.6877	0.0914696	0.307796
ENSG00000025039	RRAGD	56.5115	0.945103	0.216747	4.3604	1.29828e-05	0.00087514	0.709077	0.177595	3.99265	6.53382e-05	0.00184976
ENSG00000162783	IER5	505.068	-0.43672	0.100195	-4.35869	1.30845e-05	0.000877095	-0.239962	0.0901797	-2.66093	0.00779246	0.068563
ENSG00000141526	SLC16A3	402.019	1.07921	0.248018	4.35133	1.35312e-05	0.000902027	1.45391	0.224589	6.47366	9.56567e-11	1.06501e-08
ENSG00000149925	ALDOA	137.645	0.892236	0.205156	4.34906	1.3672e-05	0.00090641	1.01594	0.183822	5.52674	3.26235e-08	2.30334e-06
ENSG00000101782	RIOK3	125.153	0.745813	0.172047	4.33493	1.45808e-05	0.000961378	0.73765	0.152566	4.83497	1.33166e-06	5.95337e-05
ENSG00000135114	OASL	14.3739	5.19257	1.19972	4.32816	1.50363e-05	0.000986024	1.86354	1.11678	1.66867	0.0951822	0.31498
ENSG00000164096	C4orf3	145.192	0.809976	0.187605	4.31745	1.57844e-05	0.00102948	0.90415	0.166599	5.42712	5.72714e-08	3.8555e-06
ENSG00000168517	HEXIM2	100.835	-0.866807	0.20111	-4.31011	1.63173e-05	0.00105852	-0.0926867	0.174338	-0.53165	0.594969	0.801343
ENSG00000117525	F3	23.5854	1.66329	0.388445	4.28192	1.85284e-05	0.00119553	2.04573	0.351413	5.82145	5.83383e-09	4.6267e-07
ENSG00000073756	PTGS2	528.256	0.560447	0.130958	4.2796	1.87227e-05	0.00120164	-0.0200377	0.118076	-0.169702	0.865245	0.944623
ENSG00000104332	SFRP1	251.941	0.49134	0.114904	4.27611	1.9019e-05	0.0012142	0.227022	0.10275	2.20945	0.0271434	0.151321
ENSG00000186834	HEXIM1	739.617	-0.359448	0.0842588	-4.26601	1.99004e-05	0.00126378	-0.381636	0.0760782	-5.01636	5.26594e-07	2.72207e-05
ENSG00000123384	LRP1	479.434	1.15471	0.270909	4.26234	2.023e-05	0.00127799	1.62785	0.244844	6.64853	2.9603e-11	3.60814e-09
ENSG00000119922	IFIT2	37.7352	3.82724	0.900777	4.24881	2.14905e-05	0.00135054	-0.0655362	0.823779	-0.0795556	0.936591	0.978728
ENSG00000075420	FNDC3B	858.692	0.35855	0.084482	4.24409	2.19478e-05	0.00137214	0.168398	0.0761618	2.21105	0.0270324	0.15082
ENSG00000198959	TGM2	458.878	0.538468	0.127323	4.22914	2.34589e-05	0.00145905	0.380187	0.11439	3.32361	0.000888615	0.0143505
ENSG00000196747	H2AC13	7083.15	-0.724819	0.172055	-4.21272	2.5231e-05	0.00155469	-0.0545657	0.157087	-0.34736	0.728321	0.878893
ENSG00000175931	UBE2O	363.819	0.542631	0.128814	4.21251	2.52544e-05	0.00155469	0.568102	0.116035	4.89593	9.78404e-07	4.58661e-05
ENSG00000091542	ALKBH5	648.472	0.428372	0.101983	4.20044	2.664e-05	0.00163114	0.419702	0.0921038	4.55684	5.19299e-06	0.000200432
ENSG00000001084	GCLC	1313.71	0.483866	0.115224	4.19936	2.67666e-05	0.00163114	0.228376	0.104984	2.17534	0.0296045	0.160108
ENSG00000149639	MTCL2	371.159	-0.507843	0.121609	-4.17605	2.96619e-05	0.00179849	-0.359553	0.109273	-3.29041	0.00100042	0.0157603
ENSG00000244649	LINC02086	30.3601	1.13257	0.2723	4.15928	3.19246e-05	0.00192601	1.28543	0.238002	5.4009	6.63082e-08	4.38733e-06
ENSG00000126709	IFI6	16.6487	4.17655	1.00585	4.15227	3.29194e-05	0.00197615	-0.0857891	0.929924	-0.0922539	0.926496	0.975833
ENSG00000187193	MT1X	48.21	1.39394	0.336214	4.14598	3.38359e-05	0.00202111	1.94283	0.294324	6.60102	4.0835e-11	4.68147e-09
ENSG00000066697	MSANTD3	237.337	0.538014	0.130276	4.1298	3.63087e-05	0.00215813	0.461395	0.118397	3.89702	9.73837e-05	0.00254645
ENSG00000278463	H2AC4	9256.12	-0.65571	0.158826	-4.12848	3.65164e-05	0.00215984	-0.124769	0.145022	-0.860341	0.389601	0.652622
ENSG00000124664	SPDEF	13.7551	-1.87262	0.453792	-4.12661	3.68143e-05	0.00216684	-0.440467	0.365413	-1.20539	0.228051	0.499642
ENSG00000204531	POU5F1	17.6984	1.83384	0.444711	4.12366	3.72892e-05	0.00217804	2.32906	0.400167	5.82022	5.87699e-09	4.62923e-07
ENSG00000136205	TNS3	2252.33	-0.322488	0.0782184	-4.12292	3.741e-05	0.00217804	-0.275796	0.0710001	-3.88445	0.00010256	0.0026567
ENSG00000134294	SLC38A2	3002.86	0.38008	0.0922057	4.12208	3.75462e-05	0.00217804	0.205511	0.0837925	2.45261	0.0141823	0.0998805
ENSG00000125657	TNFSF9	83.6093	-0.913997	0.2222	-4.1134	3.89878e-05	0.00225085	-0.468823	0.18894	-2.48133	0.0130892	0.0950817
ENSG00000089775	ZBTB25	246.085	0.697455	0.169636	4.11148	3.9313e-05	0.00225882	0.855711	0.151489	5.64866	1.61699e-08	1.2002e-06
ENSG00000186314	PRELID2	77.4351	0.781837	0.19028	4.10888	3.97581e-05	0.00227356	0.566124	0.164925	3.43262	0.000597778	0.0104085
ENSG00000168398	BDKRB2	58.664	-0.836257	0.203668	-4.10598	4.02608e-05	0.00229145	-0.882796	0.171668	-5.14247	2.71153e-07	1.50946e-05
ENSG00000259820		50.3972	0.982527	0.239672	4.09946	4.14113e-05	0.00234105	0.117592	0.202428	0.58091	0.561301	0.780955
ENSG00000132002	DNAJB1	440.913	-0.477763	0.11656	-4.09885	4.15203e-05	0.00234105	-0.451037	0.105537	-4.27375	1.92214e-05	0.000639554
ENSG00000072274	TFRC	1383.36	0.444611	0.108697	4.09036	4.30704e-05	0.00241715	0.21819	0.0985115	2.21487	0.0267689	0.14981
ENSG00000114439	BBX	686.44	0.391279	0.0958776	4.08103	4.48375e-05	0.00250467	0.164164	0.0863708	1.90069	0.0573431	0.236206
ENSG00000013588	GPRC5A	1381.37	0.632063	0.154989	4.07811	4.54024e-05	0.00252454	0.7193	0.14056	5.11739	3.09799e-07	1.68992e-05
ENSG00000180340	FZD2	239.017	-0.570107	0.139997	-4.07227	4.65563e-05	0.0025642	-0.408294	0.124986	-3.26673	0.00108798	0.0167745
ENSG00000101224	CDC25B	977.487	-0.489531	0.120215	-4.07212	4.65872e-05	0.0025642	-0.523062	0.109401	-4.78116	1.74284e-06	7.5866e-05
ENSG00000126870	DYNC2I1	129.523	0.66896	0.164311	4.07129	4.67533e-05	0.0025642	0.393378	0.143593	2.73954	0.00615246	0.0573585
ENSG00000135119	RNFT2	120.907	-0.657759	0.161641	-4.06926	4.71629e-05	0.00257497	-0.411019	0.137988	-2.97865	0.00289519	0.0338963
ENSG00000134954	ETS1	171.959	0.606261	0.149134	4.0652	4.79912e-05	0.00260839	0.558719	0.134379	4.15777	3.21366e-05	0.000997614
ENSG00000261889		195.889	-0.712507	0.175348	-4.06339	4.83658e-05	0.00261696	-0.128309	0.164649	-0.779286	0.435811	0.690606
ENSG00000290003		9.92544	2.28455	0.562423	4.06197	4.86595e-05	0.0026211	1.27873	0.410309	3.1165	0.00183013	0.023837
ENSG00000145779	TNFAIP8	123.322	0.734336	0.181094	4.05499	5.0136e-05	0.00268862	0.871055	0.158557	5.49364	3.93726e-08	2.72992e-06
ENSG00000065809	FAM107B	880.331	0.474383	0.117406	4.04053	5.33308e-05	0.0028473	0.28033	0.10615	2.64089	0.00826897	0.0713992
ENSG00000137145	DENND4C	476.984	0.461545	0.114713	4.02346	5.73484e-05	0.00304831	0.461202	0.102528	4.4983	6.84998e-06	0.000255858
ENSG00000105668	UPK1A	11.1034	2.13695	0.53138	4.02152	5.78235e-05	0.00306008	2.87354	0.471349	6.09641	1.08476e-09	9.8901e-08
ENSG00000242841	KRT8P35	13.6197	-2.02745	0.508277	-3.98887	6.63893e-05	0.00349805	-0.0243209	0.349988	-0.0694908	0.944599	0.981777
ENSG00000145730	PAM	113.279	0.760056	0.190779	3.98396	6.77772e-05	0.00355565	0.834364	0.167309	4.98695	6.13388e-07	3.1151e-05
ENSG00000115107	STEAP3	175.323	0.654068	0.164304	3.98085	6.86707e-05	0.00358693	0.879403	0.146377	6.00779	1.88073e-09	1.66237e-07
ENSG00000156515	HK1	171.633	0.693067	0.174601	3.96943	7.20456e-05	0.00374699	0.879813	0.155924	5.64256	1.67536e-08	1.23561e-06
ENSG00000012232	EXTL3	172.782	-0.497461	0.125498	-3.9639	7.37342e-05	0.00381835	-0.38613	0.112599	-3.42926	0.000605224	0.0105066
ENSG00000162409	PRKAA2	126.235	0.725472	0.183405	3.95558	7.63487e-05	0.00393685	0.235384	0.164517	1.43076	0.152499	0.401847
ENSG00000143674	MAP3K21	298.762	0.451725	0.114347	3.95048	7.79938e-05	0.00400457	0.34218	0.102432	3.34057	0.00083608	0.013693
ENSG00000125378	BMP4	50.8196	-1.28993	0.32736	-3.9404	8.13446e-05	0.00415891	-0.998522	0.298168	-3.34886	0.000811444	0.0133652
ENSG00000210107	MT-TQ	436.618	-1.28141	0.325398	-3.93798	8.21717e-05	0.00418348	-0.522133	0.296546	-1.76072	0.0782866	0.281778
ENSG00000172765	TMCC1	238.447	0.512517	0.130247	3.93496	8.32121e-05	0.0042071	0.562811	0.113192	4.97216	6.62097e-07	3.33323e-05
ENSG00000196787	H2AC11	22266.5	-0.645003	0.163931	-3.93461	8.33331e-05	0.0042071	-0.0971456	0.149658	-0.649117	0.516263	0.748536
ENSG00000167889	MGAT5B	199.861	-0.492677	0.125388	-3.92921	8.52245e-05	0.00428466	-0.398451	0.112489	-3.54214	0.000396895	0.00748477
ENSG00000101654	RNMT	193.106	0.542666	0.138307	3.92364	8.72215e-05	0.00436686	0.366843	0.122696	2.98984	0.00279122	0.032912
ENSG00000123066	MED13L	1055.31	-0.369367	0.0943912	-3.91315	9.11006e-05	0.00454223	-0.543578	0.085878	-6.32965	2.45716e-10	2.5403e-08
ENSG00000196668	LINC00173	39.0166	-1.2808	0.327855	-3.90662	9.35945e-05	0.00464737	-0.714872	0.281479	-2.5397	0.0110947	0.0865089
ENSG00000111077	TNS2	187.501	-0.675247	0.17333	-3.89572	9.79066e-05	0.00484156	-0.250754	0.154636	-1.62158	0.104893	0.331303
ENSG00000165757	JCAD	175.895	0.673464	0.173576	3.87994	0.000104483	0.00514566	0.831178	0.154715	5.37233	7.77269e-08	4.98255e-06
ENSG00000151239	TWF1	304.302	0.439029	0.113376	3.87233	0.0001078	0.00528748	-0.0057005	0.101672	-0.0560675	0.955288	0.985064
ENSG00000171903	CYP4F11	63.0957	-0.778333	0.201177	-3.86889	0.000109331	0.00534082	-0.544488	0.180793	-3.01166	0.00259823	0.0311053
ENSG00000179046	TRIML2	149.46	-0.625944	0.161981	-3.86431	0.000111404	0.00539328	-0.214544	0.145731	-1.47219	0.140969	0.387348
ENSG00000187608	ISG15	43.5238	3.18424	0.824113	3.86384	0.000111618	0.00539328	1.18026	0.763645	1.54556	0.12221	0.359794
ENSG00000141279	NPEPPS	702.634	0.325287	0.0842031	3.86313	0.000111946	0.00539328	0.253355	0.0754567	3.35761	0.000786181	0.0130418
ENSG00000152778	IFIT5	147.319	0.727879	0.188482	3.8618	0.000112554	0.00539328	-0.0747263	0.174342	-0.428619	0.668201	0.844016
ENSG00000164171	ITGA2	513.474	0.559695	0.144948	3.86134	0.000112766	0.00539328	0.624448	0.131063	4.76448	1.89341e-06	8.11991e-05
ENSG00000197256	KANK2	149.064	-0.5458	0.141396	-3.86009	0.000113346	0.00539328	-0.15486	0.124847	-1.2404	0.214828	0.483572
ENSG00000185477	GPRIN3	197.396	-0.542667	0.140599	-3.85968	0.000113533	0.00539328	-0.941614	0.126976	-7.41567	1.21015e-13	1.97356e-11
ENSG00000075234	TTC38	37.2695	-0.966781	0.25082	-3.85448	0.000115975	0.00547139	-0.430254	0.216391	-1.98832	0.0467762	0.209525
ENSG00000175274	TP53I11	188.213	-0.561391	0.145655	-3.85425	0.000116084	0.00547139	-0.303936	0.128771	-2.36029	0.0182609	0.117454
ENSG00000204267	TAP2	110.455	0.667025	0.173343	3.848	0.000119087	0.00557144	0.0323141	0.157937	0.204601	0.837884	0.932333
ENSG00000165271	NOL6	241.337	-0.44956	0.116832	-3.84791	0.000119131	0.00557144	-0.316952	0.106686	-2.97089	0.00296934	0.0344855
ENSG00000146094	DOK3	33.3432	1.26889	0.329844	3.84695	0.000119597	0.00557163	1.61744	0.298411	5.42017	5.95408e-08	3.98511e-06
ENSG00000067048	DDX3Y	150.296	0.61709	0.160919	3.83479	0.00012567	0.00583206	0.494627	0.142576	3.46922	0.000521973	0.00935593
ENSG00000095739	BAMBI	67.6261	-0.849778	0.221816	-3.83101	0.000127619	0.00589981	-0.273716	0.185649	-1.47437	0.140381	0.3868
ENSG00000067057	PFKP	1419.86	0.514553	0.13453	3.82481	0.000130872	0.00602709	0.896652	0.12256	7.31603	2.55419e-13	3.99662e-11
ENSG00000076650	GPATCH1	124.128	0.555416	0.145433	3.81904	0.000133971	0.00614637	0.448808	0.126654	3.54358	0.000394739	0.00745626
ENSG00000291237	SOD2	163.794	0.50822	0.133422	3.80912	0.00013946	0.00637393	0.42411	0.119996	3.53435	0.000408772	0.00765885
ENSG00000141232	TOB1	687.979	-0.475957	0.125159	-3.8028	0.000143069	0.00651424	-0.55184	0.11322	-4.87406	1.09327e-06	5.04343e-05
ENSG00000116977	LGALS8	255.376	0.478274	0.125843	3.80055	0.000144375	0.006549	0.219845	0.111488	1.97192	0.0486192	0.214217
ENSG00000180628	PCGF5	342.665	0.410784	0.108185	3.79704	0.000146433	0.00659497	0.148422	0.0976432	1.52004	0.128501	0.369301
ENSG00000053254	FOXN3	113.002	0.710648	0.187162	3.79696	0.000146482	0.00659497	0.45345	0.163657	2.77073	0.00559313	0.0538345
ENSG00000076554	TPD52	204.541	0.427821	0.11298	3.78671	0.000152653	0.00684727	0.515111	0.104027	4.95168	7.35737e-07	3.54962e-05
ENSG00000181467	RAP2B	334.695	0.435462	0.115153	3.78161	0.00015582	0.00696341	0.498416	0.102089	4.88216	1.04928e-06	4.89902e-05
ENSG00000276410	H2BC3	2346.39	-0.601882	0.159573	-3.77184	0.00016205	0.00721513	-0.216004	0.145824	-1.48126	0.138536	0.384126
ENSG00000143384	MCL1	820.023	0.37997	0.100827	3.76854	0.000164208	0.00726692	0.354513	0.0913173	3.88221	0.000103511	0.00267535
ENSG00000064651	SLC12A2	1158.5	-0.397613	0.105533	-3.76767	0.00016478	0.00726692	-0.728945	0.0955135	-7.63185	2.31405e-14	4.14851e-12
ENSG00000113532	ST8SIA4	140.436	-0.785808	0.208586	-3.7673	0.00016502	0.00726692	-1.30553	0.190084	-6.86819	6.50193e-12	8.3651e-10
ENSG00000137801	THBS1	431.328	-0.494676	0.131649	-3.75754	0.000171595	0.00749703	-0.451157	0.118954	-3.7927	0.000149017	0.00355034
ENSG00000140451	PIF1	62.2602	-0.880177	0.234264	-3.7572	0.000171827	0.00749703	-0.198464	0.203996	-0.972881	0.330612	0.600779
ENSG00000118777	ABCG2	277.201	-0.447007	0.118987	-3.75679	0.00017211	0.00749703	-0.458839	0.107605	-4.26411	2.00703e-05	0.000662091
ENSG00000197182	MIRLET7BHG	225.274	-0.542699	0.144527	-3.75499	0.00017335	0.00752388	0.136228	0.130103	1.04708	0.295065	0.565935
ENSG00000101265	RASSF2	219.1	0.640856	0.171253	3.74216	0.000182443	0.00789018	0.905988	0.153004	5.92133	3.19355e-09	2.69913e-07
ENSG00000164105	SAP30	70.5595	0.852625	0.228156	3.73703	0.000186208	0.00802424	0.736331	0.199692	3.68733	0.000226621	0.00491394
ENSG00000108669	CYTH1	126.543	0.582783	0.156179	3.7315	0.000190342	0.00815434	0.606817	0.138471	4.38228	1.17446e-05	0.000408379
ENSG00000287080	H3C3	4395.63	-0.632861	0.16965	-3.73039	0.000191184	0.00815434	-0.140341	0.154903	-0.905989	0.364942	0.633152
ENSG00000110330	BIRC2	278.078	0.468507	0.125595	3.7303	0.000191255	0.00815434	0.49326	0.111812	4.41152	1.02647e-05	0.000364587
ENSG00000113448	PDE4D	2478.28	0.340336	0.0914615	3.72108	0.000198369	0.00842628	-0.00881841	0.0832104	-0.105977	0.9156	0.970806
ENSG00000121060	TRIM25	350.861	0.678256	0.182315	3.72025	0.000199029	0.00842628	0.0801924	0.16638	0.481984	0.629817	0.821095
ENSG00000167601	AXL	905.06	0.478921	0.128855	3.71675	0.000201799	0.00851367	0.594775	0.117337	5.06894	4.00038e-07	2.10547e-05
ENSG00000072571	HMMR	336.427	-0.52917	0.142458	-3.71457	0.000203553	0.00855774	-0.635371	0.130642	-4.86346	1.15354e-06	5.23796e-05
ENSG00000230479	LNCTSI	6.45074	4.22457	1.14034	3.70467	0.000211663	0.00886237	2.6198	0.629253	4.16336	3.13602e-05	0.000981404
ENSG00000235194	PPP1R3E	68.9405	0.718869	0.194082	3.70395	0.000212268	0.00886237	0.85375	0.17563	4.86106	1.16759e-06	5.28106e-05
ENSG00000125848	FLRT3	112.687	-0.720371	0.194765	-3.69866	0.000216743	0.00898732	-0.817397	0.171553	-4.76471	1.8913e-06	8.11991e-05
ENSG00000144560	VGLL4	172.762	0.530679	0.143484	3.69852	0.000216858	0.00898732	0.53528	0.126904	4.21799	2.46484e-05	0.000801697
ENSG00000023171	GRAMD1B	606.98	-0.375319	0.101499	-3.69778	0.000217495	0.00898732	-0.371191	0.0910009	-4.07898	4.52333e-05	0.00132933
ENSG00000114270	COL7A1	1022.09	0.598727	0.162059	3.69449	0.000220327	0.00907328	1.12886	0.147515	7.65249	1.97132e-14	3.6816e-12
ENSG00000213574	LDHAP5	12.1794	1.87756	0.508518	3.69222	0.000222301	0.00912343	0.817102	0.37361	2.18704	0.0287393	0.157503
ENSG00000104517	UBR5	817.458	0.38843	0.105304	3.68867	0.000225433	0.00921514	0.227403	0.0953769	2.38426	0.0171137	0.112719
ENSG00000177426	TGIF1	720.178	-0.432528	0.117281	-3.68796	0.000226063	0.00921514	-0.358459	0.106833	-3.35533	0.00079271	0.0131313
ENSG00000275221	H2AC15	3371.76	-0.58566	0.158845	-3.687	0.000226913	0.00921862	0.00983438	0.145149	0.0677538	0.945982	0.98185
ENSG00000105220	GPI	2431.2	0.972639	0.264155	3.68208	0.000231339	0.0093669	1.44958	0.240761	6.02081	1.73545e-09	1.55773e-07
ENSG00000151748	SAV1	98.8617	0.705303	0.191648	3.6802	0.000233048	0.00940454	0.392956	0.169109	2.32369	0.0201424	0.126063
ENSG00000180537	RNF182	87.3332	0.739841	0.20155	3.67075	0.000241837	0.0097267	0.692392	0.18058	3.83427	0.000125939	0.00313601
ENSG00000275714	H3C1	3151.08	-0.51636	0.140928	-3.66401	0.000248301	0.0099535	0.00522316	0.128701	0.0405836	0.967628	0.988352
ENSG00000278705	H4C2	31346.8	-0.572396	0.156284	-3.66253	0.00024974	0.00997802	-0.0840354	0.142682	-0.588971	0.555881	0.777659
ENSG00000165891	E2F7	133.602	0.638476	0.174466	3.65961	0.000252604	0.0100591	0.403557	0.156986	2.57066	0.0101506	0.0823644
ENSG00000140416	TPM1	885.522	0.361636	0.0988513	3.65838	0.000253812	0.010074	0.468127	0.089898	5.20731	1.91598e-07	1.11483e-05
ENSG00000114127	XRN1	247.948	0.438698	0.119973	3.65665	0.000255535	0.0101091	0.163973	0.107312	1.52801	0.126511	0.366585
ENSG00000134569	LRP4	102.018	-0.70632	0.193555	-3.6492	0.000263057	0.0103727	0.0201827	0.163587	0.123376	0.901809	0.964798
ENSG00000105576	TNPO2	247.491	-0.457874	0.125606	-3.64532	0.000267063	0.0104964	-0.127555	0.113411	-1.12472	0.260707	0.533816
ENSG00000241852	C8orf58	49.803	0.907476	0.249151	3.64227	0.000270244	0.010542	1.55324	0.22768	6.82202	8.97683e-12	1.14223e-09
ENSG00000182224	CYB5D1	53.554	0.787986	0.216351	3.64217	0.000270347	0.010542	0.48175	0.193095	2.49489	0.0125995	0.0928644
ENSG00000264364	DYNLL2	343.9	-0.373117	0.102457	-3.6417	0.000270846	0.010542	-0.213535	0.0927521	-2.30222	0.021323	0.130496
ENSG00000283160	MIR4521	662.428	-0.842015	0.231576	-3.63601	0.000276889	0.0107426	-0.147587	0.210226	-0.702038	0.482655	0.725466
ENSG00000096696	DSP	669.887	0.533665	0.146815	3.63494	0.000278045	0.0107528	0.381029	0.132025	2.88603	0.00390129	0.0422969
ENSG00000131759	RARA	155.275	0.70821	0.194905	3.63361	0.000279478	0.0107737	0.906953	0.175198	5.17673	2.25811e-07	1.2817e-05
ENSG00000105976	MET	1687.19	0.431146	0.118917	3.62561	0.000288277	0.0110776	0.19102	0.108055	1.7678	0.077094	0.28001
ENSG00000156273	BACH1	146.829	0.525503	0.145311	3.61641	0.000298715	0.0114422	0.348256	0.128683	2.70632	0.00680342	0.0620779
ENSG00000256006		10.6175	1.9372	0.53656	3.6104	0.000305725	0.0116737	1.82411	0.482264	3.78239	0.000155331	0.00366294
ENSG00000059378	PARP12	44.6898	1.08067	0.299644	3.6065	0.000310354	0.011813	-0.159138	0.281714	-0.564894	0.572146	0.788459
ENSG00000149948	HMGA2	310.63	0.501001	0.139266	3.59744	0.000321369	0.0121408	0.312365	0.128403	2.43268	0.0149874	0.103448
ENSG00000064703	DDX20	83.8943	-0.628641	0.174771	-3.59694	0.000321984	0.0121408	-0.288713	0.150493	-1.91845	0.0550545	0.23075
ENSG00000287001		870.003	-0.591104	0.164335	-3.59694	0.000321985	0.0121408	-0.236152	0.150708	-1.56696	0.117125	0.353109
ENSG00000167173	C15orf39	129.836	-0.516152	0.14355	-3.59563	0.000323606	0.012164	-0.413722	0.128964	-3.20804	0.00133642	0.0193263
ENSG00000203811	H3C14	95.0311	-0.97801	0.272249	-3.59234	0.000327719	0.0122803	-0.591164	0.258805	-2.28421	0.0223594	0.134355
ENSG00000147394	ZNF185	53.8386	0.869919	0.242246	3.59106	0.000329341	0.0123029	0.639413	0.212219	3.01299	0.00258691	0.0310402
ENSG00000276180	H4C9	2391.32	-0.622032	0.173451	-3.5862	0.000335532	0.0124955	-0.224396	0.15851	-1.41565	0.156877	0.406999
ENSG00000224843	LINC00240	211.782	-1.05853	0.295578	-3.58121	0.000342002	0.0126972	-0.0470703	0.270541	-0.173986	0.861877	0.943433
ENSG00000139278	GLIPR1	107.15	0.731923	0.2046	3.57733	0.000347123	0.0128478	0.45192	0.176487	2.56064	0.010448	0.083771
ENSG00000099860	GADD45B	56.6332	0.743624	0.208007	3.57499	0.00035024	0.0129235	0.714724	0.191588	3.73053	0.000191079	0.00429612
ENSG00000064042	LIMCH1	155.919	0.719229	0.201918	3.56199	0.000368052	0.0135394	0.651501	0.180219	3.61506	0.000300283	0.00606803
ENSG00000108511	HOXB6	38.6454	-0.871767	0.244839	-3.56058	0.000370036	0.013571	-0.385399	0.207724	-1.85534	0.063547	0.251537
ENSG00000099875	MKNK2	207.675	-0.531928	0.149475	-3.55865	0.000372762	0.0136295	-0.142583	0.133579	-1.06741	0.285788	0.557845
ENSG00000130589	HELZ2	98.2556	1.88987	0.531282	3.55719	0.000374845	0.0136643	0.218431	0.487441	0.448118	0.654068	0.835093
ENSG00000013810	TACC3	244.999	-0.402136	0.11313	-3.55462	0.00037852	0.0137535	-0.202403	0.103446	-1.95661	0.0503932	0.217758
ENSG00000011422	PLAUR	92.9242	0.625312	0.175951	3.55389	0.000379572	0.0137535	0.659325	0.157163	4.19517	2.72663e-05	0.000867352
ENSG00000087586	AURKA	378.523	-0.528318	0.148734	-3.55209	0.000382189	0.0138069	-0.518768	0.135844	-3.81885	0.000134077	0.00329614
ENSG00000076924	XAB2	72.3406	-0.723868	0.204378	-3.54181	0.000397391	0.0143132	0.15004	0.176655	0.84934	0.395692	0.658628
ENSG00000143622	RIT1	137.283	0.522987	0.147826	3.53785	0.000403394	0.0144862	0.46314	0.129195	3.58481	0.000337324	0.00662013
ENSG00000060656	PTPRU	55.7481	-0.797199	0.225493	-3.53536	0.000407214	0.0145655	0.0265181	0.192978	0.137415	0.890703	0.959243
ENSG00000038210	PI4K2B	81.9875	0.598902	0.169428	3.53484	0.000408017	0.0145655	-0.156728	0.150799	-1.03932	0.298657	0.569242
ENSG00000166750	SLFN5	223.081	-0.477875	0.135307	-3.53177	0.000412793	0.0146925	-0.356035	0.118425	-3.00641	0.00264351	0.0315233
ENSG00000115616	SLC9A2	54.0648	-0.759292	0.215519	-3.52309	0.000426542	0.0151265	-0.53862	0.191551	-2.81189	0.0049252	0.0495487
ENSG00000134109	EDEM1	460.036	0.439254	0.124699	3.5225	0.000427494	0.0151265	0.2133	0.111246	1.91737	0.0551904	0.230797
ENSG00000185507	IRF7	17.9217	2.64881	0.752214	3.52135	0.000429348	0.0151477	0.993325	0.703074	1.41283	0.157705	0.407878
ENSG00000164379	FOXQ1	23.3685	1.15584	0.328356	3.5201	0.000431389	0.0151753	0.825382	0.293848	2.80887	0.00497153	0.0498402
ENSG00000105974	CAV1	1146.9	0.428359	0.121859	3.51521	0.000439402	0.0154073	0.355634	0.110863	3.20788	0.00133718	0.0193263
ENSG00000139687	RB1	238.641	0.398425	0.113365	3.51453	0.000440536	0.0154073	0.0356335	0.1023	0.348324	0.727597	0.878645
ENSG00000107338	SHB	142.027	0.532305	0.151683	3.50933	0.000449233	0.0156385	0.902624	0.136162	6.62906	3.37823e-11	4.01015e-09
ENSG00000162878	PKDCC	60.5211	-0.716935	0.204311	-3.50903	0.00044974	0.0156385	-0.490094	0.188188	-2.60428	0.00920668	0.0771934
ENSG00000275126	H4C13	5314.41	-0.549269	0.157061	-3.49716	0.000470234	0.0163041	0.0341888	0.143408	0.238401	0.81157	0.918948
ENSG00000115163	CENPA	131.307	-0.547598	0.156744	-3.49358	0.000476585	0.016451	-0.811145	0.144321	-5.62042	1.90499e-08	1.38729e-06
ENSG00000133393	CEP20	321.693	-0.386798	0.110727	-3.49324	0.000477197	0.016451	-0.43863	0.0986962	-4.44424	8.82019e-06	0.000322525
ENSG00000171492	LRRC8D	105.104	-0.503221	0.144133	-3.49137	0.000480556	0.0165196	-0.334047	0.128868	-2.59216	0.00953756	0.0787138
ENSG00000146278	PNRC1	260.435	0.618038	0.177088	3.49001	0.000483011	0.0165569	0.590803	0.158187	3.73483	0.000187842	0.00424082
ENSG00000131941	RHPN2	595.612	0.441596	0.126634	3.48718	0.000488142	0.0166853	0.428502	0.114113	3.75507	0.000173292	0.00399711
ENSG00000196639	HRH1	37.7706	1.08921	0.312756	3.48261	0.000496548	0.0169247	0.998646	0.282132	3.53964	0.000400668	0.00753139
ENSG00000177733	HNRNPA0	1006.66	-0.248167	0.0713505	-3.47814	0.000504901	0.0171523	-0.149592	0.064727	-2.31112	0.0208262	0.128956
ENSG00000135269	TES	175.815	0.598376	0.17207	3.47752	0.000506067	0.0171523	0.756295	0.155311	4.86955	1.11855e-06	5.13956e-05
ENSG00000196557	CACNA1H	122.821	-0.59098	0.170087	-3.47458	0.000511655	0.0172931	-0.468159	0.154396	-3.0322	0.00242775	0.0296217
ENSG00000126001	CEP250	295.806	0.484324	0.139441	3.47332	0.000514062	0.0173259	0.684023	0.124898	5.47664	4.3348e-08	2.96998e-06
ENSG00000103044	HAS3	186.657	0.560514	0.161975	3.4605	0.000539172	0.0181016	0.873364	0.146278	5.97056	2.36438e-09	2.04307e-07
ENSG00000091073	DTX2	122.131	-0.64806	0.187298	-3.46005	0.000540077	0.0181016	-0.150731	0.168048	-0.896949	0.369746	0.636115
ENSG00000138449	SLC40A1	29.6697	-1.16667	0.337426	-3.45756	0.0005451	0.0182193	-0.84358	0.285215	-2.9577	0.00309943	0.0355176
ENSG00000107625	DDX50	229.698	0.399609	0.115629	3.45596	0.000548341	0.018277	0.383511	0.103851	3.69289	0.000221718	0.0048257
ENSG00000112379	ARFGEF3	145.886	0.611679	0.177046	3.45491	0.000550476	0.0182976	0.790921	0.157254	5.02959	4.9153e-07	2.55221e-05
ENSG00000147010	SH3KBP1	319.999	0.400558	0.115983	3.45359	0.000553186	0.0183372	0.267306	0.104128	2.5671	0.0102553	0.0829949
ENSG00000277534		132.652	0.514774	0.149351	3.44674	0.000567384	0.0187563	0.553337	0.132994	4.16063	3.1737e-05	0.000987858
ENSG00000214944	ARHGEF28	393.333	0.329789	0.095812	3.44205	0.000577333	0.0190331	0.277983	0.0857541	3.24163	0.00118849	0.0178258
ENSG00000079616	KIF22	346.585	-0.344129	0.100194	-3.43462	0.000593385	0.0194564	-0.00803844	0.0914797	-0.0878713	0.929979	0.97648
ENSG00000103550	KNOP1	279.858	-0.399718	0.116379	-3.43461	0.0005934	0.0194564	-0.30284	0.106142	-2.85316	0.00432874	0.0454832
ENSG00000234912	SNHG20	65.1327	-0.761863	0.221927	-3.43294	0.000597072	0.0195238	-0.0459028	0.190647	-0.240774	0.80973	0.918674
ENSG00000089693	MLF2	535.664	-0.305819	0.0891646	-3.42983	0.000603964	0.0196958	-0.0282649	0.0800197	-0.353224	0.72392	0.876075
ENSG00000117000	RLF	167.85	0.495687	0.144673	3.42625	0.000611981	0.0199034	0.364357	0.12935	2.81683	0.00484998	0.0491285
ENSG00000116128	BCL9	57.1102	-0.762631	0.222889	-3.42158	0.000622589	0.020194	-0.265744	0.190173	-1.39738	0.1623	0.413319
ENSG00000022567	SLC45A4	111.952	-0.676919	0.198121	-3.41669	0.000633881	0.0205051	-1.15875	0.183667	-6.30898	2.80883e-10	2.82812e-08
ENSG00000198146	ZNF770	341.383	0.406926	0.119253	3.4123	0.000644161	0.0207819	0.349206	0.107042	3.26233	0.001105	0.0169244
ENSG00000205413	SAMD9	51.395	1.99187	0.584153	3.40984	0.000650009	0.0209147	-0.0987112	0.537844	-0.183531	0.854381	0.939673
ENSG00000138646	HERC5	28.3008	1.49097	0.437702	3.40635	0.000658372	0.0211274	-0.581072	0.412335	-1.40922	0.158769	0.40914
ENSG00000221963	APOL6	123.177	0.83998	0.246947	3.40145	0.000670286	0.0214527	-0.247385	0.227961	-1.0852	0.277831	0.549633
ENSG00000143013	LMO4	102.928	-0.591813	0.174038	-3.40049	0.000672655	0.0214716	-0.532593	0.156707	-3.39865	0.000677193	0.0115143
ENSG00000204576	PRR3	71.8669	-0.769068	0.226251	-3.39919	0.000675869	0.0214919	0.0540227	0.201763	0.267752	0.78889	0.907917
ENSG00000170421	KRT8	2803.75	-0.368408	0.108394	-3.39879	0.000676855	0.0214919	-0.0885357	0.0986425	-0.897542	0.36943	0.636078
ENSG00000137965	IFI44	6.82853	6.94203	2.04442	3.39559	0.000684799	0.0216871	-2.76131	1.90491	-1.44957	0.147177	0.395857
ENSG00000120868	APAF1	233.811	0.567264	0.167147	3.3938	0.000689296	0.0217724	0.713646	0.149255	4.7814	1.74083e-06	7.5866e-05
ENSG00000105137	SYDE1	53.4086	0.850029	0.250546	3.39271	0.000692057	0.0218025	0.760837	0.21803	3.4896	0.000483751	0.00884891
ENSG00000164465	DCBLD1	175.21	0.526415	0.15523	3.39119	0.000695886	0.021866	0.443311	0.13977	3.17171	0.00151542	0.0209143
ENSG00000133657	ATP13A3	752.967	0.352862	0.104497	3.37676	0.000733456	0.0229867	0.206112	0.0941968	2.1881	0.0286625	0.157216
ENSG00000197122	SRC	489.192	-0.404249	0.11987	-3.3724	0.000745175	0.0232663	0.0181943	0.108564	0.167592	0.866905	0.945275
ENSG00000131653	TRAF7	306.41	-0.354945	0.105262	-3.372	0.000746234	0.0232663	-0.0154483	0.0958494	-0.161173	0.871957	0.947627
ENSG00000180530	NRIP1	1104.98	-0.363449	0.107837	-3.37035	0.000750716	0.0233457	-0.5018	0.0980703	-5.11674	3.10867e-07	1.68992e-05
ENSG00000209082	MT-TL1	81.3848	0.851698	0.252869	3.36814	0.000756777	0.0234737	1.29053	0.225964	5.71121	1.12178e-08	8.54548e-07
ENSG00000123358	NR4A1	95.5751	-1.67056	0.497159	-3.36021	0.000778842	0.0240962	-1.33126	0.450665	-2.95398	0.00313701	0.0356461
ENSG00000181788	SIAH2	79.5045	0.676093	0.201335	3.35805	0.000784939	0.0242227	0.250785	0.18179	1.37953	0.16773	0.421695
ENSG00000145920	CPLX2	1318.55	-0.505481	0.150704	-3.35413	0.00079614	0.0245057	-0.713295	0.137693	-5.18034	2.21479e-07	1.2633e-05
ENSG00000135913	USP37	248.715	0.38191	0.114081	3.34772	0.000814788	0.0249194	0.0501453	0.103908	0.482594	0.629384	0.820864
ENSG00000157107	FCHO2	159.656	0.414482	0.123823	3.34736	0.000815844	0.0249194	0.381281	0.108619	3.51027	0.000447653	0.0082934
ENSG00000133466	C1QTNF6	94.2663	-0.628867	0.187902	-3.34679	0.00081753	0.0249194	-0.397088	0.159482	-2.48985	0.0127795	0.0937138
ENSG00000164040	PGRMC2	251.971	0.432046	0.129097	3.34668	0.000817842	0.0249194	0.349449	0.114877	3.04193	0.00235068	0.0288062
ENSG00000197261	C6orf141	79.3053	0.636181	0.190233	3.34421	0.000825166	0.0250202	0.366354	0.172663	2.12179	0.0338554	0.172175
ENSG00000169951	ZNF764	36.2082	-0.883234	0.264112	-3.34417	0.000825298	0.0250202	-0.0555497	0.237113	-0.234275	0.814771	0.920766
ENSG00000106541	AGR2	479.697	-0.485192	0.145125	-3.34327	0.000827972	0.0250384	-0.713037	0.130897	-5.44731	5.11376e-08	3.48307e-06
ENSG00000127526	SLC35E1	150.831	0.499582	0.14971	3.33701	0.000846851	0.0255452	0.19682	0.132495	1.48549	0.137415	0.382747
ENSG00000127663	KDM4B	217.405	0.717773	0.215389	3.33245	0.000860851	0.0258817	1.37826	0.195392	7.05383	1.74054e-12	2.45777e-10
ENSG00000144815	NXPE3	400.122	-0.33883	0.101701	-3.33163	0.00086338	0.0258817	-0.329071	0.0915191	-3.59565	0.00032358	0.00641564
ENSG00000188483	IER5L	566.398	-0.477507	0.14334	-3.33129	0.00086444	0.0258817	-0.258951	0.130524	-1.98393	0.0472635	0.210739
ENSG00000275888		7.5255	2.71017	0.813771	3.33038	0.000867265	0.025902	2.59142	0.524564	4.94013	7.80685e-07	3.73535e-05
ENSG00000135823	STX6	170.369	-0.417526	0.125411	-3.32926	0.000870765	0.0259423	-0.266432	0.111357	-2.39261	0.0167292	0.111262
ENSG00000173456	RNF26	103.203	-0.513301	0.154226	-3.32823	0.000873982	0.0259741	-0.169247	0.13637	-1.24108	0.214575	0.483377
ENSG00000172840	PDP2	138.836	-0.522355	0.157132	-3.32432	0.000886357	0.0262771	-0.78	0.143328	-5.44208	5.26622e-08	3.56594e-06
ENSG00000080819	CPOX	145.008	0.448214	0.134969	3.32087	0.000897387	0.0265389	0.501713	0.119176	4.20986	2.55534e-05	0.00082248
ENSG00000234745	HLA-B	54.0598	0.935697	0.282059	3.31738	0.000908648	0.0268062	0.671842	0.258187	2.60216	0.00926391	0.0775049
ENSG00000084731	KIF3C	279.287	-0.376561	0.113616	-3.31432	0.000918674	0.0270359	-0.241399	0.102519	-2.35467	0.0185392	0.118731
ENSG00000164111	ANXA5	557.291	0.268517	0.0810575	3.31268	0.000924077	0.0271287	0.197069	0.0730187	2.69889	0.00695712	0.0632064
ENSG00000111331	OAS3	315.365	1.13573	0.342989	3.31127	0.000928751	0.0271998	-0.00360716	0.31406	-0.0114856	0.990836	0.996307
ENSG00000151014	NOCT	30.6958	0.859483	0.259681	3.30976	0.000933758	0.0272802	0.130883	0.227572	0.575128	0.565205	0.783585
ENSG00000224546	EIF4BP3	28.0513	-0.985256	0.297944	-3.30685	0.000943516	0.0274987	0.573399	0.248556	2.30692	0.0210592	0.12946
ENSG00000155508	CNOT8	202.047	0.444386	0.13445	3.30522	0.000949023	0.0275926	0.202321	0.118966	1.70066	0.0890077	0.303456
ENSG00000197961	ZNF121	334.459	-0.373074	0.113001	-3.3015	0.000961686	0.0278727	-0.42513	0.102682	-4.14024	3.46948e-05	0.00106843
ENSG00000164117	FBXO8	49.1255	0.731341	0.221549	3.30104	0.000963278	0.0278727	0.217056	0.189281	1.14674	0.251491	0.52412
ENSG00000133056	PIK3C2B	119.743	-0.475352	0.144169	-3.29719	0.000976585	0.0281901	-0.303329	0.127078	-2.38694	0.0169891	0.112089
ENSG00000103222	ABCC1	971.351	-0.285222	0.0865303	-3.29621	0.000979989	0.0282209	-0.355027	0.0787458	-4.50852	6.52806e-06	0.000245417
ENSG00000121741	ZMYM2	384.972	0.28938	0.0879434	3.29052	0.00100001	0.0286892	0.196322	0.0782475	2.50899	0.0121078	0.0908773
ENSG00000100558	PLEK2	26.3722	0.981335	0.298256	3.29024	0.00100101	0.0286892	0.948638	0.287763	3.29659	0.000978667	0.0154808
ENSG00000013441	CLK1	268.396	0.496322	0.151171	3.28318	0.00102642	0.0293479	0.615342	0.135776	4.53202	5.84225e-06	0.000223259
ENSG00000128944	KNSTRN	174.806	-0.494261	0.150617	-3.28157	0.0010323	0.0294461	-0.38375	0.138026	-2.78027	0.00543136	0.0528042
ENSG00000084112	SSH1	354.794	0.421787	0.128606	3.27968	0.00103926	0.0295748	0.184985	0.116044	1.5941	0.110915	0.342257
ENSG00000206828	RNVU1-30	173.87	0.732113	0.223578	3.27453	0.00105838	0.0300481	0.729512	0.200478	3.63886	0.000273848	0.00565956
ENSG00000116984	MTR	351.841	0.480436	0.146859	3.27142	0.00107011	0.0303096	0.279119	0.132964	2.09921	0.0357988	0.178209
ENSG00000198074	AKR1B10	6172.23	-0.319171	0.0976344	-3.26904	0.00107913	0.0304936	-0.351314	0.089125	-3.94181	8.08701e-05	0.00219705
ENSG00000106683	LIMK1	170.408	-0.476884	0.145914	-3.26825	0.00108214	0.0305073	-0.00255961	0.130391	-0.0196303	0.984338	0.993973
ENSG00000177943	MAMDC4	45.1923	0.872826	0.267123	3.2675	0.00108502	0.030517	0.522714	0.227328	2.29938	0.0214834	0.13127
ENSG00000063660	GPC1	340.855	-0.404642	0.123999	-3.26327	0.00110134	0.0309041	-0.15417	0.113281	-1.36095	0.173528	0.428913
ENSG00000138496	PARP9	73.057	1.69431	0.520759	3.25354	0.00113975	0.0318795	-0.171141	0.480367	-0.35627	0.721638	0.874958
ENSG00000077150	NFKB2	186.47	0.539605	0.165881	3.25297	0.00114207	0.0318795	0.894338	0.152618	5.85999	4.62883e-09	3.88386e-07
ENSG00000157193	LRP8	397.918	-0.361112	0.111027	-3.25248	0.00114403	0.0318795	-0.373518	0.100124	-3.73057	0.000191047	0.00429612
ENSG00000111641	NOP2	42.1128	-0.84376	0.259565	-3.25067	0.00115134	0.0320094	-0.257425	0.240659	-1.06967	0.284769	0.557088
ENSG00000087510	TFAP2C	143.363	-0.607876	0.187109	-3.24879	0.00115899	0.032148	-0.264288	0.17067	-1.54853	0.121494	0.35869
ENSG00000104884	ERCC2	86.2184	-0.626769	0.193234	-3.24357	0.00118042	0.0326015	-0.0527661	0.170264	-0.309908	0.756631	0.892063
ENSG00000099812	MISP	177.937	-0.415985	0.128252	-3.24349	0.00118074	0.0326015	-0.120318	0.114622	-1.0497	0.293856	0.564991
ENSG00000163840	DTX3L	181.423	1.25215	0.386268	3.24168	0.00118829	0.0326425	-0.0643671	0.35207	-0.182825	0.854936	0.939747
ENSG00000165175	MID1IP1	290.27	-0.386928	0.119386	-3.24098	0.00119119	0.0326425	-0.287113	0.107006	-2.68315	0.00729316	0.0654632
ENSG00000112242	E2F3	192.765	-0.396965	0.122492	-3.24074	0.00119219	0.0326425	-0.102835	0.110333	-0.93204	0.351316	0.620564
ENSG00000089127	OAS1	83.8258	1.76836	0.545699	3.24054	0.00119305	0.0326425	-0.258442	0.505347	-0.511416	0.60906	0.810392
ENSG00000163083	INHBB	306.87	-0.368798	0.113883	-3.2384	0.00120202	0.0327453	-0.308641	0.103383	-2.98541	0.00283198	0.0332571
ENSG00000151640	DPYSL4	49.9287	0.924583	0.285511	3.23835	0.00120224	0.0327453	1.4516	0.249591	5.81593	6.02962e-09	4.71736e-07
ENSG00000197358	BNIP3P1	54.4561	0.980981	0.303237	3.23503	0.00121631	0.0330541	1.92544	0.271463	7.09284	1.31387e-12	1.90166e-10
ENSG00000173193	PARP14	370.1	1.10686	0.34304	3.22663	0.00125256	0.0339605	-0.0495778	0.31335	-0.158219	0.874284	0.948673
ENSG00000182718	ANXA2	3871.1	0.20832	0.0645784	3.22584	0.00125602	0.0339605	0.307453	0.0587379	5.23432	1.6559e-07	9.78248e-06
ENSG00000226137	BAIAP2-DT	43.092	-0.773023	0.23967	-3.22537	0.00125811	0.0339605	-0.0765351	0.215049	-0.355897	0.721918	0.875049
ENSG00000077147	TM9SF3	911.925	0.284196	0.0881437	3.22424	0.00126309	0.034019	0.0718611	0.0794376	0.904623	0.365665	0.633364
ENSG00000274641	H2BC17	3602.95	-0.542561	0.168436	-3.22117	0.00127667	0.0343081	-0.20013	0.15393	-1.30014	0.193554	0.457007
ENSG00000286522	H3C2	12761.6	-0.409301	0.127121	-3.21978	0.00128287	0.034398	-0.0633403	0.116074	-0.545691	0.585279	0.795416
ENSG00000108819	PPP1R9B	304.834	-0.348607	0.108455	-3.21431	0.00130758	0.0349829	-0.170763	0.0989099	-1.72645	0.0842664	0.294246
ENSG00000059758	CDK17	151.1	0.431327	0.134252	3.21281	0.00131441	0.0350878	0.0719624	0.120175	0.598812	0.549298	0.77348
ENSG00000152413	HOMER1	108.009	0.528567	0.164725	3.20878	0.00133301	0.0355056	0.49474	0.149637	3.30627	0.000945475	0.0150182
ENSG00000014164	ZC3H3	84.5043	-0.611501	0.19061	-3.20813	0.00133599	0.0355069	-0.119876	0.165783	-0.723093	0.469623	0.717124
ENSG00000135373	EHF	43.3354	-1.02553	0.31986	-3.20618	0.00134509	0.0356558	-1.08321	0.281967	-3.84163	0.000122222	0.00308424
ENSG00000095564	BTAF1	394.455	0.369676	0.11532	3.20567	0.00134751	0.0356558	0.082831	0.104424	0.793221	0.427649	0.684505
ENSG00000188313	PLSCR1	192.145	0.916544	0.286071	3.20391	0.00135577	0.0357959	-0.284022	0.262626	-1.08147	0.279489	0.551355
ENSG00000141934	PLPP2	215.752	-0.392651	0.122667	-3.20094	0.00136978	0.0360868	-0.262899	0.112396	-2.33903	0.0193336	0.122531
ENSG00000181218	H2AC25	402.573	-0.917117	0.286853	-3.19717	0.00138781	0.0364822	-0.256535	0.262518	-0.977212	0.328464	0.599321
ENSG00000076382	SPAG5	371.743	-0.341152	0.10673	-3.1964	0.00139152	0.0365001	-0.111498	0.0960757	-1.16052	0.245838	0.518594
ENSG00000169032	MAP2K1	204.605	0.39075	0.122392	3.19262	0.00140991	0.0369022	0.5689	0.111399	5.10687	3.2754e-07	1.77224e-05
ENSG00000052802	MSMO1	248.547	-0.357465	0.112039	-3.19055	0.00142003	0.037056	-0.28497	0.0992424	-2.87145	0.00408589	0.0438873
ENSG00000142657	PGD	2106.96	-0.325412	0.102013	-3.18991	0.00142318	0.037056	-0.214672	0.0929274	-2.3101	0.0208825	0.129227
ENSG00000116017	ARID3A	60.4794	0.686264	0.215161	3.18954	0.00142499	0.037056	0.916008	0.191952	4.77208	1.82335e-06	7.87784e-05
ENSG00000139645	ANKRD52	584.089	-0.354446	0.111202	-3.18741	0.00143551	0.0372492	-0.275836	0.101169	-2.72648	0.00640141	0.0591556
ENSG00000164187	LMBRD2	159.738	0.463267	0.145681	3.18	0.00147274	0.0381333	0.250314	0.127774	1.95904	0.050108	0.217616
ENSG00000165030	NFIL3	71.4752	0.747601	0.235519	3.17427	0.00150213	0.038811	0.778011	0.204937	3.79634	0.000146845	0.00352034
ENSG00000100644	HIF1A	1147.18	-0.732134	0.231565	-3.16167	0.00156865	0.040443	-1.31508	0.211532	-6.21692	5.07014e-10	4.97518e-08
ENSG00000277157	H4C4	18450.2	-0.477418	0.15128	-3.15586	0.00160025	0.0411698	0.0182951	0.138112	0.132466	0.894616	0.961224
ENSG00000227200		10.5281	1.56753	0.497684	3.14965	0.00163464	0.0419651	0.917659	0.381149	2.40761	0.0160572	0.107932
ENSG00000172819	RARG	104.38	-0.576703	0.183375	-3.14493	0.00166125	0.0425577	-0.226701	0.164628	-1.37705	0.168496	0.423213
ENSG00000197903	H2BC12	6693.56	-0.485073	0.154295	-3.1438	0.00166768	0.0426317	-0.157713	0.140902	-1.11931	0.263009	0.535782
ENSG00000172830	SSH3	56.1021	-0.721634	0.229825	-3.13993	0.00168989	0.0431083	-0.145562	0.199241	-0.730584	0.465034	0.71452
ENSG00000150627	WDR17	66.7317	0.639694	0.203852	3.13803	0.0017009	0.0432975	-0.349796	0.186694	-1.87363	0.0609818	0.245432
ENSG00000163694	RBM47	335.687	-0.342194	0.109078	-3.13714	0.00170604	0.043337	-0.442938	0.0971039	-4.56149	5.07929e-06	0.000197359
ENSG00000164327	RICTOR	534.892	0.421861	0.134856	3.12823	0.0017586	0.0445784	0.0320606	0.122342	0.262057	0.793278	0.910163
ENSG00000278828	H3C10	16159.2	-0.677071	0.216639	-3.12535	0.00177595	0.0449238	-0.266384	0.197795	-1.34677	0.178054	0.435128
ENSG00000023445	BIRC3	406.619	0.589789	0.189068	3.11945	0.00181192	0.0457376	0.408882	0.172495	2.3704	0.0177689	0.115653
ENSG00000111335	OAS2	20.9678	5.96824	1.91363	3.11881	0.00181581	0.0457402	1.26239	1.88946	0.668124	0.504054	0.740363
ENSG00000148411	NACC2	336.891	-0.368193	0.118271	-3.11312	0.00185119	0.0465343	-0.0857702	0.106385	-0.806225	0.420113	0.679303
ENSG00000145819	ARHGAP26	502.348	0.30695	0.0986309	3.11211	0.00185758	0.0465979	0.248382	0.0884612	2.8078	0.00498809	0.0499461
ENSG00000002549	LAP3	93.3852	0.740159	0.238061	3.10911	0.0018765	0.0469747	0.00256845	0.218971	0.0117296	0.990641	0.996307
ENSG00000138413	IDH1	418.192	-0.374619	0.120569	-3.1071	0.00188934	0.0471983	-0.479288	0.108276	-4.42653	9.57602e-06	0.000346397
ENSG00000143774	GUK1	159.865	0.464932	0.149809	3.10349	0.00191252	0.0476787	0.627766	0.133302	4.70936	2.485e-06	0.000103503
ENSG00000111700	SLCO1B3	67.8231	0.802881	0.258966	3.10033	0.00193302	0.0480904	0.587271	0.230554	2.54721	0.0108588	0.0855915
ENSG00000289589		27.0662	-0.968896	0.312626	-3.09922	0.0019403	0.0481721	0.350971	0.31094	1.12874	0.259007	0.531369
ENSG00000159884	CCDC107	45.0881	0.850135	0.274431	3.09781	0.00194957	0.0483028	0.743817	0.242449	3.06794	0.00215542	0.0270891
ENSG00000259330	INAFM2	23.5639	0.991356	0.320137	3.09666	0.00195713	0.048386	1.45272	0.297788	4.87837	1.06964e-06	4.97404e-05
ENSG00000272398	CD24	928.853	-0.356737	0.115224	-3.09604	0.00196123	0.048386	-0.387296	0.103993	-3.72424	0.000195905	0.0043876
ENSG00000196535	MYO18A	423.015	-0.307035	0.0991907	-3.0954	0.00196545	0.048386	-0.232305	0.0879849	-2.64029	0.00828355	0.0714719
ENSG00000155189	AGPAT5	369.935	0.363273	0.117386	3.09468	0.00197027	0.048386	0.12063	0.106	1.13802	0.255113	0.526833
ENSG00000051108	HERPUD1	172.998	0.545672	0.176349	3.09427	0.00197297	0.048386	0.514645	0.158538	3.24619	0.00116961	0.0176551
ENSG00000127589	TUBBP1	58.006	-0.727	0.235088	-3.09246	0.00198508	0.048584	0.415728	0.210991	1.97036	0.0487973	0.214478
ENSG00000169764	UGP2	355.017	0.363282	0.117586	3.08948	0.00200505	0.0489735	0.29613	0.105997	2.79375	0.00521011	0.0512556
ENSG00000138778	CENPE	437.551	-0.418124	0.135509	-3.08559	0.0020315	0.0494882	-0.455277	0.12367	-3.68138	0.000231972	0.00500186
ENSG00000168646	AXIN2	73.5125	-0.641696	0.208033	-3.08459	0.00203832	0.0494882	-0.757703	0.184178	-4.11397	3.88909e-05	0.00116836
ENSG00000166484	MAPK7	98.4076	0.545469	0.176838	3.08458	0.00203842	0.0494882	0.64157	0.160731	3.99157	6.56362e-05	0.00185366
ENSG00000187607	ZNF286A	77.6748	-0.557079	0.180689	-3.08308	0.00204867	0.0496371	-0.458487	0.166349	-2.75617	0.00584826	0.0554149
ENSG00000105732	ZNF574	134.278	-0.438908	0.142421	-3.08176	0.00205779	0.049758	-0.155427	0.128494	-1.2096	0.226431	0.497842
ENSG00000149503	INCENP	244.124	-0.37143	0.120564	-3.08077	0.00206469	0.049772	-0.243487	0.107992	-2.25468	0.0241535	0.140539
ENSG00000166171	DPCD	61.0161	0.591546	0.19203	3.08049	0.00206662	0.049772	0.652541	0.168487	3.87293	0.000107533	0.0027547
ENSG00000237886	NALT1	17.6625	-1.11845	0.363198	-3.07946	0.00207377	0.0498448	-0.139844	0.299688	-0.466632	0.640763	0.828524
ENSG00000161800	RACGAP1	378.729	-0.342388	0.111257	-3.07746	0.00208771	0.0500801	-0.268932	0.101043	-2.66156	0.00777793	0.068563
ENSG00000113966	ARL6	75.4909	0.615868	0.200332	3.07424	0.00211043	0.0505246	0.00305565	0.182974	0.0166999	0.986676	0.994752
ENSG00000172716	SLFN11	143.575	0.464006	0.150966	3.07358	0.00211508	0.0505265	0.0888197	0.132386	0.670913	0.502276	0.739228
ENSG00000134057	CCNB1	579.571	-0.403417	0.131276	-3.07304	0.00211888	0.0505265	-0.401692	0.119747	-3.35451	0.00079506	0.0131514
ENSG00000074410	CA12	1364.3	0.392574	0.12782	3.07131	0.00213121	0.0507202	0.277398	0.115856	2.39434	0.0166501	0.110991
ENSG00000113161	HMGCR	401.633	-0.366223	0.119333	-3.06892	0.00214834	0.0510272	-0.413487	0.106372	-3.88717	0.000101418	0.00263301
ENSG00000117475	BLZF1	111.202	0.497733	0.162299	3.06676	0.0021639	0.051296	0.12007	0.14581	0.82347	0.410241	0.671119
ENSG00000108262	GIT1	379.028	-0.295152	0.0963801	-3.06238	0.00219586	0.0519514	-0.0907571	0.087153	-1.04135	0.297711	0.568425
ENSG00000103534	TMC5	112.344	-0.485847	0.158702	-3.06138	0.00220318	0.0519664	-0.151126	0.144433	-1.04634	0.295403	0.566116
ENSG00000110328	GALNT18	69.427	0.691141	0.225781	3.06112	0.0022051	0.0519664	0.879263	0.198786	4.42317	9.72609e-06	0.000349362
ENSG00000240914	RPL15P2	4.73249	-3.01196	0.98414	-3.0605	0.00220969	0.0519731	0.215628	0.554265	0.389034	0.697251	0.861079
ENSG00000172939	OXSR1	250.967	0.359966	0.117677	3.05894	0.00222123	0.0521428	0.263365	0.105226	2.50286	0.0123195	0.0917299
ENSG00000182247	UBE2E2	83.4907	0.508233	0.166236	3.05729	0.00223347	0.0522851	0.152925	0.146299	1.04529	0.29589	0.566563
ENSG00000075218	GTSE1	111.297	-0.423455	0.138522	-3.05696	0.00223596	0.0522851	-0.00806656	0.125443	-0.0643044	0.948728	0.982398
ENSG00000291033	TXLNGY	98.7471	0.536735	0.175691	3.05499	0.00225067	0.0524215	0.0725683	0.15575	0.465928	0.641267	0.828524
ENSG00000135924	DNAJB2	51.0131	0.721294	0.23611	3.05491	0.00225128	0.0524215	0.747712	0.20198	3.70192	0.000213978	0.00469251
ENSG00000235508	RPS2P7	178.905	0.629761	0.206203	3.05408	0.00225752	0.0524215	0.213542	0.186449	1.14531	0.25208	0.524499
ENSG00000100526	CDKN3	231.945	-0.345275	0.113062	-3.05386	0.00225917	0.0524215	-0.269079	0.104912	-2.56481	0.0103231	0.083239
ENSG00000124766	SOX4	267.703	-0.464554	0.1522	-3.05227	0.00227117	0.0525987	-0.432337	0.136172	-3.17493	0.00149873	0.0207581
ENSG00000108370	RGS9	57.8297	-0.676717	0.221883	-3.04989	0.00228927	0.0529162	-0.280541	0.199874	-1.40359	0.160441	0.41111
ENSG00000169641	LUZP1	215.363	-0.392954	0.129026	-3.04553	0.00232269	0.0535862	-0.298737	0.113811	-2.62486	0.00866849	0.0738033
ENSG00000266719	MIR4676	3.75314	-2.52963	0.831047	-3.04391	0.00233529	0.0537233	-1.24436	0.864423	-1.43953	0.150001	0.399346
ENSG00000276368	H2AC14	1751.11	-0.491261	0.161407	-3.04362	0.00233754	0.0537233	-0.112247	0.147436	-0.761325	0.446463	0.69935
ENSG00000168066	SF1	673.275	-0.281484	0.0926398	-3.03847	0.0023778	0.0545448	-0.180546	0.0841799	-2.14477	0.0319714	0.167207
ENSG00000143842	SOX13	73.6371	-0.538949	0.177609	-3.03447	0.00240955	0.0551683	-0.315653	0.162198	-1.9461	0.0516431	0.2209
ENSG00000140941	MAP1LC3B	96.7029	0.486808	0.160638	3.03047	0.00244172	0.0556267	0.185985	0.145715	1.27636	0.201827	0.467205
ENSG00000137124	ALDH1B1	252.046	-0.325831	0.107522	-3.03036	0.00244261	0.0556267	-0.316354	0.0963224	-3.28432	0.00102228	0.0160392
ENSG00000207650	MIR570	5.73603	1.96551	0.648692	3.02996	0.00244589	0.0556267	0.933475	0.503652	1.85341	0.0638234	0.251537
ENSG00000116584	ARHGEF2	214.518	-0.382461	0.126239	-3.02965	0.00244839	0.0556267	-0.0395706	0.113702	-0.348021	0.727824	0.878672
ENSG00000163435	ELF3	746.965	-0.48056	0.158646	-3.02913	0.00245263	0.0556267	0.00835356	0.143872	0.0580624	0.953699	0.984214
ENSG00000114107	CEP70	86.6647	-0.580073	0.191584	-3.02778	0.00246358	0.0557703	-0.519338	0.171297	-3.0318	0.00243096	0.0296222
ENSG00000106290	TAF6	209.512	-0.39802	0.131536	-3.02595	0.00247851	0.0560032	-0.205267	0.118793	-1.72795	0.0839978	0.293662
ENSG00000108406	DHX40	410.213	0.366731	0.121285	3.0237	0.00249701	0.0563156	0.273845	0.108474	2.52452	0.0115857	0.0886563
ENSG00000279837		5.40809	-2.06864	0.684289	-3.02305	0.00250244	0.056333	-0.136776	0.574273	-0.238173	0.811747	0.919059
ENSG00000147679	UTP23	125.803	-0.462899	0.153172	-3.0221	0.00251031	0.0564048	-0.270141	0.141531	-1.90871	0.0562998	0.233628
ENSG00000134824	FADS2	1691	-0.35526	0.117605	-3.02079	0.00252117	0.0565435	-0.109201	0.106489	-1.02547	0.305141	0.576007
ENSG00000133422	MORC2	151.627	-0.422508	0.140098	-3.0158	0.00256305	0.0572349	-0.0697461	0.121852	-0.572384	0.567062	0.784563
ENSG00000047457	CP	120.127	0.756225	0.250756	3.01578	0.00256317	0.0572349	0.614088	0.21859	2.80931	0.00496474	0.0498151
ENSG00000203485	INF2	469.477	-0.375146	0.12445	-3.01444	0.00257453	0.0572349	-0.12069	0.113235	-1.06584	0.286496	0.558383
ENSG00000197136	PCNX3	373.423	-0.319991	0.106153	-3.01444	0.00257458	0.0572349	-0.0693226	0.0953048	-0.727377	0.466995	0.715145
ENSG00000149657	LSM14B	136.821	-0.412351	0.13682	-3.01381	0.00257986	0.0572349	-0.0600737	0.120308	-0.499334	0.617544	0.8152
ENSG00000273542	H4C12	119.113	-0.704695	0.233827	-3.01374	0.00258045	0.0572349	-0.46703	0.21036	-2.22014	0.0264091	0.148671
ENSG00000278588	H2BC10	4519.21	-0.409065	0.136007	-3.00767	0.00263261	0.0582245	0.136188	0.124284	1.09578	0.273177	0.544608
ENSG00000225746	MEG8	287.168	0.375373	0.124816	3.00742	0.00263472	0.0582245	0.460332	0.113723	4.04784	5.16927e-05	0.00148893
ENSG00000147454	SLC25A37	413.368	0.381974	0.12706	3.00624	0.00264499	0.0583445	0.572867	0.115027	4.9803	6.3486e-07	3.21006e-05
ENSG00000167491	GATAD2A	219.297	-0.381292	0.126864	-3.00552	0.00265131	0.0583772	-0.250195	0.115716	-2.16215	0.0306068	0.162716
ENSG00000230432		1.6808	4.30962	1.43642	3.00026	0.00269754	0.0592868	4.47572	1.26273	3.54449	0.000393369	NA
ENSG00000167721	TSR1	579.63	0.242709	0.0809496	2.99827	0.00271514	0.0594266	0.0686924	0.073738	0.931574	0.351557	0.620814
ENSG00000010165	METTL13	183.508	-0.4201	0.140134	-2.99783	0.00271905	0.0594266	-0.183568	0.126492	-1.45122	0.146718	0.395399
ENSG00000175567	UCP2	80.6871	-0.598817	0.199773	-2.99749	0.00272216	0.0594266	-0.164389	0.177808	-0.924533	0.355209	0.623932
ENSG00000284138	ATP6V0CP4	3.91862	3.03592	1.01291	2.99723	0.00272442	0.0594266	-0.0638066	0.667526	-0.0955868	0.923849	0.974781
ENSG00000126787	DLGAP5	235.899	-0.433179	0.144548	-2.99677	0.00272852	0.0594266	-0.590081	0.130866	-4.50904	6.51213e-06	0.000245417
ENSG00000198417	MT1F	21.9016	0.963692	0.321645	2.99614	0.00273423	0.0594436	0.51036	0.303187	1.68332	0.092314	0.309738
ENSG00000105971	CAV2	364.357	0.364576	0.121882	2.99123	0.00277859	0.0602994	0.301736	0.10998	2.74355	0.00607792	0.0569848
ENSG00000154040	CABYR	69.3977	-0.614533	0.20557	-2.9894	0.00279522	0.0605513	-0.215368	0.181167	-1.18879	0.234524	0.506503
ENSG00000134324	LPIN1	207.361	-0.444732	0.148933	-2.98612	0.00282544	0.0610964	-0.233136	0.131181	-1.7772	0.0755349	0.27669
ENSG00000163125	RPRD2	231.786	-0.397816	0.133281	-2.98478	0.00283781	0.061254	-0.292068	0.120086	-2.43217	0.0150087	0.103506
ENSG00000119655	NPC2	179.404	0.380975	0.12768	2.98383	0.00284662	0.0613345	0.249657	0.110378	2.26183	0.0237079	0.138994
ENSG00000117650	NEK2	192.579	-0.472084	0.158284	-2.98251	0.00285897	0.0614908	-0.360662	0.141706	-2.54514	0.0109233	0.0858664
ENSG00000131462	TUBG1	364.695	-0.296919	0.0996057	-2.98094	0.00287364	0.0616964	-0.0804791	0.0913741	-0.880765	0.378445	0.643184
ENSG00000023839	ABCC2	2519.71	-0.237203	0.0796502	-2.97806	0.00290081	0.0621691	-0.214543	0.0724585	-2.96091	0.00306734	0.03534
ENSG00000132109	TRIM21	49.8608	0.974815	0.327624	2.97541	0.00292598	0.0625101	0.161445	0.301373	0.535699	0.592166	0.799961
ENSG00000166851	PLK1	393.932	-0.417413	0.140293	-2.97529	0.00292708	0.0625101	-0.302718	0.128015	-2.3647	0.0180445	0.116684
ENSG00000100505	TRIM9	82.4621	0.498911	0.167812	2.97304	0.0029487	0.062802	0.436602	0.153512	2.84409	0.0044539	0.046461
ENSG00000166886	NAB2	66.1565	0.63694	0.214257	2.97278	0.00295117	0.062802	0.714313	0.19126	3.73477	0.000187887	0.00424082
ENSG00000183337	BCOR	171.001	0.452501	0.152495	2.96731	0.00300421	0.0638183	0.207896	0.13474	1.54294	0.122844	0.360836
ENSG00000164611	PTTG1	305.439	-0.370593	0.124968	-2.96552	0.00302175	0.0639683	-0.261944	0.114345	-2.29081	0.0219742	0.133229
ENSG00000164050	PLXNB1	91.34	-0.549609	0.185334	-2.9655	0.00302187	0.0639683	0.219416	0.159467	1.37593	0.168843	0.423808
ENSG00000117054	ACADM	144.552	0.371365	0.125393	2.96161	0.00306035	0.0646693	0.00478735	0.111191	0.0430552	0.965658	0.987141
ENSG00000183598	H3C13	2993.34	-0.634957	0.214803	-2.956	0.00311656	0.065742	-0.149418	0.196132	-0.761823	0.446166	0.699099
ENSG00000235244	DANT2	61.182	-0.578639	0.196153	-2.94994	0.00317833	0.0669072	-0.170676	0.175646	-0.971705	0.331197	0.600814
ENSG00000124570	SERPINB6	288.465	0.365735	0.123999	2.9495	0.00318289	0.0669072	0.424022	0.11056	3.83524	0.000125444	0.00313042
ENSG00000175305	CCNE2	87.6181	0.644673	0.218651	2.94841	0.00319416	0.0670273	0.598535	0.201406	2.97178	0.0029608	0.0344831
ENSG00000135070	ISCA1	164.312	0.438983	0.149041	2.94537	0.00322564	0.0675705	0.309272	0.135023	2.29052	0.0219913	0.133229
ENSG00000165644	COMTD1	51.0553	0.604336	0.205292	2.94379	0.00324224	0.0676261	0.436635	0.173471	2.51705	0.0118342	0.0897023
ENSG00000249550	LINC01234	110.219	-0.431753	0.146668	-2.94373	0.0032428	0.0676261	-0.0268391	0.12286	-0.218452	0.827077	0.927438
ENSG00000156535	CD109	749.873	0.36167	0.12287	2.94351	0.00324511	0.0676261	0.15984	0.111361	1.43533	0.151193	0.400423
ENSG00000091129	NRCAM	894.197	-0.370859	0.126127	-2.94036	0.0032783	0.0681999	-0.598188	0.114622	-5.21877	1.80119e-07	1.05333e-05
ENSG00000178741	COX5A	365.53	0.444407	0.151518	2.93303	0.00335669	0.069591	0.440859	0.138211	3.18976	0.00142391	0.0199668
ENSG00000206754	SNORD101	608.777	0.551225	0.187937	2.93303	0.0033567	0.069591	0.527202	0.171585	3.07254	0.00212244	0.0267768
ENSG00000100906	NFKBIA	498.057	0.331104	0.112936	2.93179	0.00337013	0.0697496	0.329544	0.102265	3.22245	0.00127098	0.0187167
ENSG00000202078	Y_RNA	1.66287	-3.95621	1.34967	-2.93124	0.0033761	0.0697534	-1.1696	1.08277	-1.08019	0.280059	NA
ENSG00000084693	AGBL5	145.925	-0.456167	0.155883	-2.92635	0.00342968	0.0707394	0.00548838	0.142208	0.038594	0.969214	0.989067
ENSG00000248473	LINC01962	234.616	-0.630877	0.215641	-2.92559	0.00343807	0.0707915	-0.0683999	0.194858	-0.351024	0.725571	0.877246
ENSG00000115419	GLS	895.411	0.28744	0.098315	2.92367	0.00345937	0.0711086	0.193942	0.0888426	2.18299	0.0290369	0.158082
ENSG00000117139	KDM5B	364.993	0.330187	0.113012	2.92169	0.00348143	0.0714404	0.34764	0.102101	3.40487	0.00066195	0.0112882
ENSG00000279133		78.5556	-0.593312	0.203304	-2.91836	0.00351883	0.0720852	0.0314908	0.185266	0.169976	0.865029	0.944619
ENSG00000075426	FOSL2	505.892	0.342931	0.117537	2.91765	0.00352681	0.0721262	0.50197	0.107455	4.67146	2.99072e-06	0.000123143
ENSG00000158290	CUL4B	622.2	0.296241	0.101613	2.9154	0.00355235	0.0725257	0.0438929	0.0913001	0.480754	0.630691	0.821922
ENSG00000179833	SERTAD2	183.773	0.545048	0.187167	2.91209	0.00359019	0.0731373	0.327871	0.170242	1.92591	0.0541154	0.228282
ENSG00000254165		9.59243	1.54374	0.530181	2.91172	0.00359443	0.0731373	-0.0335128	0.466344	-0.0718628	0.942711	0.981507
ENSG00000213672	NCKIPSD	49.0657	0.684229	0.235222	2.90886	0.00362749	0.0736857	0.97289	0.208377	4.66889	3.02838e-06	0.000123838
ENSG00000005206	SPPL2B	80.3162	-0.49813	0.171315	-2.90768	0.00364123	0.0738405	0.0995089	0.157522	0.631715	0.527573	0.756977
ENSG00000171848	RRM2	1062.77	0.290303	0.0998637	2.907	0.00364917	0.0738774	0.408706	0.0910146	4.49055	7.10391e-06	0.000263642
ENSG00000111640	GAPDH	10414.8	0.320569	0.110424	2.90307	0.00369527	0.0745958	0.648048	0.100753	6.43203	1.25907e-10	1.37234e-08
ENSG00000198886	MT-ND4	43403.6	0.292981	0.100926	2.90292	0.00369702	0.0745958	0.22421	0.0921443	2.43325	0.0149642	0.103405
ENSG00000276903	H2AC16	632.312	-0.666476	0.229839	-2.89975	0.00373463	0.0752287	-0.326273	0.210534	-1.54975	0.121203	0.358377
ENSG00000055332	EIF2AK2	674.718	0.51533	0.17792	2.89642	0.00377449	0.0759025	-0.228638	0.162948	-1.40313	0.160577	0.41111
ENSG00000164251	F2RL1	480.264	0.434925	0.150186	2.89591	0.00378065	0.0759025	0.269696	0.136951	1.96929	0.0489199	0.214725
ENSG00000133874	RNF122	25.0487	0.905605	0.313182	2.89162	0.00383256	0.0768168	0.769792	0.270139	2.84962	0.0043772	0.045909
ENSG00000278709	NKILA	28.2528	0.875103	0.302719	2.89081	0.00384251	0.0768884	0.618777	0.269226	2.29835	0.0215417	0.131434
ENSG00000124831	LRRFIP1	480.644	0.242625	0.0839603	2.88976	0.00385536	0.0770179	0.108596	0.0758937	1.4309	0.15246	0.401847
ENSG00000162227	TAF6L	41.5722	-0.88662	0.306983	-2.88818	0.00387482	0.0772786	-0.209952	0.28213	-0.744166	0.456776	0.708118
ENSG00000135476	ESPL1	222.845	-0.354861	0.122914	-2.88708	0.00388836	0.0774208	-0.00426564	0.110781	-0.0385053	0.969285	0.989067
ENSG00000100813	ACIN1	605.126	-0.218692	0.0758256	-2.88414	0.00392479	0.0780173	0.00066757	0.0681437	0.00979651	0.992184	0.996863
ENSG00000277142	LINC00235	19.8678	-1.16282	0.403332	-2.88303	0.00393872	0.0781655	0.564177	0.34648	1.62831	0.103459	0.329197
ENSG00000173801	JUP	562.702	-0.435406	0.151336	-2.87708	0.00401377	0.0795241	-0.182469	0.13727	-1.32928	0.183757	0.442505
ENSG00000163512	AZI2	185.432	0.386662	0.134464	2.87557	0.00403293	0.0797726	0.00959854	0.122151	0.0785793	0.937367	0.978869
ENSG00000198898	CAPZA2	594.87	0.271642	0.0945224	2.87384	0.00405513	0.0799743	-0.0464282	0.0863711	-0.537544	0.590892	0.799385
ENSG00000150457	LATS2	88.1446	-0.501828	0.174625	-2.87374	0.00405638	0.0799743	-0.0905176	0.15284	-0.592236	0.553693	0.776299
ENSG00000135451	TROAP	174.228	-0.381811	0.132888	-2.87317	0.00406371	0.0799882	-0.127448	0.121354	-1.05022	0.293617	0.564984
ENSG00000197933	ZNF823	37.6049	-0.717961	0.250118	-2.87049	0.00409839	0.080276	-0.126897	0.216124	-0.587147	0.557105	0.778509
ENSG00000103018	CYB5B	1272.13	-0.264531	0.0921661	-2.87016	0.00410268	0.080276	-0.388167	0.0831037	-4.67088	2.99908e-06	0.000123143
ENSG00000213700	RPL17P50	6.36079	1.85963	0.647945	2.87004	0.00410426	0.080276	1.41026	0.510589	2.76202	0.00574449	0.0547828
ENSG00000148798	INA	161.099	0.39119	0.136304	2.86998	0.00410495	0.080276	-0.0517291	0.12539	-0.412547	0.679939	0.850707
ENSG00000158373	H2BC5	7069.92	-0.419931	0.146503	-2.86636	0.00415218	0.0810682	0.0122454	0.133756	0.0915503	0.927055	0.975833
ENSG00000090530	P3H2	142.369	0.491004	0.171718	2.85936	0.00424496	0.0827458	0.677581	0.149956	4.51852	6.22726e-06	0.000235639
ENSG00000115183	TANC1	167.272	-0.521062	0.182356	-2.85739	0.0042714	0.0831269	-0.272744	0.164047	-1.6626	0.0963922	0.316623
ENSG00000123689	G0S2	6.72322	1.60439	0.562303	2.85325	0.0043275	0.0840832	0.552843	0.526108	1.05082	0.293342	0.56496
ENSG00000172893	DHCR7	325.249	-0.329372	0.115627	-2.84858	0.00439152	0.0851897	-0.291255	0.103355	-2.81801	0.00483216	0.0490374
ENSG00000186185	KIF18B	404.148	-0.327754	0.115157	-2.84615	0.00442513	0.085704	-0.223276	0.10422	-2.14236	0.0321642	0.167836
ENSG00000135605	TEC	29.4079	0.738293	0.25954	2.84463	0.00444637	0.0859775	-0.219098	0.239226	-0.915861	0.35974	0.628459
ENSG00000244044	RN7SL735P	5.00266	2.1275	0.748665	2.84172	0.00448707	0.0866256	1.57249	0.626819	2.50869	0.012118	0.0908773
ENSG00000198265	HELZ	498.634	0.346332	0.121955	2.83982	0.00451388	0.0869379	0.418396	0.109594	3.81768	0.000134711	0.00329771
ENSG00000148344	PTGES	417.64	-0.351987	0.123959	-2.83955	0.00451766	0.0869379	-0.452103	0.113379	-3.98754	6.6761e-05	0.00188084
ENSG00000185130	H2BC13	9302.07	-0.61077	0.215181	-2.8384	0.00453399	0.0870643	-0.140358	0.196461	-0.71443	0.474961	0.720406
ENSG00000188064	WNT7B	391.41	-0.384026	0.135312	-2.83807	0.00453866	0.0870643	-0.128447	0.122558	-1.04805	0.294616	0.565684
ENSG00000101447	FAM83D	213.091	-0.450707	0.158985	-2.8349	0.00458393	0.0877933	-0.36223	0.145149	-2.49559	0.012575	0.0928644
ENSG00000141384	TAF4B	59.1891	0.597439	0.210898	2.83283	0.00461382	0.088214	0.576256	0.192898	2.98736	0.00281402	0.0331134
ENSG00000255112	CHMP1B	236.458	-0.383388	0.135368	-2.8322	0.00462292	0.088214	-0.383658	0.121858	-3.14839	0.00164172	0.0222074
ENSG00000275410	HNF1B	100.927	0.437104	0.154352	2.83186	0.00462784	0.088214	0.638716	0.136205	4.68936	2.74064e-06	0.000113741
ENSG00000170458	CD14	18.9015	-1.03237	0.364866	-2.82945	0.00466286	0.0887413	-0.926173	0.325206	-2.84796	0.00440006	0.046107
ENSG00000143590	EFNA3	21.25	1.06748	0.377452	2.82811	0.00468233	0.0889716	1.48933	0.321223	4.63644	3.54462e-06	0.000142018
ENSG00000136802	LRRC8A	178.063	-0.402508	0.142498	-2.82466	0.00473313	0.0897954	0.0596487	0.127063	0.469443	0.638753	0.827491
ENSG00000263278		32.2003	-0.890995	0.315788	-2.8215	0.00477992	0.0904663	-0.877273	0.27226	-3.22219	0.00127213	0.0187167
ENSG00000272744		3.27076	2.97336	1.05391	2.82126	0.00478348	0.0904663	0.846411	0.729548	1.16018	0.245974	0.518691
ENSG00000143198	MGST3	256.074	0.400922	0.142192	2.81959	0.00480852	0.0904934	0.122498	0.125618	0.975166	0.329478	0.600129
ENSG00000167767	KRT80	191.083	-0.401207	0.142316	-2.81912	0.00481551	0.0904934	0.0430096	0.130525	0.329512	0.741768	0.884728
ENSG00000275180		258.993	-0.46291	0.164211	-2.81899	0.00481752	0.0904934	0.0466227	0.15026	0.31028	0.756348	0.892063
ENSG00000203875	SNHG5	356.743	0.448092	0.158963	2.81884	0.00481976	0.0904934	0.20957	0.145515	1.44019	0.149812	0.399235
ENSG00000056998	GYG2	34.8026	-0.784785	0.278425	-2.81866	0.00482242	0.0904934	-0.34784	0.253556	-1.37184	0.170112	0.425435
ENSG00000184260	H2AC20	9834.38	-0.711157	0.25236	-2.81803	0.00483194	0.0905238	-0.235776	0.230446	-1.02313	0.306248	0.577063
ENSG00000067225	PKM	5495.91	0.315459	0.111969	2.81738	0.00484174	0.0905238	0.61811	0.102066	6.056	1.39547e-09	1.26236e-07
ENSG00000105364	MRPL4	76.0003	-0.561328	0.19926	-2.81706	0.00484654	0.0905238	-0.313969	0.179679	-1.74738	0.0805706	0.285823
ENSG00000137770	CTDSPL2	269.448	0.320076	0.113665	2.81597	0.00486295	0.09069	0.157203	0.102208	1.53807	0.124031	0.363059
ENSG00000254285	KRT8P3	62.0123	-0.640656	0.227579	-2.8151	0.00487624	0.0907974	-0.0957283	0.194625	-0.491861	0.622818	0.817272
ENSG00000142867	BCL10	126.072	0.429544	0.152641	2.81408	0.00489176	0.090946	0.351485	0.134456	2.61412	0.00894575	0.0757184
ENSG00000184995	IFNE	29.9303	0.844688	0.300235	2.81342	0.0049018	0.0909925	0.166188	0.264352	0.628663	0.52957	0.75824
ENSG00000183049	CAMK1D	71.9556	0.577141	0.205198	2.8126	0.0049143	0.0910618	0.594941	0.178369	3.33545	0.00085162	0.0138886
ENSG00000184270	H2AC21	4575.14	-0.430682	0.153149	-2.81218	0.00492063	0.0910618	0.0483332	0.139859	0.345584	0.729656	0.879543
ENSG00000162591	MEGF6	161.049	0.891508	0.317242	2.81018	0.00495134	0.0914807	1.71754	0.286583	5.99315	2.05809e-09	1.80535e-07
ENSG00000005801	ZNF195	394.666	-0.30001	0.10678	-2.80962	0.00496003	0.0914807	-0.349355	0.0976977	-3.57588	0.00034905	0.00676993
ENSG00000117143	UAP1	96.835	0.468519	0.166779	2.80922	0.00496621	0.0914807	0.135103	0.148403	0.910379	0.362623	0.631214
ENSG00000165272	AQP3	105.459	-0.570564	0.203139	-2.80874	0.00497359	0.0914807	-0.185066	0.183426	-1.00894	0.313003	0.584276
ENSG00000124575	H1-3	7237.23	-0.45498	0.162204	-2.805	0.0050317	0.0924087	-0.0430875	0.148102	-0.290932	0.771103	0.899245
ENSG00000112576	CCND3	388.963	-0.31083	0.110934	-2.80193	0.00507975	0.0928875	-0.267648	0.100951	-2.65126	0.00801932	0.0699742
ENSG00000090905	TNRC6A	506.09	-0.304401	0.108663	-2.80132	0.00508936	0.0928875	-0.323477	0.0989226	-3.27	0.00107547	0.0166482
ENSG00000107819	SFXN3	169.678	0.446545	0.159409	2.80126	0.00509038	0.0928875	0.929863	0.142669	6.51762	7.14316e-11	8.03016e-09
ENSG00000117877	POLR1G	117.866	-0.469094	0.167566	-2.79947	0.00511873	0.0928875	-0.322746	0.152532	-2.11593	0.034351	0.173537
ENSG00000155090	KLF10	261.721	0.445698	0.159222	2.79923	0.00512251	0.0928875	0.280831	0.145173	1.93446	0.0530571	0.225241
ENSG00000167191	GPRC5B	102.12	-0.424357	0.151599	-2.7992	0.00512295	0.0928875	-0.390116	0.136016	-2.86817	0.00412855	0.0441815
ENSG00000113851	CRBN	136.814	0.411309	0.146941	2.79914	0.00512386	0.0928875	0.257527	0.129139	1.99419	0.046131	0.20776
ENSG00000180573	H2AC6	5846.47	-0.481633	0.172103	-2.79852	0.00513375	0.0928875	0.0712553	0.157114	0.453527	0.650169	0.83326
ENSG00000286303		3.80331	-2.46943	0.882427	-2.79845	0.0051348	0.0928875	0.0107297	0.693585	0.0154699	0.987657	0.995308
ENSG00000210144	MT-TY	52.9526	-0.593126	0.211972	-2.79813	0.00513994	0.0928875	-0.00634874	0.209873	-0.0302504	0.975867	0.991864
ENSG00000068305	MEF2A	128.576	0.471042	0.168351	2.79797	0.00514246	0.0928875	0.341932	0.147696	2.31511	0.0206071	0.127965
ENSG00000164180	TMEM161B	178.883	0.432332	0.154715	2.79438	0.00519992	0.0937851	-0.0681683	0.140603	-0.484827	0.627799	0.820503
ENSG00000274997	H2AC12	6900.92	-0.57079	0.204482	-2.79139	0.00524824	0.0945154	-0.179768	0.186708	-0.962831	0.335632	0.604964
ENSG00000119314	PTBP3	1450.55	0.317857	0.113945	2.78956	0.00527794	0.0949086	0.0759322	0.103488	0.733728	0.463114	0.713085
ENSG00000181192	DHTKD1	173.361	-0.377306	0.135365	-2.78733	0.00531438	0.0954216	0.00826193	0.12015	0.0687636	0.945178	0.981777
ENSG00000085377	PREP	76.5598	0.650252	0.233336	2.78676	0.00532373	0.0954474	0.401722	0.209002	1.9221	0.0545937	0.229369
ENSG00000103168	TAF1C	126.635	-0.368027	0.132086	-2.78628	0.00533176	0.0954496	-0.39808	0.122366	-3.25319	0.00114119	0.0173182
ENSG00000213626	LBH	59.8479	0.779502	0.279972	2.78421	0.00536576	0.0958148	0.692635	0.249487	2.77624	0.00549914	0.0532396
ENSG00000171681	ATF7IP	236.996	-0.534599	0.19202	-2.78408	0.00536804	0.0958148	-0.839777	0.175828	-4.77613	1.78703e-06	7.74981e-05
ENSG00000076604	TRAF4	191.449	-0.375039	0.134799	-2.78222	0.00539891	0.0962235	0.0170655	0.1205	0.141623	0.887378	0.957165
ENSG00000154229	PRKCA	850.595	0.322555	0.11603	2.77993	0.005437	0.0967594	0.580537	0.104832	5.53777	3.06351e-08	2.17622e-06
ENSG00000143479	DYRK3	109.634	-0.48642	0.175055	-2.77867	0.0054582	0.0968655	-0.389923	0.154425	-2.52501	0.0115696	0.0886007
ENSG00000277450		2.15868	-3.55144	1.27813	-2.77862	0.00545902	0.0968655	0.28273	0.861563	0.32816	0.742791	NA
ENSG00000261786		129.734	-0.397296	0.143317	-2.77216	0.00556857	0.0985677	-0.33706	0.129872	-2.59533	0.00945014	0.0782712
ENSG00000108349	CASC3	251.94	0.306027	0.110405	2.77185	0.00557389	0.0985677	-0.085789	0.0997709	-0.85986	0.389866	0.652822
ENSG00000184922	FMNL1	180.007	-0.396547	0.143118	-2.77077	0.00559244	0.0985677	-0.121113	0.127932	-0.946698	0.343793	0.612318
ENSG00000112378	PERP	538.715	0.296662	0.107074	2.77062	0.00559495	0.0985677	0.0998668	0.095596	1.04468	0.296173	0.566861
ENSG00000278799	MIR6823	3.77982	3.20951	1.15843	2.77057	0.0055958	0.0985677	3.33013	1.00348	3.31858	0.000904754	0.0145502
ENSG00000149485	FADS1	1221.56	-0.239203	0.0864089	-2.76827	0.00563547	0.0991218	-0.139347	0.0774471	-1.79925	0.071979	0.268334
ENSG00000038382	TRIO	833.144	0.337913	0.122221	2.76477	0.00569638	0.100047	0.433072	0.110839	3.90722	9.33633e-05	0.00245694
ENSG00000116833	NR5A2	533.014	0.415733	0.150466	2.76296	0.0057279	0.100455	0.447159	0.135548	3.29889	0.000970664	0.0153753
ENSG00000101773	RBBP8	222.628	0.295881	0.107298	2.75757	0.00582328	0.10185	-0.113585	0.0987871	-1.1498	0.250227	0.522993
ENSG00000064102	INTS13	302.512	0.314384	0.11401	2.75751	0.00582437	0.10185	0.232594	0.103338	2.25082	0.0243972	0.141672
ENSG00000088888	MAVS	953.116	-0.284747	0.103331	-2.75568	0.00585696	0.102272	-0.143916	0.0931384	-1.54518	0.122302	0.359881
ENSG00000116133	DHCR24	268.974	-0.402808	0.146199	-2.7552	0.0058657	0.102277	-0.242573	0.129203	-1.87745	0.0604568	0.244168
ENSG00000182197	EXT1	196.708	0.409486	0.148664	2.75444	0.00587924	0.102303	0.592825	0.133399	4.44401	8.82981e-06	0.000322525
ENSG00000213694	S1PR3	113.927	-0.448543	0.16286	-2.75417	0.00588414	0.102303	-0.477076	0.147804	-3.22777	0.00124761	0.0184261
ENSG00000088812	ATRN	383.191	0.315739	0.114687	2.75305	0.00590423	0.102504	0.171641	0.101423	1.69233	0.090584	0.306598
ENSG00000135049	AGTPBP1	132.998	0.386236	0.14037	2.75155	0.00593144	0.102687	0.237151	0.125274	1.89306	0.0583505	0.23861
ENSG00000184678	H2BC21	2167.69	-0.47117	0.171239	-2.75153	0.0059318	0.102687	-0.200758	0.156221	-1.28509	0.198761	0.462976
ENSG00000231292	IGKV1OR2-108	2.1971	3.33469	1.21369	2.74757	0.00600386	0.103786	-1.3283	1.08138	-1.22834	0.219321	NA
ENSG00000171992	SYNPO	215.597	-0.381324	0.138985	-2.74364	0.00607628	0.104888	0.000359873	0.121761	0.00295556	0.997642	0.998702
ENSG00000160285	LSS	131.747	-0.49594	0.180802	-2.743	0.00608804	0.10494	-0.220688	0.161081	-1.37004	0.170673	0.426002
ENSG00000264937		1.38979	-4.04135	1.47521	-2.73951	0.00615309	0.10591	-1.5342	1.38914	-1.10442	0.269412	NA
ENSG00000274297		7.265	1.48482	0.542174	2.73863	0.00616955	0.106043	0.827783	0.479907	1.72488	0.0845483	0.295008
ENSG00000115866	DARS1	430.811	0.280938	0.102641	2.73708	0.00619863	0.106391	0.261497	0.0919994	2.84238	0.00447787	0.0466453
ENSG00000206503	HLA-A	161.881	0.456803	0.167024	2.73495	0.00623889	0.106779	0.397245	0.149257	2.66149	0.00777949	0.068563
ENSG00000086065	CHMP5	321.77	0.309163	0.113042	2.73495	0.00623896	0.106779	0.111025	0.102099	1.08743	0.276849	0.548064
ENSG00000129354	AP1M2	85.2311	-0.479227	0.175522	-2.7303	0.00632773	0.107767	0.245028	0.158552	1.54541	0.122248	0.359814
ENSG00000085063	CD59	482.504	0.322383	0.118081	2.73019	0.00632985	0.107767	0.430695	0.106376	4.04878	5.14849e-05	0.00148893
ENSG00000167695	TLCD3A	92.51	0.510635	0.187063	2.72974	0.00633842	0.107767	0.571661	0.167799	3.40681	0.000657271	0.0112416
ENSG00000162063	CCNF	162.463	-0.523992	0.191958	-2.72973	0.0063387	0.107767	-0.00482317	0.174309	-0.0276702	0.977925	0.992584
ENSG00000132470	ITGB4	496.073	0.834656	0.305781	2.72959	0.00634132	0.107767	1.48718	0.277892	5.35164	8.71626e-08	5.51506e-06
ENSG00000183741	CBX6	515.931	-0.23153	0.0848888	-2.72745	0.00638256	0.108219	-0.277028	0.0761915	-3.63594	0.000276969	0.00570645
ENSG00000160785	SLC25A44	169.891	-0.385135	0.141216	-2.72728	0.00638589	0.108219	-0.49118	0.128553	-3.82084	0.000132998	0.00327655
ENSG00000272886	DCP1A	135.267	0.412942	0.151746	2.72128	0.00650303	0.109982	-0.113888	0.135977	-0.837558	0.402279	0.664288
ENSG00000204516	MICB	47.6967	-0.615012	0.226023	-2.72102	0.00650814	0.109982	-0.3526	0.210094	-1.67829	0.0932896	0.311405
ENSG00000114166	KAT2B	103.113	0.505644	0.185883	2.72022	0.00652388	0.110094	0.113955	0.166022	0.686383	0.492472	0.731645
ENSG00000110917	MLEC	1137.59	-0.268967	0.0989179	-2.71909	0.00654613	0.110296	-0.482678	0.08975	-5.37803	7.53058e-08	4.87132e-06
ENSG00000164828	SUN1	416.52	0.290239	0.106757	2.71869	0.00655411	0.110296	0.483089	0.0940632	5.1358	2.80953e-07	1.55653e-05
ENSG00000048028	USP28	107.39	0.491202	0.180945	2.71466	0.00663446	0.11146	-0.178502	0.153178	-1.16532	0.24389	0.516389
ENSG00000188566	NDOR1	141.357	-0.437795	0.161293	-2.71429	0.00664181	0.11146	0.0117628	0.144892	0.0811836	0.935296	0.97797
ENSG00000147854	UHRF2	275.886	0.300231	0.11065	2.71335	0.00666067	0.111622	0.0693016	0.0994941	0.69654	0.486091	0.727942
ENSG00000161647	MPP3	115.642	-0.513092	0.18921	-2.71176	0.00669268	0.112003	-0.0898495	0.170717	-0.526308	0.598674	0.803716
ENSG00000104140	RHOV	45.8232	-0.643949	0.237646	-2.7097	0.00673449	0.112546	-0.570357	0.202275	-2.81971	0.00480674	0.0489149
ENSG00000169213	RAB3B	152.567	0.479743	0.177114	2.70867	0.0067554	0.112739	0.0392765	0.158966	0.247074	0.804851	0.915908
ENSG00000166710	B2M	797.327	0.324392	0.119848	2.7067	0.00679547	0.113211	0.157086	0.108589	1.44661	0.148006	0.396888
ENSG00000156587	UBE2L6	44.0228	0.940515	0.347611	2.70565	0.00681709	0.113211	0.313734	0.320133	0.98001	0.327081	0.59832
ENSG00000198585	NUDT16	67.4	-0.504487	0.186459	-2.70563	0.00681759	0.113211	-0.418642	0.166105	-2.52034	0.011724	0.089311
ENSG00000289032		3.98617	-2.50096	0.924416	-2.70545	0.00682118	0.113211	0.598326	0.622436	0.961265	0.336419	0.605627
ENSG00000055609	KMT2C	539.243	0.257598	0.0952418	2.70468	0.00683712	0.11332	0.217451	0.0853666	2.54726	0.0108573	0.0855915
ENSG00000228549	LINC03126	187.806	-0.794598	0.293883	-2.70379	0.00685541	0.113467	-0.0723157	0.270633	-0.267209	0.789308	0.907973
ENSG00000170677	SOCS6	348.986	-0.326093	0.120662	-2.70252	0.00688159	0.113744	-0.389271	0.108437	-3.58983	0.000330894	0.00651603
ENSG00000165240	ATP7A	228.666	0.410466	0.151933	2.70163	0.00690015	0.113819	0.231761	0.133521	1.73577	0.0826052	0.290284
ENSG00000201229	SNORA63D	16.4749	1.10881	0.41046	2.70139	0.00690501	0.113819	0.334034	0.362397	0.921735	0.356667	0.625355
ENSG00000120254	MTHFD1L	180.728	0.376845	0.139554	2.70035	0.00692667	0.114021	0.487667	0.124321	3.92265	8.75789e-05	0.00233658
ENSG00000135919	SERPINE2	134.042	0.418308	0.154977	2.69917	0.00695135	0.114271	0.342427	0.135837	2.52086	0.0117068	0.0892797
ENSG00000278619	MRM1	76.3593	-0.518732	0.192223	-2.6986	0.00696317	0.11431	-0.266854	0.175668	-1.51908	0.128741	0.369531
ENSG00000183579	ZNRF3	130.707	-0.411983	0.152752	-2.69707	0.0069953	0.114681	-0.334326	0.137558	-2.43043	0.0150808	0.103756
ENSG00000198055	GRK6	103.07	-0.486782	0.180518	-2.69659	0.00700535	0.11469	-0.180919	0.159951	-1.13109	0.258016	0.530274
ENSG00000137819	PAQR5	223.164	0.320156	0.118785	2.69526	0.00703328	0.114991	0.269072	0.107637	2.49981	0.0124261	0.0922871
ENSG00000240694	PNMA2	207.524	0.472647	0.175471	2.69359	0.00706873	0.115415	0.66459	0.155093	4.28511	1.82652e-05	0.000611252
ENSG00000171843	MLLT3	155.716	0.392431	0.145763	2.69226	0.00709692	0.115647	0.176453	0.130247	1.35475	0.175496	0.431528
ENSG00000175387	SMAD2	818.558	-0.280907	0.104356	-2.69183	0.0071062	0.115647	-0.360639	0.0947398	-3.80662	0.000140877	0.00343413
ENSG00000135697	BCO1	29.9143	0.822681	0.305651	2.69157	0.00711171	0.115647	0.213433	0.268684	0.794363	0.426984	0.684297
ENSG00000111145	ELK3	214.232	0.373873	0.138933	2.69104	0.00712297	0.115674	0.166312	0.124927	1.33127	0.1831	0.441322
ENSG00000288928		45.1011	-0.68484	0.254587	-2.69	0.00714523	0.115879	-0.186078	0.223334	-0.833181	0.404743	0.666715
ENSG00000091136	LAMB1	1083.25	-0.200949	0.0747912	-2.6868	0.007214	0.116704	-0.14525	0.0674203	-2.1544	0.0312087	0.165034
ENSG00000113594	LIFR	188.761	-0.419152	0.156008	-2.68674	0.00721539	0.116704	-0.721169	0.140516	-5.1323	2.86219e-07	1.57816e-05
ENSG00000083444	PLOD1	228.528	0.440969	0.164206	2.68546	0.00724301	0.116994	0.674161	0.146086	4.61481	3.93453e-06	0.00015602
ENSG00000187837	H1-2	9621.82	-0.402304	0.14991	-2.68365	0.00728243	0.117473	-0.0171958	0.136834	-0.125669	0.899994	0.963661
ENSG00000271533		160.762	0.359118	0.133842	2.68315	0.00729329	0.117491	0.188669	0.118321	1.59455	0.110814	0.342249
ENSG00000182263	FIGN	93.3213	-0.486803	0.181518	-2.68184	0.0073218	0.117793	-0.693082	0.169608	-4.08639	4.38143e-05	0.0012909
ENSG00000289042		13.6113	1.1015	0.410968	2.68026	0.00735654	0.118194	0.445644	0.357669	1.24597	0.212775	0.481103
ENSG00000263494		1.43327	-3.59637	1.34209	-2.67967	0.00736938	0.118243	-0.542958	1.22508	-0.443203	0.657619	NA
ENSG00000109436	TBC1D9	89.2081	0.468321	0.175205	2.67298	0.00751799	0.120449	-0.0205698	0.150008	-0.137124	0.890933	0.95937
ENSG00000143499	SMYD2	119.001	0.390189	0.145997	2.67259	0.00752683	0.120449	0.378247	0.129847	2.91301	0.00357959	0.0397012
ENSG00000089876	DHX32	213.808	0.352241	0.131866	2.6712	0.00755816	0.12079	0.176047	0.117896	1.49323	0.135376	0.379269
ENSG00000204054	LINC00963	328.439	0.506509	0.189889	2.6674	0.00764412	0.121991	0.849782	0.170959	4.97067	6.67224e-07	3.3445e-05
ENSG00000120318	ARAP3	46.3052	-0.686707	0.257484	-2.66698	0.00765353	0.121991	-0.320918	0.229309	-1.3995	0.161663	0.412657
ENSG00000206535	LNP1	15.9933	-0.991363	0.371936	-2.66541	0.00768941	0.122376	0.00519422	0.347049	0.0149668	0.988059	0.995617
ENSG00000204525	HLA-C	67.1352	0.702478	0.26359	2.66504	0.00769792	0.122376	0.228274	0.236394	0.965653	0.334218	0.603476
ENSG00000099282	TSPAN15	211.731	-0.319483	0.119994	-2.6625	0.00775622	0.12314	-0.047292	0.108522	-0.435783	0.662994	0.84052
ENSG00000121039	RDH10	139.825	-0.414444	0.1557	-2.66182	0.00777196	0.123228	-0.38994	0.135971	-2.86782	0.00413309	0.0441893
ENSG00000022267	FHL1	106.21	0.41372	0.15555	2.65973	0.00782042	0.123773	0.0496616	0.135957	0.365275	0.714906	0.871329
ENSG00000122545	SEPTIN7	416.386	0.284463	0.106963	2.65945	0.00782683	0.123773	0.0841948	0.0965052	0.872439	0.382969	0.645755
ENSG00000113716	HMGXB3	221.551	-0.329362	0.123911	-2.65805	0.00785939	0.124125	-0.0573724	0.112238	-0.511167	0.609234	0.810392
ENSG00000290085		27.7285	0.840619	0.316369	2.65708	0.00788201	0.124319	0.983988	0.259049	3.79845	0.000145601	0.00350709
ENSG00000115756	HPCAL1	447.638	0.265062	0.0998375	2.65494	0.0079323	0.124904	0.561593	0.0912168	6.15668	7.42853e-10	7.10867e-08
ENSG00000130921	MTRFR	86.8161	-0.489009	0.18421	-2.65462	0.00793978	0.124904	-0.183884	0.164761	-1.11606	0.264396	0.537554
ENSG00000122643	NT5C3A	138.69	0.437262	0.164808	2.65315	0.00797433	0.125284	-0.211711	0.155201	-1.3641	0.172535	0.42753
ENSG00000102172	SMS	476.955	0.264571	0.0997359	2.65272	0.0079847	0.125284	0.485046	0.0898734	5.39699	6.77691e-08	4.43332e-06
ENSG00000115457	IGFBP2	94.5239	0.490405	0.184904	2.65222	0.00799654	0.125307	0.380348	0.166175	2.28884	0.0220884	0.133418
ENSG00000175582	RAB6A	364.865	0.288447	0.108828	2.65049	0.0080376	0.125787	0.0967071	0.0980145	0.986661	0.323809	0.59514
ENSG00000186193	SAPCD2	127.844	-0.384409	0.145118	-2.64894	0.00807449	0.126201	-0.169812	0.131856	-1.28786	0.197795	0.462191
ENSG00000166130	IKBIP	324.991	0.326279	0.123199	2.64839	0.00808753	0.126241	0.293862	0.110577	2.65753	0.00787163	0.0690487
ENSG00000167880	EVPL	187.024	-0.411072	0.1553	-2.64696	0.00812201	0.126615	0.0143519	0.139563	0.102834	0.918095	0.971879
ENSG00000088832	FKBP1A	546.895	0.268472	0.101477	2.64565	0.00815332	0.126938	-0.0672473	0.0913648	-0.73603	0.461712	0.711968
ENSG00000163739	CXCL1	79.3203	0.499331	0.188767	2.64522	0.00816376	0.126938	0.223869	0.165554	1.35224	0.176299	0.432861
ENSG00000119471	HSDL2	199.161	0.352867	0.133599	2.64123	0.0082605	0.128187	0.235807	0.120412	1.95833	0.0501915	0.217616
ENSG00000270558		12.9767	-1.01323	0.383649	-2.64103	0.00826536	0.128187	-0.509208	0.356147	-1.42977	0.152784	0.401847
ENSG00000177917	ARL6IP6	219.139	0.334181	0.126575	2.64019	0.0082859	0.128341	0.286834	0.114221	2.51123	0.0120313	0.0906967
ENSG00000203814	H2BC18	6418.7	-0.581615	0.220365	-2.63933	0.00830708	0.128504	-0.294538	0.201214	-1.4638	0.143247	0.390365
ENSG00000065911	MTHFD2	792.352	0.272418	0.103233	2.63886	0.00831852	0.128516	0.0880745	0.0937086	0.939876	0.347281	0.615705
ENSG00000265345	MIR5188	4.67582	1.81352	0.687966	2.63607	0.0083873	0.129299	2.61036	0.676628	3.85789	0.000114372	0.00290982
ENSG00000141959	PFKL	196.731	0.547071	0.207556	2.63578	0.00839449	0.129299	0.924926	0.186579	4.95728	7.14856e-07	3.49254e-05
ENSG00000141499	WRAP53	143.533	-0.383121	0.145375	-2.6354	0.00840391	0.129299	0.0786777	0.132151	0.595363	0.551601	0.775214
ENSG00000139625	MAP3K12	140.212	-0.402663	0.152821	-2.63487	0.00841696	0.129299	-0.129382	0.135862	-0.952304	0.340943	0.609601
ENSG00000291122	CASTOR3P	107.534	-0.529113	0.20083	-2.63464	0.00842274	0.129299	-0.448436	0.179982	-2.49156	0.0127183	0.0933834
ENSG00000182481	KPNA2	1223.1	-0.286665	0.108922	-2.63183	0.00849267	0.130207	-0.439801	0.0993538	-4.42661	9.57235e-06	0.000346397
ENSG00000123595	RAB9A	95.6376	0.401405	0.15259	2.63061	0.00852317	0.130508	0.12789	0.138319	0.924604	0.355172	0.623932
ENSG00000167470	MIDN	279.502	-0.302509	0.115069	-2.62895	0.00856501	0.130957	-0.172048	0.103554	-1.66143	0.0966273	0.317014
ENSG00000059573	ALDH18A1	282.372	0.303818	0.115582	2.62858	0.00857417	0.130957	0.105191	0.103109	1.0202	0.307634	0.57861
ENSG00000182810	DDX28	50.2344	-0.532044	0.202447	-2.62807	0.00858712	0.130986	-0.237327	0.182728	-1.2988	0.194013	0.457718
ENSG00000274750	H3C6	169.724	-0.354266	0.134822	-2.62765	0.00859777	0.130986	0.277972	0.119635	2.3235	0.0201523	0.126063
ENSG00000100749	VRK1	341.475	0.279381	0.106405	2.62565	0.00864841	0.131496	-0.137643	0.0975316	-1.41126	0.158167	0.408339
ENSG00000262454	MIR193BHG	113.083	0.524953	0.199947	2.62547	0.00865303	0.131496	0.915427	0.178432	5.13038	2.89153e-07	1.58678e-05
ENSG00000235570	LINC00533	5.75148	-2.01387	0.767392	-2.6243	0.0086828	0.131782	-0.71678	0.665938	-1.07635	0.281772	0.554211
ENSG00000011021	CLCN6	102.018	-0.453705	0.17302	-2.62227	0.00873467	0.132403	0.0544609	0.150051	0.362949	0.716643	0.872167
ENSG00000106829	TLE4	205.292	-0.440138	0.1679	-2.62142	0.00875632	0.132564	-0.220092	0.152084	-1.44717	0.147848	0.396832
ENSG00000125798	FOXA2	131.607	-0.50336	0.192052	-2.62096	0.00876835	0.13258	-0.446886	0.174126	-2.56646	0.0102743	0.0829949
ENSG00000163602	RYBP	136.33	0.367619	0.140316	2.61994	0.0087945	0.132809	0.141726	0.125078	1.1331	0.257173	0.529152
ENSG00000128242	GAL3ST1	43.8953	0.943562	0.360384	2.61821	0.00883913	0.133316	2.11689	0.319252	6.63078	3.33908e-11	4.01015e-09
ENSG00000100154	TTC28	126.6	-0.428086	0.163666	-2.6156	0.00890699	0.134172	-0.0874832	0.143937	-0.607789	0.543327	0.768923
ENSG00000092964	DPYSL2	1107.73	0.216646	0.0829846	2.61068	0.00903631	0.13595	0.10618	0.0745232	1.42479	0.154217	0.403634
ENSG00000115594	IL1R1	97.3732	-0.474669	0.181905	-2.60943	0.0090694	0.136278	-0.709924	0.16658	-4.26177	2.0281e-05	0.000667141
ENSG00000235175	RPL26P37	167.213	0.554057	0.212619	2.60586	0.00916433	0.137395	0.606798	0.193704	3.1326	0.00173266	0.022981
ENSG00000133030	MPRIP	1245.42	-0.291027	0.111685	-2.60578	0.00916653	0.137395	-0.0853731	0.1019	-0.837814	0.402135	0.664146
ENSG00000197238	H4C11	271.828	-0.553899	0.212708	-2.60403	0.00921339	0.137811	-0.049658	0.193383	-0.256786	0.797344	0.912246
ENSG00000247626	MARS2	59.1913	-0.523909	0.201202	-2.6039	0.00921709	0.137811	-0.601897	0.188593	-3.19152	0.00141526	0.0199668
ENSG00000164543	STK17A	152.54	0.366844	0.140959	2.60249	0.00925487	0.138106	0.209503	0.125291	1.67214	0.0944976	0.313791
ENSG00000204634	TBC1D8	411.637	0.379551	0.145851	2.60231	0.00925969	0.138106	0.570255	0.131399	4.33987	1.42565e-05	0.00048695
ENSG00000170445	HARS1	316.402	-0.266325	0.102418	-2.60037	0.00931222	0.138718	-0.0783878	0.0921903	-0.850283	0.395168	0.657937
ENSG00000273760		22.1071	0.950741	0.365797	2.59909	0.00934701	0.139064	-0.105156	0.314163	-0.334718	0.737838	0.883723
ENSG00000274290	H2BC6	2520.54	-0.42766	0.164762	-2.59562	0.00944202	0.140305	-0.143942	0.150571	-0.955976	0.339084	0.607686
ENSG00000125449	ARMC7	38.2706	-0.63137	0.243736	-2.59039	0.00958676	0.142153	-0.200024	0.209807	-0.953367	0.340404	0.609014
ENSG00000168439	STIP1	950.999	-0.253226	0.0977603	-2.59027	0.00958995	0.142153	-0.165525	0.089364	-1.85225	0.0639895	0.25164
ENSG00000276571		3.49152	-2.69731	1.04211	-2.58832	0.00964465	0.14273	0.992875	0.661017	1.50204	0.133086	0.375947
ENSG00000127995	CASD1	150.477	0.38495	0.148742	2.58803	0.00965254	0.14273	-0.00077522	0.132769	-0.00583888	0.995341	0.99774
ENSG00000159217	IGF2BP1	743.4	-0.216326	0.0836333	-2.5866	0.00969274	0.143081	-0.0770925	0.0755552	-1.02035	0.307564	0.5786
ENSG00000125434	SLC25A35	48.8823	-0.664899	0.257081	-2.58634	0.0097	0.143081	-0.584432	0.223106	-2.61952	0.00880537	0.0747353
ENSG00000068654	POLR1A	623.802	-0.277631	0.107403	-2.58495	0.00973934	0.143486	-0.239625	0.0975971	-2.45525	0.0140788	0.099441
ENSG00000101199	ARFGAP1	247.53	-0.329624	0.127552	-2.58423	0.00975965	0.14361	-0.136904	0.114225	-1.19855	0.230702	0.502501
ENSG00000186815	TPCN1	234.434	-0.319708	0.123747	-2.58356	0.00977858	0.143713	-0.0491964	0.108975	-0.451446	0.651668	0.834236
ENSG00000180891	CUEDC1	235.939	-0.28379	0.109887	-2.58256	0.00980706	0.143868	-0.101839	0.0972886	-1.04677	0.295204	0.566108
ENSG00000111684	LPCAT3	125.007	-0.425489	0.164768	-2.58235	0.00981296	0.143868	-0.401166	0.145194	-2.76296	0.00572801	0.0547089
ENSG00000104856	RELB	41.7492	0.785562	0.304413	2.58058	0.00986348	0.144433	0.834822	0.278713	2.99527	0.00274204	0.0325976
ENSG00000148339	SLC25A25	71.6518	-0.498167	0.193207	-2.5784	0.00992582	0.14517	-0.320697	0.173883	-1.84433	0.0651355	0.254366
ENSG00000184640	SEPTIN9	1126.52	-0.283636	0.11005	-2.57735	0.00995612	0.145316	-0.0336585	0.100047	-0.336427	0.736549	0.883362
ENSG00000101187	SLCO4A1	75.2045	0.679246	0.263558	2.57722	0.00995991	0.145316	0.874848	0.238084	3.67453	0.000238287	0.00511896
ENSG00000183520	UTP11	214.258	-0.306743	0.119152	-2.57439	0.0100416	0.146332	0.0325989	0.106552	0.305944	0.759648	0.893807
ENSG00000164296	TIGD6	37.0684	0.619257	0.240662	2.57315	0.0100779	0.146682	0.105103	0.21218	0.49535	0.620353	0.816258
ENSG00000175938	ORAI3	51.2253	0.65734	0.25632	2.56453	0.0103315	0.150015	0.621462	0.221456	2.80626	0.00501204	0.0499951
ENSG00000237190	CDKN2AIPNL	126.528	-0.389608	0.151922	-2.56453	0.0103317	0.150015	0.295472	0.136166	2.16993	0.0300119	0.160919
ENSG00000164603	SAMTOR	69.0806	0.595117	0.232173	2.56325	0.0103698	0.150388	0.589105	0.203608	2.89333	0.00381182	0.0416877
ENSG00000184371	CSF1	158.257	-0.415776	0.162283	-2.56204	0.0104058	0.150671	-0.598265	0.14628	-4.08986	4.31635e-05	0.0012767
ENSG00000134070	IRAK2	74.8522	0.53191	0.207638	2.56172	0.0104157	0.150671	0.678814	0.180807	3.75436	0.000173785	0.0040005
ENSG00000259687	LINC01220	25.4373	-0.838161	0.327235	-2.56134	0.0104269	0.150671	-0.198118	0.318492	-0.622049	0.53391	0.761066
ENSG00000106785	TRIM14	91.8817	0.585404	0.228593	2.5609	0.0104401	0.150682	-0.257861	0.215887	-1.19443	0.232311	0.504393
ENSG00000256940	PPP1R14B-AS1	52.7363	0.569223	0.222405	2.5594	0.0104853	0.151154	1.42942	0.197158	7.25012	4.16399e-13	6.34405e-11
ENSG00000171055	FEZ2	277.096	0.333704	0.13045	2.55809	0.0105249	0.151543	0.252133	0.11838	2.12986	0.0331828	0.170582
ENSG00000082153	BZW1	396.829	0.321263	0.125748	2.55483	0.0106241	0.152789	0.410525	0.113372	3.62104	0.000293417	0.00598148
ENSG00000105426	PTPRS	401.324	-0.281574	0.110337	-2.55195	0.0107122	0.153873	-0.286922	0.0981131	-2.9244	0.00345123	0.038536
ENSG00000202515	VTRNA1-3	500.005	-0.602492	0.236298	-2.54971	0.0107813	0.154337	-0.290408	0.215543	-1.34733	0.177874	0.435127
ENSG00000106089	STX1A	114.025	-0.413283	0.162094	-2.54965	0.010783	0.154337	-0.143622	0.145066	-0.990043	0.322153	0.593977
ENSG00000137575	SDCBP	458.25	0.291299	0.114253	2.5496	0.0107846	0.154337	-0.0416211	0.103161	-0.403457	0.686612	0.855413
ENSG00000279836		3.37588	2.1899	0.859286	2.54851	0.0108184	0.154337	-0.388073	0.6996	-0.554707	0.579095	0.792032
ENSG00000166471	TMEM41B	426.5	-0.253181	0.0993467	-2.54845	0.0108201	0.154337	-0.384036	0.0886189	-4.33357	1.4671e-05	0.000499634
ENSG00000178188	SH2B1	147.39	-0.362825	0.14239	-2.5481	0.010831	0.154337	0.0626719	0.12905	0.485641	0.627222	0.820273
ENSG00000109917	ZPR1	136.526	-0.335988	0.131863	-2.54801	0.010834	0.154337	0.0303145	0.119443	0.253798	0.799651	0.913359
ENSG00000144847	IGSF11	50.8786	0.580431	0.227845	2.54749	0.0108502	0.154385	0.226644	0.201679	1.12379	0.261103	0.534249
ENSG00000141098	GFOD2	107.134	-0.387119	0.15203	-2.54633	0.0108862	0.154715	-0.00961629	0.137189	-0.0700951	0.944118	0.981777
ENSG00000167972	ABCA3	114.266	0.479815	0.188833	2.54095	0.0110553	0.156933	0.293866	0.166224	1.76789	0.0770789	0.28001
ENSG00000140297	GCNT3	302.18	-0.371712	0.146351	-2.53987	0.0110893	0.157159	-0.178731	0.131707	-1.35703	0.174772	0.430301
ENSG00000187446	CHP1	848.965	-0.311499	0.122709	-2.53852	0.0111322	0.157159	-0.350976	0.10956	-3.20351	0.00135765	0.0194557
ENSG00000020577	SAMD4A	100.226	0.583645	0.229959	2.53804	0.0111475	0.157159	0.992071	0.209456	4.73643	2.17518e-06	9.15868e-05
ENSG00000272686	WASL-DT	20.0917	0.879055	0.346379	2.53784	0.0111539	0.157159	0.162544	0.309232	0.525637	0.59914	0.803761
ENSG00000138835	RGS3	170.623	-0.354972	0.139881	-2.53767	0.0111594	0.157159	-0.194855	0.125091	-1.55771	0.119302	0.356348
ENSG00000073060	SCARB1	260.302	0.308991	0.121768	2.53753	0.0111637	0.157159	0.485778	0.106567	4.55842	5.15408e-06	0.000199596
ENSG00000145365	TIFA	53.3042	0.511628	0.201648	2.53723	0.0111733	0.157159	0.0776368	0.175017	0.443596	0.657335	0.837522
ENSG00000160216	AGPAT3	166.954	-0.304047	0.119837	-2.53717	0.0111754	0.157159	0.0105821	0.105568	0.10024	0.920154	0.972566
ENSG00000155304	HSPA13	229.157	0.293768	0.115881	2.53509	0.0112418	0.157825	0.0170294	0.101585	0.167637	0.866869	0.945275
ENSG00000037637	FBXO42	83.8698	0.518428	0.204519	2.53487	0.0112489	0.157825	0.651383	0.181869	3.5816	0.000341496	0.0066681
ENSG00000145780	FEM1C	183.922	0.355093	0.140182	2.5331	0.011306	0.158442	0.299599	0.126686	2.3649	0.0180349	0.116684
ENSG00000212447	SNORD90	87.1509	0.705974	0.278754	2.5326	0.0113219	0.15848	0.550298	0.249587	2.20483	0.027466	0.152532
ENSG00000145349	CAMK2D	355.555	-0.251214	0.099315	-2.52946	0.0114238	0.159721	-0.465873	0.0883392	-5.27368	1.33712e-07	8.19182e-06
ENSG00000197063	MAFG	323.751	-0.290204	0.114788	-2.52817	0.0114659	0.160124	-0.125771	0.103509	-1.21507	0.224338	0.495161
ENSG00000141068	KSR1	89.5767	-0.517372	0.20471	-2.52734	0.0114929	0.160316	-0.337891	0.182428	-1.85219	0.0639982	0.25164
ENSG00000275632		18.7132	-0.882497	0.349282	-2.5266	0.0115172	0.16047	-0.342996	0.322908	-1.06221	0.288141	0.559515
ENSG00000138074	SLC5A6	222.13	-0.335452	0.13285	-2.52505	0.011568	0.160927	-0.12677	0.122079	-1.03843	0.299071	0.569562
ENSG00000275029	HMGB1P24	6.71993	-1.5251	0.60405	-2.52479	0.0115767	0.160927	-0.354292	0.486245	-0.728628	0.466229	0.714982
ENSG00000239306	RBM14	325.933	-0.327137	0.129675	-2.52275	0.0116442	0.161664	-0.468313	0.118816	-3.9415	8.09737e-05	0.00219705
ENSG00000051825	MPHOSPH9	382.402	-0.251668	0.099774	-2.52238	0.0116565	0.161664	-0.206223	0.0904855	-2.27908	0.0226625	0.135351
ENSG00000179715	PCED1B	129.92	0.440259	0.174703	2.52004	0.0117341	0.162391	0.638224	0.151608	4.2097	2.55715e-05	0.00082248
ENSG00000162377	COA7	149.924	-0.412448	0.16367	-2.51999	0.0117359	0.162391	-0.486193	0.151617	-3.20672	0.00134258	0.01933
ENSG00000251839	RNU7-12P	1.35745	3.60126	1.43056	2.51738	0.0118231	0.16341	0.699036	1.09733	0.637033	0.524103	NA
ENSG00000108106	UBE2S	117.769	-0.420753	0.167257	-2.51561	0.0118827	0.163974	-0.408312	0.158373	-2.57816	0.00993277	0.0813953
ENSG00000115828	QPCT	99.696	0.457243	0.181785	2.51529	0.0118933	0.163974	0.0200869	0.160763	0.124948	0.900565	0.964026
ENSG00000197183	NOL4L	96.3485	-0.44942	0.178699	-2.51496	0.0119047	0.163974	-0.506043	0.156632	-3.23079	0.00123451	0.0182559
ENSG00000228328	PGK1P1	8.48722	1.2134	0.482914	2.51267	0.0119822	0.164544	0.925918	0.437039	2.11862	0.0341227	0.172923
ENSG00000134690	CDCA8	146.798	-0.399683	0.159072	-2.51259	0.011985	0.164544	-0.239998	0.144885	-1.65647	0.0976259	0.318576
ENSG00000199177	MIR31	54.5409	0.557099	0.221728	2.51253	0.0119869	0.164544	0.750323	0.201603	3.72179	0.000197818	0.00442127
ENSG00000249007		18.8762	-1.07043	0.426203	-2.51154	0.0120205	0.16469	-0.489675	0.375724	-1.30329	0.192477	0.45549
ENSG00000005156	LIG3	250.044	-0.305429	0.121621	-2.51131	0.0120284	0.16469	-0.172745	0.110985	-1.55647	0.119595	0.356446
ENSG00000099194	SCD	5270.32	-0.274847	0.109457	-2.51101	0.0120387	0.16469	-0.323333	0.099455	-3.25105	0.00114981	0.0173807
ENSG00000279358		25.2327	0.746818	0.297464	2.51061	0.0120522	0.16469	0.39079	0.275329	1.41936	0.155795	0.405602
ENSG00000175202	HIGD2B	9.51299	-1.40171	0.55852	-2.50968	0.0120842	0.16469	0.334428	0.463533	0.721476	0.470617	0.717727
ENSG00000002834	LASP1	1740.2	-0.218436	0.0870376	-2.50968	0.0120842	0.16469	-0.12594	0.0792439	-1.58927	0.112	0.344388
ENSG00000111669	TPI1	1580.34	0.305974	0.12193	2.50942	0.0120931	0.16469	0.619602	0.110822	5.59095	2.2583e-08	1.62415e-06
ENSG00000268375		3.61736	2.16321	0.862794	2.50721	0.0121688	0.165534	-0.164264	0.746989	-0.219901	0.825948	0.926711
ENSG00000228232	GAPDHP1	69.8265	0.577678	0.230652	2.50455	0.0122608	0.16647	0.824921	0.201061	4.10284	4.08118e-05	0.00121794
ENSG00000160193	WDR4	110.474	-0.433308	0.173017	-2.50442	0.0122652	0.16647	-0.163936	0.156141	-1.04992	0.293753	0.564991
ENSG00000008283	CYB561	111.53	-0.391819	0.156564	-2.50262	0.0123279	0.167117	0.00779312	0.141985	0.0548869	0.956229	0.98529
ENSG00000142669	SH3BGRL3	181.813	0.348231	0.139167	2.50225	0.0123405	0.167117	0.137398	0.12467	1.10209	0.270423	0.543177
ENSG00000143162	CREG1	175.782	0.381197	0.152374	2.50172	0.012359	0.167179	-0.0314936	0.134999	-0.233288	0.815538	0.920766
ENSG00000102606	ARHGEF7	155.358	0.347861	0.139073	2.50128	0.0123744	0.167201	0.0649666	0.122874	0.528727	0.596995	0.802578
ENSG00000150630	VEGFC	31.0586	0.684856	0.274128	2.49831	0.0124787	0.168421	0.665221	0.244614	2.71948	0.00653855	0.0600834
ENSG00000160767	ENTREP3	137.909	-0.344544	0.138022	-2.49631	0.0125493	0.169185	0.0610575	0.1218	0.501293	0.616165	0.814054
ENSG00000101751	POLI	109.555	0.440527	0.17665	2.49378	0.012639	0.170174	0.232136	0.155435	1.49346	0.135317	0.379195
ENSG00000229816	DDX50P1	18.5676	-0.938715	0.376486	-2.49336	0.0126541	0.170174	-0.263061	0.309109	-0.851029	0.394753	0.657676
ENSG00000255008	LINC02739	97.5193	-0.58552	0.234861	-2.49305	0.0126651	0.170174	-0.178565	0.219898	-0.812034	0.416772	0.676831
ENSG00000166189	HPS6	84.2769	-0.479713	0.192542	-2.49147	0.0127216	0.170744	0.106723	0.173593	0.614788	0.538694	0.765061
ENSG00000123240	OPTN	129.748	0.381379	0.153191	2.48957	0.0127899	0.17147	0.660044	0.133117	4.95837	7.10878e-07	3.48782e-05
ENSG00000289872		10.9024	-1.35031	0.542618	-2.48852	0.0128276	0.171619	0.518858	0.495464	1.04722	0.295	0.565906
ENSG00000108984	MAP2K6	221.601	-0.404509	0.162554	-2.48847	0.0128295	0.171619	-0.599219	0.148033	-4.04786	5.16876e-05	0.00148893
ENSG00000129911	KLF16	107.493	-0.416222	0.167345	-2.48721	0.0128749	0.172036	-0.0516306	0.151632	-0.3405	0.73348	0.881837
ENSG00000184697	CLDN6	11.5947	-1.24337	0.500158	-2.48595	0.0129205	0.172455	-0.414637	0.518106	-0.800294	0.42354	0.682177
ENSG00000143153	ATP1B1	1327.81	0.274678	0.110513	2.48548	0.0129378	0.172495	0.229569	0.100051	2.29452	0.0217609	0.132129
ENSG00000125703	ATG4C	48.9243	-0.527649	0.212617	-2.48169	0.0130761	0.174146	-0.138398	0.188531	-0.734086	0.462896	0.712994
ENSG00000160294	MCM3AP	312.201	-0.273985	0.110441	-2.48082	0.0131079	0.174377	0.00853144	0.0982673	0.0868188	0.930816	0.97648
ENSG00000030582	GRN	203.836	0.325965	0.131498	2.47886	0.0131804	0.175148	0.38474	0.113805	3.38069	0.000723031	0.0121333
ENSG00000213080		37.0493	0.648703	0.261831	2.47756	0.0132284	0.175593	0.302942	0.221905	1.36518	0.172195	0.427229
ENSG00000170248	PDCD6IP	610.844	0.205181	0.082831	2.4771	0.0132454	0.175606	0.0756532	0.07373	1.02608	0.304852	0.575804
ENSG00000104833	TUBB4A	26.0159	-0.806407	0.325591	-2.47675	0.0132585	0.175606	-0.589809	0.283408	-2.08113	0.0374218	0.18376
ENSG00000086544	ITPKC	34.5764	-0.660799	0.26687	-2.4761	0.0132825	0.175731	0.116843	0.244195	0.478482	0.632307	0.823193
ENSG00000153179	RASSF3	258.057	0.303845	0.122736	2.47559	0.0133017	0.175792	0.061454	0.110824	0.554521	0.579222	0.792112
ENSG00000210151	MT-TS1	669.991	-0.953124	0.385136	-2.47477	0.0133322	0.176002	-0.404509	0.350411	-1.15438	0.248343	0.520752
ENSG00000112640	PPP2R5D	107.814	-0.413477	0.167116	-2.47419	0.0133539	0.176096	-0.209473	0.150679	-1.39019	0.164471	0.416446
ENSG00000196890	H2BC26	2229.17	-0.424722	0.17175	-2.47291	0.0134016	0.176442	0.0823817	0.156931	0.524954	0.599615	0.804047
ENSG00000185347	TEDC1	147.779	-0.388784	0.15723	-2.47271	0.0134093	0.176442	0.0289121	0.141116	0.204882	0.837665	0.932265
ENSG00000054967	RELT	77.8318	0.517186	0.209193	2.4723	0.0134248	0.176453	0.969073	0.187783	5.16061	2.4615e-07	1.37689e-05
ENSG00000166979	EVA1C	104.838	-0.458037	0.185363	-2.47102	0.0134727	0.176857	-0.179026	0.167365	-1.06968	0.284765	0.557088
ENSG00000163362	INAVA	103.606	-0.469339	0.189962	-2.4707	0.0134849	0.176857	0.0896014	0.165021	0.54297	0.58715	0.796744
ENSG00000116918	TSNAX	222.148	0.278732	0.11286	2.46972	0.0135218	0.177149	0.0501617	0.102403	0.489844	0.624244	0.81847
ENSG00000265465	MIR4768	1.49655	3.78976	1.53629	2.46682	0.0136319	0.178397	-0.851991	1.2717	-0.669963	0.502881	NA
ENSG00000174010	KLHL15	148.472	-0.332365	0.134766	-2.46624	0.0136539	0.178491	-0.426443	0.122547	-3.47982	0.000501749	0.00912049
ENSG00000069998	HDHD5	104.331	0.43746	0.177478	2.46487	0.0137062	0.178981	0.461237	0.159444	2.89278	0.00381847	0.0416877
ENSG00000034152	MAP2K3	110.159	-0.382123	0.155219	-2.46184	0.0138227	0.180213	0.11947	0.141823	0.842386	0.399572	0.661903
ENSG00000198668	CALM1	1010.04	0.214225	0.0870251	2.46164	0.0138303	0.180213	-0.102608	0.0788995	-1.30048	0.193435	0.456912
ENSG00000241959	RN7SL76P	1.06647	-3.743	1.52092	-2.46101	0.0138547	NA	0.476658	1.33115	0.358081	0.720283	NA
ENSG00000076108	BAZ2A	486.273	-0.261089	0.106113	-2.46048	0.0138752	0.180603	-0.197164	0.0951349	-2.07247	0.0382221	0.185955
ENSG00000106799	TGFBR1	391.846	0.310869	0.126546	2.45657	0.0140269	0.182306	0.230505	0.112784	2.04378	0.0409755	0.193339
ENSG00000131115	ZNF227	87.0912	-0.399949	0.162849	-2.45596	0.014051	0.182306	-0.267701	0.1444	-1.85388	0.0637558	0.251537
ENSG00000039523	RIPOR1	103.115	-0.382735	0.155875	-2.45539	0.014073	0.182306	0.0260564	0.136468	0.190934	0.848577	0.937463
ENSG00000174501	ANKRD36C	111.69	0.393391	0.160226	2.45522	0.0140798	0.182306	0.27881	0.142862	1.95161	0.0509851	0.219463
ENSG00000137413	TAF8	124.246	-0.367112	0.149532	-2.45507	0.0140858	0.182306	-0.110536	0.12775	-0.865259	0.386897	0.649653
ENSG00000171314	PGAM1	180.713	0.359074	0.146275	2.45479	0.0140968	0.182306	0.689473	0.131644	5.23739	1.62863e-07	9.72059e-06
ENSG00000078142	PIK3C3	135.187	0.356911	0.145459	2.45369	0.0141399	0.182629	0.392173	0.128603	3.04949	0.00229228	0.0284179
ENSG00000213639	PPP1CB	1309.97	0.259722	0.105863	2.45338	0.014152	0.182629	-0.0103839	0.0962475	-0.107887	0.914085	0.970256
ENSG00000156113	KCNMA1	376.303	0.332671	0.135651	2.4524	0.0141908	0.182934	0.39354	0.122535	3.21166	0.00131972	0.0191706
ENSG00000170921	TANC2	310.119	0.341705	0.139373	2.45174	0.0142168	0.183074	0.277096	0.124882	2.21886	0.026496	0.149076
ENSG00000214517	PPME1	268.945	0.321281	0.131086	2.45091	0.0142496	0.183301	0.375929	0.117063	3.21133	0.0013212	0.0191706
ENSG00000046651	OFD1	190.135	0.278509	0.113702	2.44946	0.0143069	0.183841	0.302931	0.0988829	3.06354	0.00218738	0.0274109
ENSG00000157259	GATAD1	155.507	0.319505	0.130505	2.44822	0.0143564	0.184281	0.241722	0.114928	2.10325	0.0354441	0.177125
ENSG00000100296	THOC5	186.012	-0.36019	0.147183	-2.44723	0.0143959	0.184592	-0.0697822	0.132959	-0.52484	0.599695	0.80406
ENSG00000153714	LURAP1L	83.6109	-0.419635	0.171516	-2.44663	0.0144199	0.184704	-0.393003	0.151053	-2.60175	0.00927489	0.0775408
ENSG00000181381	DDX60L	200.04	0.871991	0.356629	2.44509	0.0144817	0.185298	-0.141446	0.328121	-0.431078	0.666412	0.843136
ENSG00000130638	ATXN10	296.688	-0.260462	0.106557	-2.44435	0.0145113	0.185481	-0.150997	0.0938101	-1.6096	0.107485	0.336296
ENSG00000115415	STAT1	745.188	0.56115	0.229719	2.44276	0.0145753	0.185963	-0.258658	0.210148	-1.23084	0.218384	0.487313
ENSG00000164120	HPGD	738.552	0.31314	0.128197	2.44265	0.0145799	0.185963	0.0417546	0.115859	0.360391	0.718555	0.872897
ENSG00000101871	MID1	1141.76	-0.237597	0.0973055	-2.44176	0.0146157	0.186223	-0.541674	0.0883581	-6.13044	8.76365e-10	8.24994e-08
ENSG00000198034	RPS4X	1709.75	0.237975	0.0975078	2.44057	0.014664	0.186641	0.0704125	0.0888384	0.792591	0.428016	0.684604
ENSG00000172175	MALT1	313.416	0.28084	0.115153	2.43884	0.0147344	0.187339	-0.0385364	0.104979	-0.367086	0.713555	0.870535
ENSG00000184281	TSSC4	97.3361	-0.418578	0.17167	-2.43828	0.0147575	0.187436	0.218945	0.155673	1.40644	0.159594	0.410471
ENSG00000174837	ADGRE1	51.1927	0.524057	0.215232	2.43485	0.014898	0.189022	-0.018079	0.192208	-0.0940596	0.925062	0.975426
ENSG00000279691		4.46623	-1.92986	0.792946	-2.43379	0.0149418	0.189378	0.389356	0.632059	0.616012	0.537886	0.764288
ENSG00000094631	HDAC6	166.208	-0.371075	0.152574	-2.4321	0.0150116	0.190063	-0.0421582	0.135072	-0.312116	0.754952	0.891635
ENSG00000144583	MARCHF4	37.9606	0.714517	0.293899	2.43117	0.0150502	0.190239	0.982279	0.270706	3.62858	0.000284987	0.00585083
ENSG00000180596	H2BC4	19109.3	-0.37033	0.15235	-2.43079	0.015066	0.190239	0.0586165	0.139106	0.421379	0.673478	0.847171
ENSG00000134686	PHC2	162.628	0.326313	0.134262	2.43041	0.0150817	0.190239	0.690322	0.123391	5.59458	2.21156e-08	1.60048e-06
ENSG00000119899	SLC17A5	56.5356	0.536867	0.22091	2.43025	0.0150886	0.190239	0.0402595	0.192116	0.209559	0.834012	0.931135
ENSG00000167005	NUDT21	194.667	0.294206	0.121115	2.42915	0.0151344	0.190617	-0.00350719	0.107851	-0.032519	0.974058	0.991287
ENSG00000124920	MYRF	136.83	-0.367639	0.151402	-2.42824	0.0151725	0.190898	-0.425477	0.134982	-3.15211	0.00162095	0.0220035
ENSG00000095321	CRAT	74.8049	-0.470657	0.193889	-2.42746	0.015205	0.191064	0.156548	0.174293	0.89819	0.369084	0.635936
ENSG00000127483	HP1BP3	902.267	-0.226736	0.0934162	-2.42716	0.0152174	0.191064	-0.196018	0.0836487	-2.34335	0.0191116	0.121456
ENSG00000140386	SCAPER	99.1078	0.420074	0.173102	2.42674	0.0152352	0.191089	0.502894	0.151661	3.31591	0.000913447	0.0146291
ENSG00000174684	B4GAT1	56.0718	-0.469607	0.193767	-2.42356	0.015369	0.192568	0.263311	0.164665	1.59907	0.109805	0.34032
ENSG00000252636	RNU6-826P	4.83705	-1.88223	0.776763	-2.42317	0.0153857	0.192577	0.555562	0.584295	0.950824	0.341693	0.610566
ENSG00000112893	MAN2A1	278.791	0.26978	0.111373	2.42231	0.015422	0.192712	-0.11917	0.097796	-1.21855	0.223014	0.492707
ENSG00000250988	SNHG21	44.8515	-0.561524	0.231828	-2.42216	0.0154285	0.192712	-0.0427621	0.214376	-0.199473	0.841893	0.933591
ENSG00000182173	TSEN54	96.7245	-0.427156	0.176413	-2.42135	0.0154632	0.192946	-0.117585	0.160391	-0.733113	0.463489	0.713283
ENSG00000274315		3.47454	2.27336	0.939304	2.42026	0.0155096	0.193325	-0.768056	0.806272	-0.952602	0.340792	0.60952
ENSG00000164953	TMEM67	126.374	0.322969	0.133487	2.41947	0.0155429	0.193541	0.179099	0.121522	1.4738	0.140535	0.386848
ENSG00000157350	ST3GAL2	193.023	-0.336666	0.139459	-2.41409	0.0157748	0.196225	-0.214344	0.126882	-1.68931	0.0911592	0.307287
ENSG00000131043	AAR2	127.548	-0.372064	0.154153	-2.41361	0.0157954	0.196279	-0.00903212	0.140466	-0.0643012	0.94873	0.982398
ENSG00000229759	MRPS18AP1	1.59729	3.34091	1.38464	2.41284	0.0158288	0.196281	0.838103	1.5346	0.546136	0.584972	NA
ENSG00000100908	EMC9	107.64	0.437215	0.181215	2.41269	0.0158351	0.196281	0.19611	0.163515	1.19934	0.230396	0.502119
ENSG00000127946	HIP1	464.93	0.249169	0.103283	2.41248	0.0158443	0.196281	0.336973	0.0924813	3.64368	0.000268763	0.00563769
ENSG00000130635	COL5A1	177.048	0.433044	0.179578	2.41145	0.0158892	0.196635	0.701624	0.159402	4.40159	1.0746e-05	0.000380512
ENSG00000135775	COG2	126.404	-0.352688	0.146349	-2.4099	0.0159567	0.197268	-0.182467	0.128385	-1.42125	0.155244	0.405194
ENSG00000054611	TBC1D22A	86.6207	0.502783	0.208799	2.40798	0.016041	0.198107	0.886225	0.183423	4.8316	1.35439e-06	6.03172e-05
ENSG00000161395	PGAP3	30.4714	0.693364	0.288251	2.40542	0.0161539	0.199297	0.309716	0.251074	1.23357	0.217364	0.486661
ENSG00000199994	RNA5SP145	55.4954	1.33524	0.555271	2.40466	0.0161876	0.199509	-0.537122	0.497825	-1.07894	0.280616	0.553065
ENSG00000111665	CDCA3	175.559	-0.434822	0.180879	-2.40394	0.0162197	0.199608	-0.143142	0.163067	-0.877806	0.380049	0.643716
ENSG00000167595	PROSER3	236.597	-0.295123	0.122777	-2.40373	0.0162287	0.199608	0.0705198	0.108355	0.650821	0.515162	0.747793
ENSG00000124767	GLO1	332.843	0.28194	0.1174	2.40153	0.0163267	0.200609	-0.126944	0.105407	-1.20433	0.228463	0.500071
ENSG00000113583	C5orf15	406.568	0.267297	0.111384	2.39978	0.0164049	0.201365	0.067587	0.100011	0.675798	0.499169	0.736947
ENSG00000204389	HSPA1A	681.724	-0.433075	0.180635	-2.39751	0.0165068	0.202409	-0.606981	0.165325	-3.67145	0.00024118	0.00517152
ENSG00000267278	MAP3K14-AS1	57.8112	-0.655695	0.273829	-2.39454	0.0166412	0.20385	-0.539028	0.240284	-2.2433	0.0248777	0.143384
ENSG00000240849	PEDS1	124.308	0.377311	0.157666	2.39309	0.016707	0.20442	0.301154	0.141501	2.12828	0.0333137	0.17087
ENSG00000122512	PMS2	129.956	-0.386422	0.161496	-2.39277	0.0167216	0.20442	-0.322902	0.149885	-2.15434	0.0312138	0.165034
ENSG00000087266	SH3BP2	90.261	0.664525	0.277838	2.39177	0.0167674	0.204773	1.20029	0.241913	4.96168	6.98867e-07	3.4442e-05
ENSG00000171557	FGG	22.7301	-1.09584	0.458336	-2.39091	0.0168066	0.204878	-0.990515	0.401787	-2.46528	0.0136907	0.0979757
ENSG00000267152		15.2315	0.936044	0.391513	2.39084	0.0168099	0.204878	-0.35876	0.339963	-1.05529	0.291293	0.562312
ENSG00000100196	KDELR3	39.7198	0.629629	0.263625	2.38836	0.016924	0.206059	0.132916	0.233778	0.568557	0.569657	0.786572
ENSG00000152127	MGAT5	228.689	0.29036	0.121694	2.38599	0.017033	0.207132	0.206852	0.107464	1.92484	0.0542493	0.228585
ENSG00000105464	GRIN2D	88.1472	-0.469278	0.196704	-2.38571	0.0170464	0.207132	-0.390277	0.176874	-2.20653	0.0273472	0.152091
ENSG00000084070	SMAP2	55.0279	0.52364	0.219531	2.38526	0.0170668	0.207172	0.335579	0.199456	1.68247	0.0924773	0.310016
ENSG00000087995	METTL2A	192.32	-0.297984	0.124965	-2.38453	0.017101	0.207378	-0.044376	0.114263	-0.388366	0.697745	0.861229
ENSG00000107036	RIC1	210.345	0.283308	0.118842	2.38391	0.0171299	0.207492	0.301583	0.10569	2.85346	0.00432462	0.0454832
ENSG00000105447	GRWD1	346.926	-0.369326	0.154956	-2.38343	0.0171522	0.207492	-0.255207	0.139766	-1.82597	0.0678554	0.259341
ENSG00000004468	CD38	216.464	-0.379815	0.159371	-2.38322	0.017162	0.207492	-0.751879	0.141005	-5.33231	9.69733e-08	6.06948e-06
ENSG00000164080	RAD54L2	170.409	-0.379717	0.159427	-2.38176	0.0172303	0.208109	-0.068172	0.144014	-0.473369	0.63595	0.826264
ENSG00000198899	MT-ATP6	13612.1	0.368637	0.154948	2.37911	0.0173547	0.209341	0.3806	0.141506	2.68963	0.00715303	0.0644447
ENSG00000164631	ZNF12	157.146	0.351474	0.147763	2.37864	0.0173766	0.209341	0.34673	0.130101	2.66508	0.00769706	0.0681378
ENSG00000152443	ZNF776	58.4713	-0.50538	0.212481	-2.37848	0.0173844	0.209341	-0.0950947	0.176537	-0.538668	0.590116	0.798808
ENSG00000162522	NHSL3	163.379	-0.352535	0.148257	-2.37787	0.0174131	0.209478	-0.317793	0.13244	-2.39952	0.0164165	0.109866
ENSG00000097007	ABL1	409.753	0.287047	0.120775	2.37671	0.0174677	0.209822	0.387372	0.108898	3.55719	0.000374849	0.00719796
ENSG00000227634	LINC01714	4.97067	2.18794	0.920669	2.37647	0.0174794	0.209822	4.6212	0.930319	4.96733	6.78802e-07	3.38787e-05
ENSG00000164695	CHMP4C	40.9001	0.61929	0.260626	2.37616	0.0174938	0.209822	0.611345	0.232899	2.62493	0.00866658	0.0738033
ENSG00000278475		3.13965	2.11254	0.890991	2.371	0.01774	0.212563	0.622353	0.782854	0.794979	0.426626	0.683912
ENSG00000164889	SLC4A2	700.632	-0.244451	0.103229	-2.36804	0.0178825	0.214058	-0.115081	0.0938094	-1.22675	0.219916	0.488848
ENSG00000119537	KDSR	136.603	0.430418	0.181796	2.36759	0.0179043	0.214106	0.299738	0.16485	1.81825	0.0690258	0.262105
ENSG00000275835	TUBGCP5	189.044	0.291114	0.123124	2.3644	0.0180591	0.215743	0.164774	0.110534	1.49071	0.136038	0.380386
ENSG00000136982	DSCC1	101.129	0.46256	0.195668	2.364	0.0180787	0.215764	-0.269951	0.182232	-1.48136	0.13851	0.384126
ENSG00000210196	MT-TP	653.495	0.426097	0.18053	2.36025	0.0182624	0.217308	0.938283	0.165443	5.67135	1.4168e-08	1.0584e-06
ENSG00000172037	LAMB2	200.766	-0.331637	0.140516	-2.36013	0.0182684	0.217308	0.132171	0.121888	1.08436	0.278204	0.549995
ENSG00000196247	ZNF107	109.367	0.41222	0.174668	2.36002	0.0182741	0.217308	-0.168754	0.160826	-1.04929	0.294043	0.564991
ENSG00000196139	AKR1C3	3007.33	-0.333795	0.141445	-2.3599	0.0182801	0.217308	-0.477853	0.128988	-3.70464	0.000211691	0.00466003
ENSG00000100462	PRMT5	326.625	-0.265201	0.112432	-2.35878	0.0183353	0.21775	-0.17822	0.102639	-1.73637	0.0824985	0.290284
ENSG00000278637	H4C1	6470.5	-0.335186	0.142161	-2.35779	0.0183843	0.217977	0.0820001	0.129822	0.631634	0.527626	0.756977
ENSG00000272474	SNORD113-5	2.67129	2.37258	1.00633	2.35766	0.0183906	0.217977	0.937193	0.822047	1.14007	0.254256	NA
ENSG00000065325	GLP2R	60.83	-0.529253	0.224788	-2.35445	0.01855	0.219449	-0.3822	0.185963	-2.05525	0.0398545	0.190283
ENSG00000263535	AK4P1	7.18639	1.38173	0.586864	2.35443	0.0185511	0.219449	0.526715	0.464353	1.1343	0.256669	0.528516
ENSG00000164975	SNAPC3	196.198	0.311202	0.132228	2.35352	0.0185966	0.219771	0.322644	0.118307	2.72717	0.00638793	0.0590782
ENSG00000153879	CEBPG	254.357	0.260874	0.110885	2.35266	0.0186395	0.220063	-0.309302	0.101033	-3.06138	0.00220319	0.0275494
ENSG00000129824	RPS4Y1	113.489	0.462769	0.196769	2.35183	0.0186812	0.220339	0.425041	0.176831	2.40366	0.0162319	0.109019
ENSG00000173530	TNFRSF10D	185.232	0.328672	0.139862	2.34997	0.018775	0.221057	0.671757	0.125438	5.3553	8.54145e-08	5.43415e-06
ENSG00000141965	FEM1A	97.158	-0.411834	0.175276	-2.34963	0.018792	0.221057	-0.264608	0.159564	-1.65832	0.0972521	0.317923
ENSG00000197372	ZNF675	77.77	-0.428612	0.182441	-2.34931	0.0188082	0.221057	-0.0418871	0.167987	-0.249348	0.803091	0.915536
ENSG00000158747	NBL1	49.5067	0.49085	0.208946	2.34917	0.0188153	0.221057	0.616942	0.194696	3.16874	0.00153099	0.0210289
ENSG00000104936	DMPK	150.487	-0.343259	0.146183	-2.34814	0.0188672	0.221451	0.328886	0.132563	2.48098	0.0131022	0.0951165
ENSG00000265421		1.02095	-3.52109	1.49967	-2.34791	0.0188789	NA	-0.229623	1.33445	-0.172074	0.86338	NA
ENSG00000067715	SYT1	97.0802	-0.376506	0.160414	-2.34709	0.0189208	0.221845	-0.355983	0.139338	-2.55481	0.0106246	0.0843547
ENSG00000233421	LINC01783	635.612	-0.5748	0.244943	-2.34666	0.0189424	0.221845	0.00257862	0.224536	0.0114842	0.990837	0.996307
ENSG00000165171	METTL27	29.431	-0.714618	0.304605	-2.34605	0.0189735	0.221845	0.284363	0.272714	1.04272	0.297079	0.567918
ENSG00000178425	NT5DC1	130.551	0.402919	0.171745	2.34604	0.0189743	0.221845	-0.0412915	0.155819	-0.264996	0.791012	0.908914
ENSG00000073712	FERMT2	147.921	0.320277	0.13654	2.34566	0.0189934	0.221853	0.125039	0.122808	1.01816	0.3086	0.579661
ENSG00000178999	AURKB	297.548	-0.275185	0.117404	-2.34391	0.0190828	0.222682	0.0610422	0.107714	0.566706	0.570914	0.787822
ENSG00000166821	PEX11A	32.2917	0.624054	0.266461	2.342	0.0191805	0.223606	0.531041	0.23112	2.29768	0.0215799	0.131512
ENSG00000187534	PRR13P5	34.2724	-0.664277	0.283867	-2.3401	0.0192785	0.224531	-0.0682694	0.242866	-0.281099	0.778635	0.903569
ENSG00000110060	PUS3	14.196	0.941516	0.40246	2.3394	0.0193145	0.224734	0.431301	0.325805	1.3238	0.185569	0.445143
ENSG00000167548	KMT2D	469.492	-0.253505	0.108433	-2.3379	0.0193923	0.225365	-0.165517	0.0977786	-1.69278	0.0904979	0.306396
ENSG00000130779	CLIP1	547.631	-0.260504	0.111439	-2.33764	0.0194061	0.225365	-0.214098	0.101294	-2.11364	0.0345464	0.174222
ENSG00000169139	UBE2V2	327.029	0.274531	0.117551	2.33541	0.0195218	0.22633	0.058195	0.106277	0.547578	0.583982	0.794556
ENSG00000184368	MAP7D2	51.9088	0.566637	0.242638	2.33532	0.0195267	0.22633	0.596196	0.210698	2.82963	0.00466021	0.0478374
ENSG00000107566	ERLIN1	172.147	0.298323	0.127798	2.33434	0.0195778	0.226583	-0.0189743	0.115672	-0.164036	0.869703	0.946189
ENSG00000143797	MBOAT2	135.677	0.334554	0.143342	2.33396	0.019598	0.226583	0.0814463	0.129776	0.627592	0.530271	0.758622
ENSG00000261780	LINC02582	79.3717	0.454033	0.194562	2.33362	0.0196158	0.226583	0.260421	0.172997	1.50535	0.132235	0.37473
ENSG00000154237	LRRK1	244.55	-0.342583	0.146813	-2.33347	0.0196237	0.226583	-0.225227	0.132515	-1.69964	0.0891989	0.303456
ENSG00000010292	NCAPD2	525.182	-0.215684	0.0924603	-2.33272	0.0196629	0.226819	-0.264041	0.0836113	-3.15796	0.0015888	0.0216942
ENSG00000222724	RNU2-63P	323.212	0.464374	0.199114	2.3322	0.01969	0.226914	0.444594	0.181112	2.4548	0.0140962	0.0994637
ENSG00000119402	FBXW2	377.307	-0.248808	0.106749	-2.33078	0.0197651	0.227439	-0.278365	0.0941664	-2.9561	0.00311553	0.0355268
ENSG00000236824	BCYRN1	79.5673	-0.599021	0.257022	-2.33062	0.0197732	0.227439	-0.217499	0.236826	-0.918393	0.358413	0.627087
ENSG00000181031	RPH3AL	161.578	-0.341916	0.146762	-2.32974	0.0198201	0.227761	0.121995	0.128016	0.952964	0.340608	0.609285
ENSG00000110422	HIPK3	387.777	0.275001	0.118072	2.3291	0.0198535	0.227928	-0.0090919	0.105482	-0.0861936	0.931312	0.97648
ENSG00000128595	CALU	754.159	0.193195	0.0830302	2.32681	0.0199755	0.229111	0.0356405	0.0745741	0.477921	0.632707	0.823399
ENSG00000148660	CAMK2G	123.943	-0.357964	0.153932	-2.32547	0.0200469	0.229596	0.104707	0.137571	0.761112	0.44659	0.699455
ENSG00000131389	SLC6A6	851.672	0.264113	0.113582	2.3253	0.0200558	0.229596	0.48701	0.102372	4.75725	1.96244e-06	8.38492e-05
ENSG00000122696	SLC25A51	56.9899	0.478411	0.20584	2.32419	0.0201152	0.230057	0.217541	0.185508	1.17268	0.240923	0.513086
ENSG00000253671		93.3611	-0.552052	0.237592	-2.32354	0.0201504	0.230168	-0.36866	0.209752	-1.7576	0.0788154	0.283153
ENSG00000115825	PRKD3	166.308	0.337316	0.145204	2.32305	0.0201764	0.230168	-0.0249181	0.130831	-0.190461	0.848948	0.937706
ENSG00000188042	ARL4C	1081.36	0.152502	0.0656584	2.32266	0.0201974	0.230168	0.0508261	0.0590588	0.860602	0.389457	0.652609
ENSG00000151632	AKR1C2	3099.17	-0.322734	0.138954	-2.32259	0.0202012	0.230168	-0.374482	0.126646	-2.95692	0.0031073	0.0355176
ENSG00000167291	TBC1D16	229.405	-0.274381	0.118212	-2.3211	0.0202816	0.230866	-0.152489	0.103921	-1.46736	0.142279	0.389174
ENSG00000099849	RASSF7	90.0754	0.517888	0.223407	2.31813	0.020442	0.232472	1.01702	0.196763	5.16874	2.35675e-07	1.33116e-05
ENSG00000132361	CLUH	421.3	-0.272467	0.117609	-2.31671	0.0205195	0.233009	-0.0849285	0.107122	-0.792821	0.427882	0.684505
ENSG00000075945	KIFAP3	69.5967	0.43178	0.186399	2.31643	0.0205347	0.233009	0.16721	0.159775	1.04654	0.295314	0.566116
ENSG00000111596	CNOT2	275.089	0.281348	0.121469	2.3162	0.0205471	0.233009	0.0616122	0.109254	0.563933	0.5728	0.788826
ENSG00000179029	TMEM107	173.224	0.451809	0.195112	2.31564	0.0205781	0.233141	0.647172	0.177201	3.6522	0.000260004	0.00548377
ENSG00000125149	PHAF1	114.139	-0.357396	0.154389	-2.31491	0.0206181	0.233375	0.01916	0.137851	0.138991	0.889458	0.958763
ENSG00000124145	SDC4	165.261	0.336812	0.145622	2.31291	0.0207274	0.234393	0.633883	0.12935	4.90053	9.55771e-07	4.49873e-05
ENSG00000163686	ABHD6	59.1068	-0.514119	0.222331	-2.3124	0.0207555	0.234452	-0.528114	0.205339	-2.57191	0.010114	0.0823143
ENSG00000251900	VTRNA2-2P	1.58345	-3.80112	1.644	-2.31211	0.0207715	0.234452	2.65221	1.50735	1.75951	0.0784905	NA
ENSG00000291054		57.7782	0.498088	0.215463	2.31171	0.0207938	0.234484	0.620289	0.189732	3.2693	0.00107815	0.0166674
ENSG00000168502	MTCL1	449.104	0.341416	0.147739	2.31094	0.0208364	0.234704	0.39904	0.13394	2.97926	0.00288949	0.0338638
ENSG00000161638	ITGA5	151.778	0.369811	0.160046	2.31065	0.0208522	0.234704	0.329829	0.141592	2.32943	0.0198364	0.124965
ENSG00000180901	KCTD2	106.483	-0.373116	0.161524	-2.30997	0.02089	0.23491	-0.206458	0.149044	-1.38521	0.165987	0.418894
ENSG00000231940	RPS7P3	461.872	0.320678	0.138951	2.30785	0.0210075	0.235851	0.054668	0.126527	0.432067	0.665693	0.842642
ENSG00000114450	GNB4	181.122	0.307208	0.133131	2.30756	0.0210239	0.235851	-0.0752552	0.123081	-0.61143	0.540915	0.766839
ENSG00000160211	G6PD	2366.73	-0.248684	0.107777	-2.3074	0.0210323	0.235851	-0.0466734	0.0980711	-0.475913	0.634136	0.824555
ENSG00000273727	U1	36.3828	0.653803	0.283457	2.30653	0.0210811	0.236035	1.02558	0.25032	4.09707	4.1841e-05	0.00124544
ENSG00000114867	EIF4G1	1314.14	-0.162842	0.070604	-2.30641	0.0210879	0.236035	-0.053968	0.06376	-0.846423	0.397317	0.660415
ENSG00000185127	C6orf120	88.4981	0.393318	0.170566	2.30597	0.0211126	0.236093	-0.14355	0.148813	-0.964634	0.334728	0.604086
ENSG00000112319	EYA4	355.147	0.259047	0.112571	2.30118	0.0213817	0.238881	-0.0558815	0.10135	-0.55137	0.58138	0.793661
ENSG00000166526	ZNF3	120.915	-0.366488	0.159386	-2.29937	0.0214838	0.239519	0.0662915	0.142122	0.466441	0.6409	0.828524
ENSG00000186566	GPATCH8	294.068	-0.24307	0.105719	-2.29922	0.0214927	0.239519	-0.137826	0.0957554	-1.43935	0.150051	0.399346
ENSG00000207633	MIR505	1.26441	3.45391	1.50228	2.29912	0.0214983	0.239519	1.3417	1.18807	1.12931	0.258767	NA
ENSG00000108256	NUFIP2	935.569	-0.198073	0.0861653	-2.29875	0.0215191	0.239529	-0.207314	0.078001	-2.65784	0.00786423	0.0690371
ENSG00000113119	TMCO6	67.4306	-0.464608	0.202235	-2.29736	0.021598	0.240185	0.0336624	0.181755	0.185208	0.853066	0.938925
ENSG00000100888	CHD8	578.993	-0.23302	0.10154	-2.29487	0.0217408	0.241552	-0.142481	0.0917398	-1.5531	0.1204	0.357464
ENSG00000147383	NSDHL	85.8727	-0.374184	0.163097	-2.29424	0.0217765	0.241725	-0.0152074	0.143704	-0.105824	0.915722	0.970806
ENSG00000272476		50.5049	-0.579642	0.252899	-2.29199	0.021906	0.242939	0.182847	0.243814	0.749945	0.453288	0.705522
ENSG00000129515	SNX6	298.243	0.281014	0.122668	2.29084	0.0219725	0.243258	0.0546889	0.110975	0.492804	0.622151	0.817026
ENSG00000243566	UPK3B	41.1798	-0.645302	0.281709	-2.29067	0.0219827	0.243258	-0.404933	0.243819	-1.6608	0.0967543	0.317077
ENSG00000099364	FBXL19	152.177	-0.359607	0.157003	-2.29045	0.0219952	0.243258	0.0114052	0.144425	0.07897	0.937056	0.978728
ENSG00000175970	UNC119B	120.359	-0.380623	0.166218	-2.28991	0.0220267	0.243383	-0.18834	0.148136	-1.2714	0.203587	0.469775
ENSG00000156313	RPGR	87.0562	0.441241	0.192746	2.28924	0.0220653	0.243586	-0.0358087	0.167955	-0.213204	0.831167	0.929843
ENSG00000113368	LMNB1	324.49	-0.26174	0.114365	-2.28864	0.0221001	0.243664	-0.109009	0.104502	-1.04313	0.296887	0.567665
ENSG00000163755	HPS3	279.287	0.289206	0.126378	2.28843	0.0221127	0.243664	0.186764	0.111605	1.67344	0.0942411	0.313247
ENSG00000108861	DUSP3	380.621	0.243834	0.106684	2.28557	0.0222796	0.245069	0.25037	0.0947397	2.64272	0.00822429	0.0711727
ENSG00000101347	SAMHD1	119.391	0.526484	0.230376	2.28532	0.022294	0.245069	-0.156019	0.211308	-0.738351	0.460301	0.710833
ENSG00000170581	STAT2	115.879	0.745769	0.326409	2.28477	0.0223266	0.245069	-0.0343892	0.297338	-0.115657	0.907924	0.967315
ENSG00000135111	TBX3	131.422	-0.308935	0.135225	-2.2846	0.0223362	0.245069	-0.138136	0.125046	-1.10468	0.269297	0.542389
ENSG00000074356	NCBP3	399.061	-0.254411	0.111363	-2.28451	0.0223418	0.245069	-0.147384	0.0993998	-1.48274	0.138144	0.383773
ENSG00000142207	URB1	325.215	-0.24402	0.10684	-2.28398	0.022373	0.245188	-0.173362	0.0968464	-1.79007	0.0734425	0.272212
ENSG00000069849	ATP1B3	346.644	0.281178	0.123136	2.28348	0.022402	0.245283	0.0409073	0.111526	0.366795	0.713772	0.870617
ENSG00000125482	TTF1	75.9878	-0.416878	0.18274	-2.28127	0.0225326	0.24649	-0.329543	0.16897	-1.95031	0.0511389	0.219717
ENSG00000127452	FBXL12	39.6573	-0.53187	0.233277	-2.27999	0.0226081	0.246709	0.125983	0.20067	0.627813	0.530127	0.758622
ENSG00000147202	DIAPH2	208.236	0.286783	0.125786	2.27992	0.0226124	0.246709	0.0786246	0.112616	0.698164	0.485075	0.726912
ENSG00000279900		5.54988	1.60095	0.702205	2.27989	0.0226139	0.246709	-0.266334	0.548544	-0.485529	0.627301	0.820273
ENSG00000198517	MAFK	294.633	0.38839	0.170507	2.27785	0.0227356	0.247811	0.831185	0.154436	5.38208	7.36309e-08	4.78973e-06
ENSG00000214784	RPS3AP21	8.67865	1.15807	0.50852	2.27732	0.0227669	0.247929	-1.03899	0.459883	-2.25925	0.0238677	0.139437
ENSG00000147419	CCDC25	215.64	-0.265212	0.116551	-2.27549	0.0228766	0.24867	-0.218399	0.10663	-2.0482	0.0405404	0.192148
ENSG00000129625	REEP5	401.705	0.24786	0.108935	2.27529	0.0228885	0.24867	0.0127632	0.0973413	0.131118	0.895682	0.961712
ENSG00000151136	ABTB3	224.11	-0.259064	0.113867	-2.27515	0.0228968	0.24867	-0.448837	0.102309	-4.38708	1.14884e-05	0.000401884
ENSG00000114209	PDCD10	210.37	0.303385	0.133403	2.27419	0.0229544	0.249072	-0.0820503	0.122008	-0.672502	0.501264	0.738591
ENSG00000130522	JUND	254.844	-0.301922	0.132834	-2.27293	0.0230306	0.249674	0.015316	0.118931	0.12878	0.897531	0.962716
ENSG00000175087	PDIK1L	44.6927	-0.528042	0.232389	-2.27223	0.0230727	0.249906	-0.394683	0.205023	-1.92506	0.0542213	0.228551
ENSG00000132275	RRP8	115.769	-0.323407	0.142481	-2.26983	0.0232179	0.251118	-0.0376941	0.121706	-0.309715	0.756778	0.892063
ENSG00000166803	PCLAF	388.143	0.275082	0.121198	2.26969	0.0232262	0.251118	0.00109429	0.110057	0.00994291	0.992067	0.996863
ENSG00000234494	SP2-AS1	18.1971	-0.863988	0.380793	-2.26892	0.0232731	0.2514	-0.639598	0.334225	-1.91367	0.0556621	0.232005
ENSG00000166133	RPUSD2	41.0821	-0.577035	0.254364	-2.26854	0.0232962	0.251424	-0.0571836	0.237836	-0.240433	0.809994	0.918674
ENSG00000115685	PPP1R7	98.8655	-0.377702	0.166534	-2.26802	0.0233278	0.25154	0.0607691	0.148071	0.410404	0.68151	0.85163
ENSG00000235786	ZNRF3-IT1	4.58225	-1.72719	0.761823	-2.26718	0.0233794	0.251872	-1.00892	0.70871	-1.42359	0.154564	0.404177
ENSG00000178971	CTC1	570.011	-0.358025	0.157951	-2.26668	0.0234095	0.251924	-0.105577	0.142738	-0.739655	0.45951	0.710369
ENSG00000135976	ANKRD36	145.502	0.336166	0.148331	2.26632	0.0234316	0.251924	0.330318	0.133082	2.48206	0.0130625	0.0950069
ENSG00000275832	ARHGAP23	88.9558	-0.407065	0.179645	-2.26594	0.0234551	0.251924	0.468447	0.153999	3.04189	0.00235097	0.0288062
ENSG00000073536	NLE1	170.677	-0.308341	0.136089	-2.26573	0.0234678	0.251924	0.0379166	0.125276	0.302665	0.762145	0.894854
ENSG00000091651	ORC6	162.965	0.293067	0.129466	2.26366	0.0235953	0.252531	0.127319	0.119323	1.06701	0.285965	0.558004
ENSG00000276966	H4C5	11585.2	-0.346652	0.153146	-2.26353	0.0236028	0.252531	0.0755764	0.139815	0.540547	0.58882	0.797887
ENSG00000213585	VDAC1	452.14	0.242284	0.10704	2.26349	0.0236055	0.252531	0.234366	0.0961386	2.4378	0.0147771	0.10258
ENSG00000196116	TDRD7	76.8024	0.568947	0.251364	2.26344	0.0236084	0.252531	-0.151401	0.22833	-0.66308	0.507279	0.742296
ENSG00000177963	RIC8A	220.823	-0.252175	0.111442	-2.26283	0.0236464	0.252531	-0.0310155	0.102373	-0.302965	0.761916	0.894854
ENSG00000029153	BMAL2	295.455	0.314448	0.138966	2.26277	0.0236499	0.252531	0.315484	0.125994	2.50397	0.0122809	0.0915652
ENSG00000207978	MIR154	2.61255	2.66385	1.17771	2.26189	0.0237043	0.252888	0.563206	0.699561	0.805085	0.420771	NA
ENSG00000136485	DCAF7	425.266	-0.2532	0.112016	-2.2604	0.0237965	0.253648	-0.366145	0.101195	-3.61821	0.000296643	0.00600495
ENSG00000168300	PCMTD1	156.709	0.346532	0.153383	2.25925	0.0238678	0.254183	0.117107	0.135801	0.86234	0.388501	0.651571
ENSG00000103160	HSDL1	110.885	0.365996	0.16222	2.25617	0.0240598	0.256001	-0.0538985	0.14223	-0.378953	0.704723	0.865503
ENSG00000188559	RALGAPA2	122.803	0.368673	0.163514	2.25468	0.0241534	0.256633	0.24253	0.145118	1.67126	0.0946712	0.313981
ENSG00000180329	CCDC43	131.287	-0.292709	0.12983	-2.25455	0.0241617	0.256633	-0.357884	0.119534	-2.994	0.00275348	0.03262
ENSG00000126368	NR1D1	26.0826	0.662147	0.293818	2.2536	0.0242216	0.257043	0.0782658	0.273784	0.285867	0.77498	0.901457
ENSG00000167378	IRGQ	192.076	-0.349139	0.154999	-2.25252	0.0242895	0.257537	-0.11401	0.13584	-0.839297	0.401303	0.663436
ENSG00000108306	FBXL20	190.449	0.343016	0.152341	2.25163	0.0243457	0.257906	0.368167	0.13365	2.75471	0.0058744	0.0556134
ENSG00000106392	C1GALT1	240.562	0.296665	0.131832	2.25032	0.0244285	0.258375	0.182593	0.119069	1.53351	0.125151	0.364875
ENSG00000136141	LRCH1	136.101	0.291551	0.129564	2.25026	0.0244328	0.258375	0.220113	0.11293	1.94912	0.0512811	0.220001
ENSG00000178977	LINC00324	405.163	-0.583156	0.259192	-2.2499	0.0244552	0.258386	-0.0666182	0.237628	-0.280346	0.779212	0.903786
ENSG00000081923	ATP8B1	118.543	-0.349282	0.155271	-2.2495	0.0244806	0.258428	-0.285402	0.137302	-2.07864	0.03765	0.184568
ENSG00000108592	FTSJ3	306.421	-0.238142	0.10589	-2.24895	0.0245155	0.25857	-0.198142	0.0962174	-2.05932	0.039464	0.189445
ENSG00000173548	SNX33	133.125	0.45546	0.202681	2.24718	0.0246286	0.259536	0.992209	0.179995	5.51242	3.53936e-08	2.48377e-06
ENSG00000145555	MYO10	869.956	-0.221161	0.0984623	-2.24615	0.0246944	0.259793	-0.407717	0.0891197	-4.57493	4.76374e-06	0.000185722
ENSG00000128567	PODXL	97.4825	0.495441	0.220576	2.24612	0.0246961	0.259793	0.333463	0.200803	1.66065	0.0967844	0.317077
ENSG00000281398	SNHG4	225.084	-0.341839	0.152288	-2.2447	0.0247876	0.260529	-0.505126	0.138827	-3.63852	0.000274205	0.00565956
ENSG00000198105	ZNF248	98.9457	0.366413	0.163412	2.24226	0.0249445	0.261949	-0.172841	0.143177	-1.20718	0.227362	0.498884
ENSG00000126803	HSPA2	209.221	0.287444	0.128315	2.24014	0.0250819	0.263163	0.430493	0.11335	3.79792	0.000145913	0.00350709
ENSG00000163930	BAP1	118.547	-0.361399	0.161365	-2.23964	0.0251142	0.263183	0.0933901	0.145963	0.639822	0.522288	0.753256
ENSG00000164713	BRI3	323.621	0.29215	0.130457	2.23944	0.0251274	0.263183	0.210981	0.118255	1.78413	0.0744032	0.274455
ENSG00000101439	CST3	227.025	0.287112	0.128299	2.23783	0.0252324	0.263839	0.415158	0.114735	3.61841	0.000296414	0.00600495
ENSG00000259932		649.908	-0.630569	0.281799	-2.23765	0.0252437	0.263839	0.221973	0.257588	0.861737	0.388832	0.6519
ENSG00000267725		1.72652	3.04274	1.3599	2.23747	0.0252556	0.263839	-0.366467	1.2401	-0.295514	0.767601	NA
ENSG00000150593	PDCD4	95.7025	0.475539	0.212657	2.23617	0.0253405	0.264497	0.290549	0.18657	1.55732	0.119396	0.356348
ENSG00000290022		3.00384	1.83502	0.820797	2.23565	0.0253746	0.264624	0.230535	0.930739	0.247691	0.804374	0.915908
ENSG00000183718	TRIM52	78.0268	0.461603	0.206569	2.23461	0.0254428	0.26505	0.380634	0.181476	2.09743	0.0359555	0.178835
ENSG00000175220	ARHGAP1	220.619	-0.313939	0.140505	-2.23436	0.0254594	0.26505	0.084282	0.123693	0.681382	0.49563	0.733932
ENSG00000283491		5.01067	1.77124	0.792966	2.2337	0.0255031	0.265082	-0.128795	0.648372	-0.198643	0.842542	0.933926
ENSG00000043143	JADE2	304.173	-0.295709	0.132388	-2.23365	0.0255064	0.265082	-0.380916	0.119941	-3.17586	0.00149393	0.0207164
ENSG00000129245	FXR2	298.775	-0.264791	0.118601	-2.23261	0.0255745	0.265561	0.132373	0.106959	1.2376	0.215863	0.485053
ENSG00000005486	RHBDD2	118.882	-0.325405	0.146079	-2.2276	0.0259074	0.268409	-0.239389	0.127505	-1.8775	0.0604502	0.244168
ENSG00000170142	UBE2E1	442.574	0.201845	0.0906119	2.22758	0.0259084	0.268409	0.13723	0.0819802	1.67395	0.094141	0.313247
ENSG00000080200	CRYBG3	315.725	0.291534	0.130881	2.22748	0.0259155	0.268409	0.0217581	0.117891	0.184562	0.853573	0.939198
ENSG00000179604	CDC42EP4	253.922	-0.331088	0.148709	-2.22641	0.0259868	0.268916	0.0407734	0.135625	0.300632	0.763695	0.895295
ENSG00000130254	SAFB2	115.875	-0.33575	0.150835	-2.22594	0.0260181	0.268926	-0.281688	0.13848	-2.03414	0.041937	0.196256
ENSG00000133884	DPF2	210.443	-0.246513	0.110756	-2.22573	0.0260323	0.268926	-0.0200578	0.100629	-0.199325	0.842009	0.933603
ENSG00000133703	KRAS	230.806	-0.265797	0.119486	-2.2245	0.026115	0.269549	-0.141035	0.10696	-1.31857	0.187311	0.448115
ENSG00000135776	ABCB10	145.355	0.314194	0.141297	2.22365	0.0261719	0.269744	0.0186657	0.127707	0.14616	0.883795	0.954614
ENSG00000117399	CDC20	227.209	-0.294096	0.132264	-2.22355	0.0261786	0.269744	-0.319731	0.124085	-2.57671	0.00997449	0.0816216
ENSG00000129116	PALLD	278.934	-0.262165	0.118043	-2.22093	0.0263556	0.271219	-0.374739	0.107868	-3.47404	0.000512677	0.00923218
ENSG00000154127	UBASH3B	638.351	0.231433	0.104213	2.22077	0.0263667	0.271219	-0.00363555	0.0941122	-0.03863	0.969185	0.989067
ENSG00000198642	KLHL9	264.677	0.235894	0.106288	2.21939	0.0264604	0.271951	-0.224205	0.0959856	-2.33582	0.0195008	0.123357
ENSG00000198121	LPAR1	193.581	-0.301784	0.136032	-2.21848	0.026522	0.272256	-0.450101	0.124227	-3.6232	0.000290976	0.00594218
ENSG00000206573	THUMPD3-AS1	201.868	0.318725	0.143681	2.21829	0.0265351	0.272256	0.0483685	0.128701	0.37582	0.707051	0.866353
ENSG00000127952	STYXL1	69.3639	0.427611	0.1928	2.2179	0.0265614	0.272294	0.32866	0.170833	1.92387	0.0543712	0.228932
ENSG00000151414	NEK7	155.49	0.34711	0.156587	2.21672	0.0266424	0.272893	0.132294	0.139973	0.945138	0.344589	0.61262
ENSG00000163785	RYK	163.335	-0.387957	0.175061	-2.21612	0.0266832	0.273078	-0.188485	0.158722	-1.18752	0.235024	0.506712
ENSG00000144655	CSRNP1	62.3137	0.54759	0.247305	2.21423	0.0268133	0.274177	0.825029	0.223701	3.68809	0.000225945	0.00490848
ENSG00000120885	CLU	817.518	-0.202762	0.091605	-2.21344	0.0268675	0.274498	-0.0232626	0.0820773	-0.283423	0.776852	0.902488
ENSG00000177971	IMP3	191.973	0.337816	0.15273	2.21185	0.0269768	0.275346	0.638815	0.138669	4.60675	4.09011e-06	0.000161636
ENSG00000121621	KIF18A	276.015	-0.293738	0.132819	-2.21157	0.0269961	0.275346	-0.643732	0.122364	-5.26078	1.43447e-07	8.60607e-06
ENSG00000226532		405.213	0.378567	0.171576	2.20641	0.0273556	0.278778	0.257553	0.156261	1.64822	0.0993073	0.321016
ENSG00000207639	MIR193B	24.8135	0.702503	0.318523	2.2055	0.0274187	0.279185	0.85312	0.288736	2.95467	0.00312999	0.0356363
ENSG00000225972	MTND1P23	3.36102	1.73186	0.785401	2.20507	0.0274493	0.27926	-0.0507567	0.763922	-0.0664422	0.947026	0.982058
ENSG00000151929	BAG3	289.648	-0.247158	0.112115	-2.2045	0.0274892	0.279431	0.00423799	0.1003	0.0422531	0.966297	0.98762
ENSG00000272269	NUP153-AS1	9.20025	1.06434	0.482983	2.20368	0.0275466	0.279779	1.07086	0.427076	2.50741	0.0121618	0.0909253
ENSG00000123609	NMI	43.1803	0.588639	0.26726	2.20249	0.0276306	0.280072	-0.422672	0.255731	-1.6528	0.0983717	0.319177
ENSG00000115425	PECR	44.868	-0.481192	0.218511	-2.20214	0.0276556	0.280072	-0.341376	0.199846	-1.7082	0.087599	0.300785
ENSG00000140320	BAHD1	67.3686	-0.412095	0.187137	-2.20211	0.0276576	0.280072	0.199457	0.166762	1.19606	0.231673	0.503859
ENSG00000176142	TMEM39A	119.089	-0.337651	0.153353	-2.20178	0.0276806	0.280072	-0.108156	0.138964	-0.778299	0.436392	0.691243
ENSG00000290065		27.3775	0.704434	0.319967	2.20159	0.0276946	0.280072	0.131902	0.292501	0.450947	0.652028	0.834417
ENSG00000250762		3.7784	-1.82569	0.829369	-2.2013	0.0277147	0.280072	-0.920162	0.76481	-1.20313	0.228928	0.500684
ENSG00000011566	MAP4K3	232.541	0.253928	0.115403	2.20036	0.0277815	0.280511	-0.151872	0.104667	-1.451	0.14678	0.395427
ENSG00000160049	DFFA	244.926	-0.233237	0.106093	-2.19841	0.0279196	0.28167	-0.343475	0.0967245	-3.55107	0.000383668	0.00728278
ENSG00000101745	ANKRD12	211.865	0.284403	0.129422	2.19748	0.0279858	0.2818	0.0859733	0.118422	0.725994	0.467842	0.715537
ENSG00000104331	BPNT2	899.825	0.224332	0.102094	2.19731	0.0279984	0.2818	0.065666	0.0925401	0.709595	0.477955	0.722392
ENSG00000257923	CUX1	385.942	-0.269717	0.122752	-2.19725	0.0280025	0.2818	-0.0503553	0.109067	-0.46169	0.644304	0.830132
ENSG00000075651	PLD1	135.6	-0.347627	0.158275	-2.19635	0.0280668	0.282212	-0.37431	0.139192	-2.68917	0.007163	0.0644447
ENSG00000270084	GAS5-AS1	6.69343	1.50216	0.684231	2.1954	0.0281347	0.282659	-1.06899	0.576362	-1.85472	0.0636363	0.251537
ENSG00000120211	INSL4	86.3876	-0.584876	0.26654	-2.19433	0.0282119	0.283199	-1.00305	0.240022	-4.179	2.92795e-05	0.000921269
ENSG00000039068	CDH1	76.9655	-0.537322	0.245	-2.19315	0.0282965	0.283418	-0.500497	0.21016	-2.3815	0.0172423	0.113436
ENSG00000197451	HNRNPAB	972.786	-0.205151	0.093555	-2.19284	0.0283189	0.283418	-0.162488	0.0858774	-1.89209	0.0584783	0.239012
ENSG00000259953	LINC02977	60.1093	0.493593	0.225134	2.19244	0.0283478	0.283418	0.492464	0.191547	2.57098	0.010141	0.0823644
ENSG00000164983	TMEM65	387.321	0.21518	0.0981464	2.19244	0.0283478	0.283418	0.0609467	0.088007	0.69252	0.488611	0.729738
ENSG00000006715	VPS41	262.92	0.269097	0.122746	2.19232	0.0283568	0.283418	0.0908488	0.108631	0.83631	0.402981	0.664688
ENSG00000186017	ZNF566	123.333	-0.358855	0.163706	-2.19207	0.0283747	0.283418	-0.34188	0.151024	-2.26374	0.0235899	0.13877
ENSG00000198901	PRC1	131.362	-0.3799	0.173343	-2.19161	0.0284078	0.283514	0.0993368	0.157758	0.629677	0.528906	0.757477
ENSG00000157657	ZNF618	197.618	-0.283312	0.129364	-2.19004	0.0285212	0.284408	-0.397185	0.11461	-3.46554	0.000529169	0.00945564
ENSG00000112941	TENT4A	215.469	0.260864	0.119131	2.18972	0.0285446	0.284408	0.30561	0.106658	2.86533	0.00416574	0.0443746
ENSG00000284032	MIR29A	7.03076	-1.23962	0.566338	-2.18883	0.0286092	0.284792	0.400887	0.493219	0.812798	0.416334	0.676404
ENSG00000135637	CCDC142	79.3617	-0.373823	0.170809	-2.18854	0.0286303	0.284792	0.216047	0.153423	1.40818	0.159078	0.409563
ENSG00000130349	MTRES1	28.9289	-0.610318	0.279036	-2.18724	0.028725	0.285499	-0.18061	0.251224	-0.718921	0.472189	0.719208
ENSG00000166887	VPS39	143.956	0.311382	0.142423	2.18632	0.0287921	0.28593	0.0343878	0.126423	0.272007	0.785617	0.906849
ENSG00000062650	WAPL	306.775	-0.26074	0.119312	-2.18536	0.0288623	0.286392	-0.198065	0.108164	-1.83115	0.0670778	0.25745
ENSG00000087460	GNAS	788.049	0.208213	0.0954234	2.18199	0.0291103	0.288615	0.216071	0.0860938	2.50972	0.0120827	0.0907926
ENSG00000181026	AEN	288.963	-0.267115	0.122439	-2.18162	0.0291376	0.288649	-0.157554	0.111268	-1.41598	0.15678	0.406848
ENSG00000114988	LMAN2L	91.3019	-0.333589	0.152953	-2.18099	0.029184	0.288863	-0.274446	0.145801	-1.88233	0.0597914	0.24258
ENSG00000183723	CMTM4	284.729	0.268688	0.123213	2.18068	0.0292071	0.288863	-0.0275537	0.108361	-0.254277	0.799281	0.91325
ENSG00000112144	CILK1	53.3404	0.508823	0.233444	2.17964	0.0292843	0.289383	0.0514389	0.210246	0.24466	0.80672	0.917179
ENSG00000286315		12.4431	1.05299	0.483184	2.17927	0.0293116	0.289383	0.735889	0.405355	1.81542	0.0694596	0.263092
ENSG00000288750		9.83299	-1.11074	0.509751	-2.17899	0.0293327	0.289383	0.198639	0.449805	0.441612	0.65877	0.838046
ENSG00000157456	CCNB2	209.04	-0.322327	0.147946	-2.17868	0.0293556	0.289383	-0.310177	0.133949	-2.31564	0.020578	0.127943
ENSG00000172086	KRCC1	107.257	0.347886	0.159763	2.17752	0.029442	0.289997	0.338463	0.138794	2.43859	0.0147446	0.102416
ENSG00000273703	H2BC14	1384.2	-0.58016	0.266497	-2.17699	0.0294816	0.290151	-0.310854	0.243427	-1.27699	0.201605	0.466816
ENSG00000114999	TTL	305.295	-0.218231	0.100304	-2.1757	0.0295779	0.290861	-0.291819	0.0897535	-3.25134	0.00114862	0.0173807
ENSG00000049130	KITLG	96.0483	-0.430284	0.197905	-2.1742	0.0296904	0.29173	-0.641579	0.172871	-3.71132	0.000206184	0.00455611
ENSG00000121390	PSPC1	130.63	-0.321018	0.147695	-2.17352	0.0297414	0.291994	-0.348523	0.133603	-2.60864	0.00909018	0.0763997
ENSG00000162062	TEDC2	59.3399	-0.428367	0.197124	-2.17309	0.0297739	0.292075	0.289543	0.177766	1.62878	0.103359	0.329139
ENSG00000153207	AHCTF1	394.509	-0.24875	0.114608	-2.17044	0.0299736	0.293624	-0.311408	0.105217	-2.95967	0.00307964	0.0353761
ENSG00000144028	SNRNP200	932.07	-0.20134	0.0927688	-2.17035	0.0299805	0.293624	-0.0659785	0.084304	-0.782627	0.433846	0.689567
ENSG00000135503	ACVR1B	107.835	-0.346176	0.159534	-2.16991	0.0300134	0.293708	-0.0431842	0.140468	-0.30743	0.758516	0.893152
ENSG00000175573	C11orf68	54.0494	0.444919	0.205078	2.16951	0.030044	0.293769	0.850269	0.192249	4.42274	9.74557e-06	0.000349362
ENSG00000068079	IFI35	67.2891	0.618585	0.285233	2.1687	0.0301053	0.29413	0.0639446	0.266842	0.239635	0.810613	0.918674
ENSG00000252512	RNA5SP206	3.52756	1.74006	0.802702	2.16775	0.0301775	0.294597	-0.202804	0.714851	-0.283701	0.776639	0.902429
ENSG00000111846	GCNT2	176.807	-0.320698	0.147979	-2.16719	0.0302201	0.294774	-0.556514	0.13444	-4.13948	3.48093e-05	0.00106912
ENSG00000116127	ALMS1	367.977	0.227458	0.105008	2.1661	0.0303037	0.295351	-0.107713	0.095477	-1.12816	0.259253	0.531532
ENSG00000170500	LONRF2	160.496	-0.369953	0.170821	-2.16574	0.030331	0.295379	-0.452411	0.152207	-2.97235	0.00295529	0.0344606
ENSG00000076201	PTPN23	126.5	-0.343062	0.158466	-2.16489	0.030396	0.295773	-0.0844727	0.140177	-0.602615	0.546765	0.771436
ENSG00000115568	ZNF142	154.644	-0.30017	0.138746	-2.16345	0.0305064	0.296608	-0.325475	0.126553	-2.57184	0.010116	0.0823143
ENSG00000197977	ELOVL2	59.2476	0.423434	0.195837	2.16217	0.030605	0.297261	0.0707897	0.175703	0.402893	0.687027	0.855469
ENSG00000185621	LMLN	81.6185	0.475905	0.220173	2.1615	0.0306565	0.297261	0.472245	0.196153	2.40753	0.0160608	0.107932
ENSG00000276851		13.5544	1.24916	0.578022	2.1611	0.0306877	0.297261	0.772631	0.48408	1.59608	0.110471	0.341647
ENSG00000111087	GLI1	61.6504	-0.416687	0.19286	-2.16057	0.0307285	0.297261	-0.374422	0.171428	-2.18414	0.0289519	0.157811
ENSG00000168298	H1-4	12300.3	-0.270458	0.125182	-2.16051	0.0307332	0.297261	-0.13588	0.114293	-1.18887	0.234492	0.506503
ENSG00000143367	TUFT1	92.0786	-0.40745	0.188608	-2.16031	0.0307489	0.297261	0.370089	0.166928	2.21706	0.0266191	0.149266
ENSG00000033178	UBA6	345.9	0.277018	0.128248	2.16001	0.0307719	0.297261	-0.0403396	0.116737	-0.34556	0.729673	0.879543
ENSG00000153317	ASAP1	522.68	0.244572	0.113253	2.15952	0.0308098	0.297261	0.0952079	0.102965	0.924664	0.355141	0.623932
ENSG00000221066	SNORD111	291.027	0.38608	0.178784	2.15948	0.0308128	0.297261	0.296988	0.164518	1.8052	0.0710427	0.266646
ENSG00000125875	TBC1D20	281.474	0.265905	0.123139	2.15939	0.0308199	0.297261	0.0949571	0.107573	0.882724	0.377386	0.642248
ENSG00000219738	CD83P1	4.41797	-1.41964	0.657683	-2.15856	0.0308847	0.297648	1.67157	0.8714	1.91826	0.0550781	0.23075
ENSG00000180389	ATP5F1EP2	13.8502	0.858635	0.397955	2.15762	0.0309576	0.298112	1.01987	0.354704	2.87527	0.00403684	0.0434814
ENSG00000144579	CTDSP1	244.661	0.362593	0.16809	2.15714	0.0309945	0.29823	0.772499	0.151377	5.10314	3.34064e-07	1.79913e-05
ENSG00000148291	SURF2	56.2252	0.409585	0.190017	2.15552	0.0311212	0.298731	0.292212	0.172861	1.69044	0.0909429	0.306963
ENSG00000138035	PNPT1	330.095	0.401568	0.186317	2.15529	0.0311389	0.298731	-0.233584	0.171723	-1.36024	0.173754	0.429343
ENSG00000290082		21.6614	-0.776507	0.360282	-2.15527	0.0311404	0.298731	-0.303962	0.316815	-0.959431	0.337342	0.606368
ENSG00000166025	AMOTL1	284.81	0.297761	0.138161	2.15517	0.0311482	0.298731	0.255527	0.122951	2.07829	0.0376829	0.184651
ENSG00000120265	PCMT1	191.706	0.3138	0.145622	2.15489	0.0311704	0.298731	-0.0975951	0.131903	-0.7399	0.459361	0.710234
ENSG00000183020	AP2A2	187.618	-0.293773	0.136383	-2.15403	0.0312378	0.299139	0.14173	0.122841	1.15377	0.248593	0.520867
ENSG00000079739	PGM1	152.089	0.331104	0.153872	2.15181	0.0314121	0.300464	0.426382	0.13576	3.14071	0.0016854	0.0225089
ENSG00000111642	CHD4	154.315	-0.301104	0.13996	-2.15135	0.0314486	0.300464	-0.1613	0.127131	-1.26877	0.204523	0.471092
ENSG00000175866	BAIAP2	163.124	-0.400058	0.185961	-2.15129	0.0314529	0.300464	0.0965716	0.168191	0.574179	0.565847	0.783929
ENSG00000278129	ZNF8	88.9812	-0.384446	0.178742	-2.15085	0.0314883	0.300464	-0.240259	0.153748	-1.56268	0.118129	0.35467
ENSG00000012963	UBR7	158.604	0.30317	0.140978	2.15049	0.0315168	0.300464	0.136615	0.124968	1.0932	0.274306	0.545738
ENSG00000105705	SUGP1	63.3919	-0.422753	0.196599	-2.15033	0.0315288	0.300464	-0.233153	0.181204	-1.28669	0.198202	0.462756
ENSG00000148484	RSU1	187.567	0.263628	0.122623	2.14991	0.031562	0.300464	0.236455	0.110229	2.14512	0.0319435	0.167207
ENSG00000088325	TPX2	588.656	-0.270553	0.125854	-2.14975	0.0315753	0.300464	-0.423522	0.114541	-3.69756	0.000217678	0.00476465
ENSG00000160685	ZBTB7B	156.387	-0.328522	0.152975	-2.14756	0.0317486	0.301875	0.0658937	0.134614	0.4895	0.624488	0.818517
ENSG00000189376	C8orf76	32.6258	-0.553343	0.25799	-2.14482	0.0319672	0.303487	-0.109846	0.227968	-0.481847	0.629915	0.821095
ENSG00000264354	MIR3134	1.24816	3.26503	1.5223	2.1448	0.0319685	0.303487	1.37577	1.19029	1.15583	0.247752	NA
ENSG00000168461	RAB31	93.2221	0.379121	0.176845	2.14381	0.0320479	0.304002	-0.1204	0.151049	-0.797089	0.4254	0.682892
ENSG00000234283		12.4647	-0.894418	0.417355	-2.14306	0.0321081	0.304182	-0.239329	0.410553	-0.582943	0.559932	0.780199
ENSG00000165527	ARF6	562.107	0.218578	0.101999	2.14295	0.0321174	0.304182	0.197939	0.0928898	2.1309	0.0330972	0.170582
ENSG00000131165	CHMP1A	205.874	-0.27353	0.127707	-2.14186	0.0322047	0.30477	0.0227334	0.115419	0.196963	0.843856	0.934909
ENSG00000134014	ELP3	195.457	-0.280536	0.131015	-2.14125	0.0322538	0.304931	-0.283707	0.115643	-2.4533	0.0141552	0.0997588
ENSG00000279759		43.9475	-0.585894	0.273651	-2.14102	0.0322723	0.304931	0.285332	0.238808	1.19482	0.232159	0.504393
ENSG00000142002	DPP9	301.458	-0.250904	0.11721	-2.14064	0.032303	0.304983	-0.0644541	0.106364	-0.605976	0.54453	0.7697
ENSG00000236456	DENRP1	9.67619	-0.98227	0.459231	-2.13895	0.03244	0.305568	-0.098888	0.399512	-0.247522	0.804504	0.915908
ENSG00000271869	DCTN6-DT	11.835	-0.942238	0.440553	-2.13876	0.0324548	0.305568	0.0942724	0.400588	0.235335	0.813949	0.920292
ENSG00000130844	ZNF331	173.331	0.318971	0.149161	2.13843	0.0324818	0.305568	0.376129	0.130029	2.89266	0.0038199	0.0416877
ENSG00000132824	SERINC3	530.227	0.196351	0.0918411	2.13794	0.0325218	0.305568	0.0713179	0.0815544	0.874483	0.381855	0.645192
ENSG00000138696	BMPR1B	205.959	-0.26842	0.125558	-2.13781	0.0325319	0.305568	-0.36121	0.111492	-3.23978	0.0011962	0.0178951
ENSG00000115525	ST3GAL5	275.036	-0.251903	0.117857	-2.13735	0.0325693	0.305568	-0.246565	0.107412	-2.29551	0.0217042	0.131923
ENSG00000136295	TTYH3	298.768	-0.2648	0.123899	-2.13722	0.0325803	0.305568	-0.119271	0.109903	-1.08524	0.277817	0.549633
ENSG00000290945		15.325	0.783147	0.366593	2.13628	0.0326563	0.305568	0.516622	0.337127	1.53242	0.125418	0.365164
ENSG00000243678	NME2	41.1999	-0.508856	0.238231	-2.13597	0.0326816	0.305568	-0.0592492	0.219498	-0.26993	0.787214	0.90707
ENSG00000139832	RAB20	9.51119	1.08912	0.510101	2.1351	0.0327529	0.305568	1.86875	0.434784	4.29812	1.72255e-05	0.000578127
ENSG00000171368	TPPP	41.268	-0.516225	0.241782	-2.13508	0.0327541	0.305568	-0.373121	0.209766	-1.77875	0.0752805	0.276458
ENSG00000142186	SCYL1	131.938	-0.317933	0.148953	-2.13445	0.0328062	0.305568	0.216921	0.132254	1.64019	0.100966	0.324477
ENSG00000164124	TMEM144	85.3098	0.375518	0.175936	2.13441	0.0328096	0.305568	0.159257	0.149735	1.06359	0.287514	0.559328
ENSG00000069702	TGFBR3	138.036	-0.348101	0.163094	-2.13436	0.0328133	0.305568	-0.305212	0.148841	-2.05059	0.0403072	0.191592
ENSG00000236577	SNRPGP14	1.14298	-3.08649	1.44621	-2.13419	0.0328272	0.305568	0.133884	1.31201	0.102045	0.918721	NA
ENSG00000093000	NUP50	217.086	-0.321862	0.150815	-2.13416	0.03283	0.305568	-0.201461	0.137548	-1.46466	0.143014	0.390176
ENSG00000118900	UBN1	214.857	-0.287312	0.134634	-2.13402	0.0328413	0.305568	-0.149692	0.121438	-1.23267	0.2177	0.486766
ENSG00000221643	SNORA77	13.8987	0.897642	0.420649	2.13394	0.0328473	0.305568	0.4714	0.348847	1.35131	0.176596	0.433406
ENSG00000205336	ADGRG1	199.191	-0.294369	0.137955	-2.1338	0.0328594	0.305568	-0.058367	0.123357	-0.473156	0.636102	0.826368
ENSG00000111912	NCOA7	619.494	0.210325	0.0985878	2.13338	0.0328935	0.305568	-0.0247438	0.0894728	-0.276551	0.782125	0.905351
ENSG00000125843	AP5S1	116.718	-0.335447	0.15724	-2.13334	0.0328968	0.305568	-0.0268299	0.141268	-0.189922	0.84937	0.937859
ENSG00000243667	DNAAF10	38.4632	0.544554	0.25546	2.13166	0.0330346	0.306612	-0.149946	0.224802	-0.667013	0.504764	0.74058
ENSG00000257680		31.0761	-0.637721	0.299229	-2.13121	0.0330715	0.306615	-0.964335	0.271036	-3.55797	0.000373737	0.00718855
ENSG00000067064	IDI1	367.15	-0.28094	0.131832	-2.13104	0.0330857	0.306615	-0.511836	0.118851	-4.30654	1.65829e-05	0.000562494
ENSG00000212163	SNORD91A	54.4225	0.587176	0.275579	2.1307	0.0331138	0.306639	0.380325	0.249669	1.52332	0.127679	0.367942
ENSG00000196437	ZNF569	36.4696	0.541098	0.254094	2.12952	0.0332114	0.307307	-0.204225	0.230672	-0.88535	0.375968	0.641045
ENSG00000143862	ARL8A	164.557	-0.305216	0.143359	-2.12903	0.0332518	0.307445	0.175655	0.12653	1.38825	0.165061	0.417459
ENSG00000160959	LRRC14	120.414	-0.322173	0.151417	-2.12772	0.0333601	0.307937	-0.0447501	0.135098	-0.331243	0.740461	0.884353
ENSG00000106609	TMEM248	498.757	0.196313	0.0922708	2.12758	0.0333723	0.307937	-0.0245824	0.0820873	-0.299466	0.764584	0.895762
ENSG00000270116		7.7777	1.33628	0.628189	2.12719	0.0334039	0.307937	0.422624	0.505046	0.836802	0.402704	0.664516
ENSG00000158480	SPATA2	39.5151	-0.538277	0.25305	-2.12716	0.033407	0.307937	-0.291169	0.235854	-1.23453	0.217005	0.486204
ENSG00000260035		1041.6	-0.660042	0.310512	-2.12566	0.0335316	0.308849	0.0431895	0.283325	0.152438	0.878841	0.951038
ENSG00000139718	SETD1B	119.397	-0.322471	0.151779	-2.12461	0.0336194	0.309421	-0.0980213	0.136189	-0.719745	0.471682	0.718738
ENSG00000121236	TRIM6	102.211	-0.342838	0.161425	-2.12382	0.033685	0.309789	-0.671478	0.143995	-4.6632	3.11334e-06	0.000126489
ENSG00000186603	HPDL	11.9369	-0.940437	0.442964	-2.12305	0.0337494	0.310144	-1.01051	0.423981	-2.38339	0.0171539	0.112919
ENSG00000136717	BIN1	94.7214	-0.367972	0.173373	-2.12242	0.0338021	0.310393	0.0294409	0.155986	0.188741	0.850296	0.938031
ENSG00000141568	FOXK2	412.615	-0.204412	0.0963539	-2.12147	0.0338824	0.310894	-0.192205	0.08681	-2.21409	0.0268228	0.149934
ENSG00000123975	CKS2	978.924	-0.327718	0.154559	-2.12033	0.0339778	0.311406	-0.403255	0.141207	-2.85577	0.00429321	0.0453569
ENSG00000173821	RNF213	2376.76	0.305689	0.14418	2.12019	0.0339898	0.311406	-0.128329	0.131498	-0.975905	0.329111	0.599934
ENSG00000136720	HS6ST1	45.3663	-0.558161	0.263392	-2.11912	0.03408	0.311995	-0.180532	0.229858	-0.785403	0.432217	0.687886
ENSG00000133226	SRRM1	333.858	-0.228003	0.107614	-2.1187	0.0341157	0.312085	-0.262407	0.0978252	-2.68241	0.00730944	0.0654917
ENSG00000171631	P2RY6	114.163	-0.317592	0.150085	-2.11608	0.0343381	0.313881	0.136503	0.131964	1.0344	0.30095	0.571824
ENSG00000161513	FDXR	210.458	-0.402559	0.190275	-2.11566	0.0343734	0.313966	0.204865	0.171319	1.19581	0.231773	0.50398
ENSG00000124313	IQSEC2	170.059	-0.293644	0.138852	-2.1148	0.0344469	0.3144	0.0813596	0.122792	0.662583	0.507598	0.742574
ENSG00000210194	MT-TE	184.858	0.375169	0.177465	2.11405	0.0345111	0.314747	0.396401	0.163538	2.42391	0.0153546	0.105077
ENSG00000128951	DUT	283.906	0.271651	0.128531	2.1135	0.0345579	0.314936	-0.0164787	0.116254	-0.141747	0.88728	0.957165
ENSG00000189079	ARID2	386.225	0.256523	0.121401	2.11302	0.0345993	0.315076	0.102946	0.109266	0.94216	0.346111	0.614249
ENSG00000211448	DIO2	65.3544	-0.533812	0.252908	-2.11069	0.0347988	0.316653	-0.408497	0.222924	-1.83245	0.0668838	0.257335
ENSG00000270381		0.904798	3.19792	1.51592	2.10955	0.0348968	NA	0.877931	1.28854	0.681338	0.495657	NA
ENSG00000223131	RNA5SP304	320.534	-0.431495	0.204602	-2.10895	0.0349492	0.317759	0.444123	0.188169	2.36024	0.0182631	0.117454
ENSG00000179041	RRS1	87.1663	-0.363277	0.17229	-2.10853	0.0349853	0.317759	-0.0171787	0.158943	-0.108081	0.913931	0.970256
ENSG00000160877	NACC1	282.975	-0.220337	0.104519	-2.1081	0.0350221	0.317759	-0.354166	0.0942852	-3.75633	0.000172422	0.00398497
ENSG00000163513	TGFBR2	738.1	-0.215237	0.102102	-2.10806	0.0350256	0.317759	-0.523838	0.0921925	-5.682	1.33126e-08	1.00095e-06
ENSG00000204388	HSPA1B	339.375	-0.387292	0.183822	-2.10689	0.0351272	0.318265	-0.650158	0.16724	-3.88758	0.000101249	0.00263301
ENSG00000185043	CIB1	365.198	0.30107	0.142903	2.10681	0.0351342	0.318265	0.513871	0.130347	3.94233	8.06952e-05	0.00219705
ENSG00000176697	BDNF	151.821	-0.330004	0.156764	-2.1051	0.0352826	0.319111	-0.439435	0.14082	-3.12055	0.00180514	0.0236178
ENSG00000178852	EFCAB13	58.0817	0.420501	0.199764	2.10499	0.0352921	0.319111	0.40973	0.169287	2.42033	0.0155065	0.105832
ENSG00000108671	PSMD11	1051.07	-0.172474	0.0819501	-2.10462	0.0353244	0.319111	-0.208948	0.0746599	-2.79866	0.00513144	0.0507404
ENSG00000275342	PRAG1	294.677	0.271739	0.129148	2.1041	0.0353701	0.319111	0.359732	0.116357	3.09163	0.00199064	0.0254411
ENSG00000106804	C5	263.828	-0.353918	0.168225	-2.10383	0.0353929	0.319111	-0.507287	0.151875	-3.34015	0.000837325	0.013694
ENSG00000276728		20.5835	0.727987	0.346065	2.10362	0.0354119	0.319111	0.697384	0.288345	2.41858	0.0155813	0.106073
ENSG00000101052	IFT52	80.1282	0.371132	0.176438	2.10347	0.035425	0.319111	-0.142802	0.158608	-0.900345	0.367937	0.635113
ENSG00000252874	Y_RNA	1.29515	3.0413	1.44596	2.1033	0.0354392	0.319111	-0.874186	1.28037	-0.682761	0.494758	NA
ENSG00000177879	AP3S1	138.035	0.302814	0.143993	2.10299	0.035467	0.319123	0.268688	0.131419	2.04451	0.0409033	0.193268
ENSG00000100938	GMPR2	147.593	-0.273088	0.129951	-2.10147	0.0355994	0.320076	-0.0976341	0.11383	-0.857719	0.391048	0.653881
ENSG00000099917	MED15	240.836	0.301203	0.143458	2.09959	0.0357653	0.321329	0.390642	0.12934	3.02027	0.00252546	0.0304925
ENSG00000246640	PICART1	31.9857	0.603301	0.287522	2.09828	0.0358806	0.322118	1.04078	0.237027	4.391	1.12832e-05	0.000395903
ENSG00000169062	UPF3A	104.713	-0.330802	0.157676	-2.09798	0.0359065	0.322118	0.126383	0.141664	0.892132	0.372322	0.637627
ENSG00000102265	TIMP1	178.4	0.279541	0.133296	2.09715	0.0359804	0.32254	0.147802	0.117566	1.25718	0.208688	0.475922
ENSG00000186174	BCL9L	507.342	-0.245658	0.117167	-2.09666	0.0360241	0.322693	0.000906887	0.105799	0.00857182	0.993161	0.996863
ENSG00000106868	SUSD1	89.913	0.415561	0.198246	2.09619	0.0360653	0.322822	0.144992	0.172162	0.842183	0.399686	0.661903
ENSG00000198408	OGA	600.256	0.203518	0.0971051	2.09585	0.0360957	0.322826	0.187732	0.0877016	2.14058	0.032308	0.168132
ENSG00000163617	CCDC191	57.1978	0.448319	0.213936	2.09558	0.0361193	0.322826	0.230467	0.186413	1.23633	0.216337	0.48546
ENSG00000147654	EBAG9	71.4873	-0.441386	0.210776	-2.09411	0.0362506	0.32376	-0.35426	0.190605	-1.85861	0.0630829	0.250665
ENSG00000187134	AKR1C1	586.856	-0.503784	0.240749	-2.09257	0.0363878	0.324639	-0.734014	0.219111	-3.34996	0.00080822	0.013331
ENSG00000140743	CDR2	98.1554	-0.335363	0.160299	-2.09211	0.0364288	0.324639	-0.22006	0.142104	-1.54858	0.121483	0.35869
ENSG00000134504	KCTD1	210.465	0.2607	0.124612	2.0921	0.0364298	0.324639	0.455154	0.111168	4.09429	4.23455e-05	0.00125723
ENSG00000105676	ARMC6	78.6886	-0.407911	0.195144	-2.09031	0.0365904	0.32583	0.174012	0.175961	0.988922	0.322701	0.594129
ENSG00000114405	CEP15	72.5294	0.374312	0.179239	2.08834	0.0367672	0.327163	0.0324418	0.163116	0.198887	0.842351	0.933804
ENSG00000200408	RNA5SP74	1.09854	3.2045	1.53642	2.08569	0.0370068	NA	-0.45302	1.26639	-0.357726	0.720548	NA
ENSG00000072756	TRNT1	271.973	-0.297536	0.142659	-2.08564	0.037011	0.329059	-0.406949	0.130052	-3.12912	0.00175333	0.0231756
ENSG00000169047	IRS1	497.964	-0.270743	0.129829	-2.08538	0.0370348	0.329059	-0.0590584	0.118429	-0.498683	0.618003	0.8152
ENSG00000166033	HTRA1	57.4597	0.451842	0.216797	2.08417	0.0371448	0.329794	0.420214	0.185945	2.25989	0.0238281	0.139346
ENSG00000182326	C1S	78.6799	0.361998	0.173727	2.08372	0.0371855	0.329912	0.306558	0.151823	2.01917	0.0434692	0.200211
ENSG00000235162	C12orf75	239.529	0.285033	0.136813	2.08338	0.0372169	0.329948	0.0590969	0.124255	0.47561	0.634352	0.824744
ENSG00000148840	PPRC1	273.554	-0.253505	0.121717	-2.08275	0.0372741	0.330212	-0.176528	0.109993	-1.60491	0.108515	0.337825
ENSG00000201555	Y_RNA	0.847796	-3.55701	1.70834	-2.08214	0.0373296	NA	-1.40039	1.65463	-0.846343	0.397361	NA
ENSG00000042493	CAPG	56.8873	0.446905	0.214685	2.08168	0.0373717	0.330834	0.368253	0.191052	1.9275	0.053917	0.227766
ENSG00000176153	GPX2	423.055	-0.53058	0.254919	-2.08137	0.0374	0.330842	-0.345387	0.231797	-1.49004	0.136214	0.380695
ENSG00000103089	FA2H	74.9191	0.478072	0.229829	2.08012	0.0375144	0.331611	0.543319	0.20613	2.6358	0.00839389	0.0720348
ENSG00000123364	HOXC13	28.0118	-0.793216	0.381447	-2.07949	0.0375723	0.331742	-0.311651	0.331637	-0.939735	0.347353	0.615738
ENSG00000223784	LINP1	90.9522	0.470902	0.22647	2.07932	0.0375883	0.331742	0.900218	0.205483	4.38099	1.18143e-05	0.000409575
ENSG00000106012	IQCE	130.592	-0.294283	0.141565	-2.07878	0.0376379	0.331742	-0.124581	0.127123	-0.980007	0.327083	0.59832
ENSG00000198826	ARHGAP11A	461.489	-0.255136	0.122734	-2.07876	0.0376392	0.331742	-0.25417	0.111564	-2.27824	0.0227124	0.135351
ENSG00000197798	FAM118B	58.15	-0.419731	0.20196	-2.07829	0.0376826	0.331882	-0.125588	0.179151	-0.701018	0.483292	0.725815
ENSG00000221552	MIR1303	1.37759	-2.97612	1.43235	-2.07779	0.0377286	0.331932	-0.574618	1.18312	-0.48568	0.627194	NA
ENSG00000178252	WDR6	307.825	-0.220993	0.106368	-2.07763	0.0377433	0.331932	-0.066402	0.0955947	-0.69462	0.487293	0.728876
ENSG00000180694	TMEM64	285.584	0.235781	0.113649	2.07465	0.0380194	0.333841	0.0341671	0.102892	0.332066	0.739839	0.883974
ENSG00000163029	SMC6	302.654	0.218172	0.105166	2.07454	0.0380289	0.333841	-0.263136	0.0951917	-2.76428	0.00570485	0.0545758
ENSG00000221914	PPP2R2A	257.57	0.282826	0.136342	2.07439	0.0380434	0.333841	-0.00227316	0.123374	-0.0184249	0.9853	0.994057
ENSG00000114850	SSR3	914.796	0.145009	0.0699319	2.07358	0.0381183	0.334255	-0.044799	0.0632255	-0.70856	0.478598	0.722693
ENSG00000128050	PAICS	1042.81	0.174225	0.0840697	2.07239	0.0382293	0.334494	0.00879224	0.0761619	0.115441	0.908095	0.967315
ENSG00000175556	LONRF3	54.556	-0.47552	0.22947	-2.07226	0.0382417	0.334494	-0.225255	0.204706	-1.10038	0.271165	0.543598
ENSG00000117691	NENF	149.643	0.314551	0.151795	2.0722	0.0382463	0.334494	0.287152	0.137675	2.08572	0.0370042	0.182251
ENSG00000156873	PHKG2	65.9492	-0.388545	0.187551	-2.07168	0.0382952	0.334494	0.31869	0.158874	2.00592	0.0448647	0.203961
ENSG00000134825	TMEM258	206.016	0.335028	0.16172	2.07166	0.038297	0.334494	0.350512	0.147504	2.3763	0.0174874	0.114529
ENSG00000198380	GFPT1	300.113	-0.21839	0.105426	-2.0715	0.0383119	0.334494	-0.314275	0.0947767	-3.31595	0.000913308	0.0146291
ENSG00000058668	ATP2B4	126.938	-0.340992	0.164652	-2.07098	0.0383609	0.334587	-0.230861	0.142794	-1.61674	0.105934	0.333733
ENSG00000121486	TRMT1L	169.977	0.271775	0.13128	2.07019	0.0384346	0.334587	-0.119699	0.116178	-1.03031	0.302864	0.573571
ENSG00000149792	MRPL49	170.82	-0.333811	0.161258	-2.07005	0.0384478	0.334587	-0.386288	0.142666	-2.70764	0.00677639	0.06188
ENSG00000173918	C1QTNF1	36.9358	0.549717	0.265568	2.06996	0.0384556	0.334587	1.18796	0.236972	5.01307	5.35697e-07	2.75682e-05
ENSG00000160633	SAFB	243.603	-0.255497	0.123434	-2.06991	0.0384612	0.334587	0.00927283	0.111937	0.0828398	0.933979	0.97758
ENSG00000022556	NLRP2	147.535	-0.28852	0.139429	-2.0693	0.0385178	0.334838	-0.141121	0.124251	-1.13577	0.256052	0.527775
ENSG00000183696	UPP1	212.958	0.265932	0.128537	2.06891	0.0385548	0.334919	0.460706	0.117037	3.93642	8.27049e-05	0.00222707
ENSG00000184009	ACTG1	12735.3	0.173804	0.084061	2.0676	0.0386778	0.335675	0.287181	0.0766786	3.74526	0.000180209	0.00411232
ENSG00000141582	CBX4	179.317	-0.261306	0.126394	-2.06739	0.0386974	0.335675	-0.19365	0.115461	-1.67719	0.0935058	0.311839
ENSG00000106003	LFNG	36.187	-0.533818	0.258262	-2.06697	0.0387374	0.33578	0.044303	0.221302	0.200193	0.84133	0.933591
ENSG00000109320	NFKB1	152.478	0.313676	0.151859	2.06557	0.0388689	0.336678	0.165506	0.137844	1.20068	0.229876	0.502015
ENSG00000165152	PGAP4	103.649	0.346777	0.167983	2.06435	0.0389844	0.337258	0.0316621	0.152122	0.208135	0.835123	0.931589
ENSG00000184903	IMMP2L	105.307	0.3151	0.15268	2.06379	0.0390375	0.337258	-0.00785113	0.136926	-0.0573386	0.954275	0.984546
ENSG00000207820	MIR545	1.23636	-2.88621	1.39854	-2.06373	0.0390432	0.337258	-0.914261	1.22197	-0.748184	0.454349	NA
ENSG00000166971	AKTIP	65.8117	-0.399224	0.19347	-2.0635	0.0390655	0.337258	0.0274033	0.168023	0.163092	0.870446	0.94673
ENSG00000086189	DIMT1	152.928	0.267944	0.129856	2.06339	0.0390756	0.337258	-0.307585	0.1222	-2.51707	0.0118335	0.0897023
ENSG00000077380	DYNC1I2	129.605	0.267921	0.129933	2.06199	0.0392088	0.338059	0.0784589	0.118114	0.664266	0.50652	0.741976
ENSG00000161091	MFSD12	307.543	0.333298	0.161654	2.0618	0.0392268	0.338059	0.691868	0.146678	4.7169	2.39461e-06	0.000100098
ENSG00000107937	GTPBP4	551.308	-0.239426	0.116167	-2.06104	0.0392992	0.338059	-0.228946	0.10612	-2.15744	0.0309716	0.164053
ENSG00000080822	CLDND1	155.635	0.288378	0.139923	2.06097	0.0393057	0.338059	-0.0143139	0.125931	-0.113664	0.909504	0.967903
ENSG00000251129	LINC02506	36.1073	-0.489078	0.237338	-2.06068	0.0393335	0.338059	-0.0614137	0.203098	-0.302385	0.762359	0.894987
ENSG00000113657	DPYSL3	185.561	0.279605	0.135688	2.06065	0.0393366	0.338059	0.258231	0.120264	2.1472	0.0317776	0.166908
ENSG00000072518	MARK2	192.218	-0.252244	0.122496	-2.0592	0.0394747	0.339005	-0.0596651	0.111269	-0.536222	0.591805	0.799961
ENSG00000244485	RPL18P13	7.1185	-1.19459	0.581082	-2.0558	0.0398013	0.341349	-0.136189	0.529364	-0.257268	0.796972	0.912246
ENSG00000160209	PDXK	882.298	0.296634	0.144321	2.05538	0.0398419	0.341349	0.593679	0.130799	4.53886	5.65584e-06	0.000217571
ENSG00000143641	GALNT2	465.47	0.197836	0.096261	2.0552	0.0398593	0.341349	0.295702	0.0865381	3.41701	0.000633125	0.0108607
ENSG00000198727	MT-CYB	9761.22	0.335586	0.163287	2.05519	0.0398608	0.341349	0.378322	0.149098	2.53741	0.0111675	0.0866677
ENSG00000166848	TERF2IP	100.643	0.374321	0.182179	2.05469	0.0399088	0.34139	-0.00867846	0.162927	-0.0532661	0.95752	0.985522
ENSG00000264175	MIR3189	7.36235	-1.39008	0.676584	-2.05455	0.0399222	0.34139	0.109679	0.541732	0.202459	0.839558	0.932699
ENSG00000134882	UBAC2	171.534	0.278673	0.135683	2.05385	0.0399902	0.34173	-0.107067	0.12005	-0.891854	0.372471	0.637669
ENSG00000212017	MIR548U	1.16948	3.27612	1.59554	2.05329	0.0400441	0.341947	0.168379	1.27531	0.13203	0.894961	NA
ENSG00000164125	GASK1B	54.1639	-0.538496	0.26242	-2.05203	0.0401664	0.34275	-0.358011	0.221804	-1.61408	0.10651	0.334402
ENSG00000117115	PADI2	92.6308	0.474203	0.231188	2.05116	0.0402512	0.343231	1.22061	0.203057	6.0112	1.84152e-09	1.64022e-07
ENSG00000168710	AHCYL1	561.042	-0.222917	0.108726	-2.05025	0.0403398	0.343642	-0.456753	0.0987254	-4.6265	3.71903e-06	0.000148492
ENSG00000151576	QTRT2	228.638	-0.287697	0.140335	-2.05008	0.0403564	0.343642	-0.42756	0.127975	-3.34097	0.00083485	0.0136923
ENSG00000140391	TSPAN3	594.804	0.189627	0.0925237	2.0495	0.0404135	0.343769	0.0110638	0.0829423	0.133392	0.893883	0.96085
ENSG00000084774	CAD	531.552	-0.169043	0.0824884	-2.0493	0.0404329	0.343769	-0.232531	0.0753903	-3.08436	0.00203988	0.0259558
ENSG00000161714	PLCD3	402.08	-0.332637	0.162352	-2.04887	0.0404748	0.343769	0.0165103	0.144584	0.114192	0.909086	0.967758
ENSG00000255248	MIR100HG	248.535	-0.252214	0.123105	-2.04876	0.0404853	0.343769	-0.28197	0.111385	-2.53148	0.0113582	0.0876579
ENSG00000160124	MIX23	109.204	0.341078	0.16653	2.04815	0.0405455	0.344038	0.235112	0.150958	1.55746	0.119361	0.356348
ENSG00000114771	AADAC	48.5891	0.434168	0.21203	2.04767	0.0405921	0.344191	0.0963989	0.183903	0.524184	0.600151	0.804578
ENSG00000152700	SAR1B	277.415	-0.233728	0.114222	-2.04625	0.0407313	0.344477	-0.10675	0.103619	-1.03021	0.302909	0.573571
ENSG00000109321	AREG	513.549	-0.319181	0.156006	-2.04595	0.0407614	0.344477	-0.37945	0.143175	-2.65026	0.00804303	0.0700754
ENSG00000072364	AFF4	796.874	0.182651	0.0892774	2.04588	0.040768	0.344477	-0.121676	0.0803767	-1.51383	0.13007	0.371689
ENSG00000165887	ANKRD2	14.6509	-0.860809	0.420756	-2.04586	0.0407702	0.344477	-0.580213	0.341303	-1.69999	0.0891328	0.303456
ENSG00000033627	ATP6V0A1	245.175	-0.259599	0.126901	-2.04567	0.0407889	0.344477	0.0137103	0.113058	0.121268	0.903479	0.965963
ENSG00000117724	CENPF	1576.32	-0.242863	0.118739	-2.04535	0.0408206	0.344477	-0.454743	0.10819	-4.20319	2.63179e-05	0.000844141
ENSG00000054277	OPN3	212.26	0.306584	0.149897	2.0453	0.0408257	0.344477	0.248988	0.134337	1.85346	0.063817	0.251537
ENSG00000270069	MIR222HG	109.945	0.35036	0.171363	2.04455	0.0408995	0.344714	0.373024	0.152015	2.45385	0.0141334	0.0996655
ENSG00000111775	COX6A1	236.227	0.287259	0.140528	2.04414	0.0409393	0.344714	0.128678	0.126419	1.01787	0.308742	0.579661
ENSG00000263781		5.38448	1.46556	0.716956	2.04414	0.0409394	0.344714	0.756409	0.588216	1.28594	0.198465	0.462847
ENSG00000232533	FAM131B-AS2	18.5936	0.751012	0.367473	2.04372	0.0409809	0.344822	0.215883	0.338346	0.638053	0.523439	0.754392
ENSG00000155034	FBXL18	175.322	-0.284541	0.139294	-2.04273	0.0410791	0.345408	-0.0849121	0.124635	-0.681286	0.495691	0.733932
ENSG00000196547	MAN2A2	85.6995	-0.32719	0.160215	-2.0422	0.041132	0.345429	0.0454329	0.14076	0.32277	0.74687	0.887277
ENSG00000132819	RBM38	94.4768	-0.351788	0.172276	-2.042	0.0411516	0.345429	0.458741	0.158676	2.89105	0.00383955	0.041784
ENSG00000149499	EML3	93.761	-0.368015	0.180237	-2.04184	0.0411675	0.345429	-0.0161016	0.161677	-0.0995912	0.920669	0.972755
ENSG00000151012	SLC7A11	2216.73	-0.276246	0.135324	-2.04137	0.0412141	0.34558	-0.298354	0.123626	-2.41335	0.0158064	0.106872
ENSG00000247137	ANKRD42-DT	47.7261	-0.466902	0.228755	-2.04106	0.0412453	0.345602	0.134996	0.207051	0.651994	0.514405	0.747246
ENSG00000148834	GSTO1	308.906	0.210636	0.10322	2.04066	0.0412849	0.345693	0.231736	0.0928817	2.49496	0.012597	0.0928644
ENSG00000178921	PFAS	542.527	-0.17491	0.0857394	-2.04002	0.0413487	0.345987	-0.180421	0.0781704	-2.30804	0.0209967	0.12932
ENSG00000164078	MST1R	58.4486	-0.479104	0.235106	-2.03782	0.0415676	0.347578	-0.278302	0.215574	-1.29098	0.19671	0.461077
ENSG00000235449	COX7CP2	1.11502	3.00877	1.47665	2.03757	0.0415927	NA	-0.203336	1.14004	-0.178359	0.858441	NA
ENSG00000260507		8.37039	-0.927681	0.455605	-2.03615	0.0417353	0.348739	-1.13314	0.519086	-2.18296	0.0290388	0.158082
ENSG00000169967	MAP3K2	377.975	0.257064	0.126409	2.03358	0.0419937	0.35042	0.0427285	0.114239	0.374028	0.708383	0.867333
ENSG00000162441	LZIC	171.536	0.238134	0.117104	2.03354	0.0419984	0.35042	0.0281584	0.102485	0.274758	0.783502	0.906012
ENSG00000197879	MYO1C	751.877	-0.170095	0.0836554	-2.03329	0.0420237	0.35042	0.0828789	0.0751827	1.10237	0.270302	0.543177
ENSG00000177303	CASKIN2	69.6325	-0.415137	0.204222	-2.03278	0.042075	0.350606	0.309574	0.188439	1.64283	0.100418	0.323342
ENSG00000120913	PDLIM2	94.683	0.474763	0.233614	2.03225	0.0421282	0.350644	0.934087	0.20775	4.49622	6.91738e-06	0.000257544
ENSG00000129422	MTUS1	971.413	-0.265488	0.130672	-2.03171	0.042183	0.350644	-0.470002	0.118507	-3.96604	7.30765e-05	0.00200986
ENSG00000125454	SLC25A19	52.0999	-0.475123	0.233865	-2.03161	0.0421931	0.350644	0.104313	0.215579	0.483875	0.628475	0.820583
ENSG00000170522	ELOVL6	210.401	-0.261351	0.128648	-2.03152	0.0422021	0.350644	-0.622624	0.117258	-5.30988	1.09698e-07	6.79248e-06
ENSG00000099899	TRMT2A	56.8287	-0.415221	0.204412	-2.0313	0.0422249	0.350644	0.35479	0.18084	1.9619	0.0497743	0.21689
ENSG00000198598	MMP17	36.553	-0.628	0.309335	-2.03016	0.0423402	0.35136	-0.110142	0.273737	-0.402366	0.687415	0.855501
ENSG00000065154	OAT	235.182	0.233909	0.115264	2.02933	0.0424246	0.351818	0.168376	0.101939	1.65173	0.0985891	0.319537
ENSG00000130675	MNX1	48.6695	0.421531	0.207771	2.02883	0.0424761	0.352003	0.344245	0.193805	1.77624	0.0756938	0.277009
ENSG00000264757	MIR3198-1	0.850984	3.23033	1.59232	2.0287	0.0424888	NA	-0.890226	1.50477	-0.591601	0.554118	NA
ENSG00000067596	DHX8	337.238	-0.198662	0.0979584	-2.02802	0.0425581	0.352311	-0.225069	0.088008	-2.55737	0.0105468	0.0839468
ENSG00000139926	FRMD6	95.1217	0.401051	0.197779	2.02778	0.042583	0.352311	0.482451	0.177439	2.71896	0.00654875	0.0600855
ENSG00000231724		2.1647	-1.7991	0.887523	-2.0271	0.0426524	0.352311	1.42043	1.31084	1.0836	0.278541	NA
ENSG00000066044	ELAVL1	243.76	0.241346	0.119062	2.02706	0.0426564	0.352311	0.137637	0.108751	1.26561	0.205652	0.47218
ENSG00000166068	SPRED1	202.011	0.266481	0.131464	2.02703	0.0426593	0.352311	0.340557	0.116791	2.91594	0.00354621	0.0394443
ENSG00000198363	ASPH	5696.48	0.170084	0.083933	2.02643	0.0427209	0.352531	-0.0311394	0.0765044	-0.407028	0.683988	0.853198
ENSG00000197586	ENTPD6	320.656	-0.27448	0.13547	-2.02613	0.0427515	0.352531	0.00842888	0.122181	0.0689866	0.945	0.981777
ENSG00000108846	ABCC3	1382.28	-0.204313	0.10085	-2.02591	0.0427736	0.352531	0.13994	0.0913491	1.53192	0.125541	0.365328
ENSG00000092871	RFFL	292.779	-0.222302	0.109769	-2.02519	0.0428483	0.352907	-0.0793423	0.10029	-0.791127	0.42887	0.684949
ENSG00000076555	ACACB	153.131	0.336147	0.166038	2.02452	0.042917	0.353067	0.532741	0.148736	3.58178	0.000341259	0.0066681
ENSG00000148468	FAM171A1	75.1891	-0.364475	0.180039	-2.02443	0.0429263	0.353067	-0.0593126	0.157176	-0.377365	0.705903	0.86592
ENSG00000173276	ZBTB21	166.84	0.263364	0.130137	2.02374	0.0429965	0.353285	0.067431	0.115152	0.585584	0.558155	0.778847
ENSG00000196776	CD47	323.76	0.231727	0.114513	2.02358	0.0430129	0.353285	0.128728	0.102075	1.26111	0.207268	0.474299
ENSG00000196187	TMEM63A	102.306	-0.321865	0.159078	-2.02331	0.0430407	0.353285	0.168687	0.139481	1.2094	0.226511	0.497842
ENSG00000231188		3.96283	-2.07688	1.02688	-2.02253	0.0431219	0.353698	-1.07633	0.752097	-1.43111	0.152399	0.401847
ENSG00000156970	BUB1B	198.679	-0.273066	0.13503	-2.02226	0.0431496	0.353698	-0.42681	0.124987	-3.41483	0.000638223	0.0109319
ENSG00000125648	SLC25A23	54.9572	-0.411515	0.203706	-2.02015	0.0433682	0.355248	0.333819	0.166435	2.0057	0.0448879	0.203986
ENSG00000149483	TMEM138	188.517	-0.30918	0.153093	-2.01956	0.0434291	0.355506	-0.168193	0.140548	-1.19669	0.231425	0.503585
ENSG00000222588		2.67503	-1.8939	0.938033	-2.01901	0.0434857	0.355728	-1.67618	0.954268	-1.75651	0.0790012	NA
ENSG00000068971	PPP2R5B	39.9109	0.521204	0.258247	2.01823	0.0435668	0.355753	0.737906	0.225493	3.27241	0.00106636	0.0165294
ENSG00000147592	LACTB2	191.128	0.291313	0.144343	2.0182	0.04357	0.355753	-0.0689233	0.128026	-0.538356	0.590331	0.798954
ENSG00000010219	DYRK4	72.7919	0.372798	0.184724	2.01813	0.0435772	0.355753	0.306273	0.165204	1.85391	0.0637519	0.251537
ENSG00000165406	MARCHF8	98.6184	0.343563	0.170293	2.01748	0.043645	0.355963	0.0380973	0.148731	0.256149	0.797835	0.912499
ENSG00000101966	XIAP	519.329	0.162652	0.0806293	2.01729	0.0436657	0.355963	-0.0329248	0.0716702	-0.459393	0.645952	0.831156
ENSG00000143393	PI4KB	158.121	-0.283815	0.140715	-2.01694	0.0437014	0.355963	0.0857509	0.124529	0.688602	0.491074	0.73117
ENSG00000225190	PLEKHM1	113.857	-0.331316	0.164282	-2.01676	0.043721	0.355963	0.0494515	0.142947	0.345944	0.729385	0.87947
ENSG00000157168	NRG1	1740.35	0.241942	0.120036	2.01557	0.0438448	0.356731	0.180245	0.10933	1.64863	0.0992226	0.320942
ENSG00000289895		5.54544	1.54812	0.76848	2.01452	0.043955	0.35716	-0.229859	0.57943	-0.396698	0.69159	0.858206
ENSG00000137936	BCAR3	172.371	0.28942	0.143668	2.0145	0.0439568	0.35716	0.282244	0.129985	2.17136	0.0299036	0.160824
ENSG00000182903	ZNF721	110.597	-0.277547	0.137825	-2.01377	0.0440339	0.357392	-0.20841	0.126077	-1.65303	0.0983251	0.319177
ENSG00000168268	NT5DC2	93.9703	0.328929	0.163348	2.01367	0.0440446	0.357392	0.246959	0.145243	1.70031	0.0890726	0.303456
ENSG00000135334	AKIRIN2	96.2265	-0.341582	0.169662	-2.01331	0.044082	0.357455	-0.0681449	0.156001	-0.436824	0.662239	0.839968
ENSG00000287733		9.97558	0.914483	0.454303	2.01294	0.0441213	0.357534	0.381594	0.407281	0.936932	0.348793	0.617252
ENSG00000088833	NSFL1C	287.3	-0.222564	0.110646	-2.0115	0.0442727	0.358097	0.00590654	0.101234	0.0583453	0.953474	0.984157
ENSG00000199477	SNORA31	2.19423	1.86522	0.927285	2.01148	0.0442744	0.358097	-0.236804	0.948295	-0.249715	0.802808	NA
ENSG00000114631	PODXL2	17.3188	0.756836	0.376316	2.01117	0.0443073	0.358097	0.294006	0.320107	0.918463	0.358377	0.627087
ENSG00000204116	CHIC1	102.729	0.369082	0.183518	2.01115	0.0443095	0.358097	-0.275954	0.163015	-1.69281	0.0904907	0.306396
ENSG00000230551		132.288	0.302939	0.150705	2.01014	0.044416	0.358658	0.227317	0.135069	1.68297	0.0923803	0.30987
ENSG00000169242	EFNA1	41.0426	0.521036	0.259231	2.00993	0.0444384	0.358658	0.78118	0.228169	3.42369	0.000617762	0.0106444
ENSG00000168404	MLKL	121.425	0.292479	0.145602	2.00876	0.0445624	0.35915	0.243492	0.132396	1.83912	0.0658973	0.255609
ENSG00000214022	REPIN1	265.203	-0.219455	0.109263	-2.0085	0.0445903	0.35915	-0.149633	0.0992417	-1.50776	0.131616	0.373342
ENSG00000088367	EPB41L1	369.828	-0.28867	0.143745	-2.00821	0.0446208	0.35915	0.0169238	0.129537	0.130648	0.896054	0.961933
ENSG00000279059		45.6168	-0.4394	0.218871	-2.00757	0.044689	0.35915	-0.273318	0.190091	-1.43783	0.150482	0.399757
ENSG00000128342	LIF	423.233	0.273913	0.13644	2.00757	0.0446892	0.35915	0.481454	0.123162	3.90912	9.26339e-05	0.0024433
ENSG00000289390		4.91271	-1.51943	0.756855	-2.00756	0.0446902	0.35915	0.284024	0.71002	0.400023	0.68914	0.856635
ENSG00000134108	ARL8B	316.317	0.261419	0.130228	2.00739	0.0447077	0.35915	-0.04482	0.117497	-0.381456	0.702865	0.864392
ENSG00000230837	RPL31P2	2.67119	-1.9206	0.956927	-2.00706	0.0447437	0.3592	-1.25091	1.00861	-1.24024	0.214887	NA
ENSG00000170456	DENND5B	455.523	-0.226529	0.112944	-2.00567	0.0448916	0.359771	-0.388676	0.102424	-3.79478	0.000147774	0.00353528
ENSG00000169902	TPST1	29.933	-0.573987	0.286194	-2.00559	0.0449	0.359771	0.279536	0.250403	1.11634	0.264275	0.537509
ENSG00000135486	HNRNPA1	1161.08	0.167654	0.083595	2.00555	0.0449042	0.359771	0.0660393	0.0761071	0.867715	0.38555	0.648125
ENSG00000260260	SNHG19	346.818	-0.282108	0.140715	-2.00482	0.0449828	0.360161	0.0930148	0.128896	0.721626	0.470524	0.717719
ENSG00000111875	ASF1A	97.4549	-0.382944	0.19106	-2.00432	0.045036	0.360348	-0.635584	0.174671	-3.63875	0.000273967	0.00565956
ENSG00000169189	NSMCE1	81.2203	0.38462	0.191963	2.00361	0.0451115	0.360482	0.0991023	0.171325	0.578445	0.562964	0.782164
ENSG00000117543	DPH5	131.877	-0.283259	0.141375	-2.0036	0.0451125	0.360482	-0.236576	0.127774	-1.85152	0.0640955	0.251894
ENSG00000266074	BAHCC1	127.08	-0.349325	0.174485	-2.00203	0.0452814	0.361592	-0.17431	0.158095	-1.10257	0.270214	0.543177
ENSG00000124201	ZNFX1	246.375	0.388904	0.194284	2.00173	0.0453136	0.36161	0.0511152	0.178012	0.287145	0.774001	0.90081
ENSG00000173349	SFT2D3	39.2047	0.483759	0.241846	2.00028	0.0454703	0.362621	-0.222315	0.211882	-1.04924	0.294067	0.564991
ENSG00000102317	RBM3	1218.58	0.221338	0.11068	1.9998	0.0455218	0.362792	0.401831	0.100916	3.98186	6.83794e-05	0.00191046
ENSG00000162302	RPS6KA4	138.521	-0.306588	0.153348	-1.9993	0.0455759	0.362929	0.199195	0.138962	1.43345	0.15173	0.401063
ENSG00000090971	NAT14	74.1307	0.39517	0.197675	1.99908	0.0455992	0.362929	0.245193	0.175076	1.40049	0.161367	0.412465
ENSG00000173273	TNKS	319.607	0.192111	0.096192	1.99716	0.0458076	0.364296	0.0704111	0.0845874	0.832406	0.40518	0.667081
ENSG00000171853	TRAPPC12	162.644	-0.275821	0.138124	-1.99691	0.0458352	0.364296	-0.168958	0.1253	-1.34843	0.17752	0.434466
ENSG00000132773	TOE1	54.2903	-0.443006	0.221873	-1.99667	0.0458616	0.364296	-0.116028	0.208779	-0.555745	0.578385	0.791608
ENSG00000125249	RAP2A	111.94	0.323706	0.162153	1.9963	0.045901	0.36437	0.235471	0.144137	1.63366	0.102329	0.327309
ENSG00000123415	SMUG1	130.19	-0.354147	0.17747	-1.99554	0.0459843	0.364602	0.115934	0.15529	0.746565	0.455326	0.706777
ENSG00000158042	MRPL17	277.712	0.250395	0.125495	1.99526	0.0460144	0.364602	0.233045	0.114317	2.03859	0.0414911	0.19491
ENSG00000184014	DENND5A	311.596	0.233927	0.117267	1.99483	0.046062	0.364602	0.434175	0.10527	4.1244	3.71703e-05	0.00113262
ENSG00000253476		4.88788	1.52302	0.763527	1.99472	0.0460732	0.364602	1.53893	0.623639	2.46766	0.0135998	0.0975059
ENSG00000127334	DYRK2	157.738	-0.289805	0.145291	-1.99465	0.0460814	0.364602	-0.312828	0.129233	-2.42065	0.015493	0.105832
ENSG00000209645	SNORD105	25.8291	0.771129	0.386759	1.99382	0.0461715	0.365075	0.29133	0.354438	0.82195	0.411105	0.671964
ENSG00000130813	SHFL	32.6009	0.717021	0.359889	1.99234	0.0463339	0.366117	0.325625	0.333115	0.977516	0.328314	0.599321
ENSG00000172137	CALB2	9.016	-1.06207	0.533149	-1.99207	0.0463639	0.366117	-0.11502	0.52124	-0.220667	0.825352	0.926493
ENSG00000196526	AFAP1	266.957	0.246518	0.123883	1.98992	0.0465996	0.367737	0.177186	0.110542	1.60289	0.10896	0.338688
ENSG00000180185	FAHD1	107.644	0.280395	0.140941	1.98945	0.0466513	0.367761	0.16208	0.129022	1.25622	0.209036	0.476251
ENSG00000144597	EAF1	165.636	-0.247906	0.124617	-1.98934	0.0466636	0.367761	-0.089731	0.108733	-0.825245	0.409233	0.670037
ENSG00000186297	GABRA5	117.821	0.35425	0.178186	1.98809	0.0468017	0.36831	-0.129327	0.159695	-0.809837	0.418034	0.677658
ENSG00000183684	ALYREF	495.33	-0.224986	0.113208	-1.98736	0.0468821	0.36831	0.0709183	0.102812	0.689787	0.490328	0.730696
ENSG00000204237	OXLD1	84.9806	-0.411261	0.206941	-1.98734	0.046885	0.36831	0.137771	0.186862	0.737285	0.460949	0.711454
ENSG00000136770	DNAJC1	96.1037	0.327021	0.164557	1.98727	0.0468922	0.36831	0.0430951	0.148244	0.290703	0.771278	0.89928
ENSG00000034510	TMSB10	3793.99	0.270448	0.13609	1.98727	0.0468926	0.36831	0.41496	0.124131	3.34292	0.000829006	0.013635
ENSG00000100335	MIEF1	154.191	-0.300262	0.151123	-1.98688	0.0469361	0.36831	-0.350819	0.136442	-2.5712	0.0101347	0.0823644
ENSG00000198242	RPL23A	1599.3	0.252739	0.12721	1.98678	0.0469468	0.36831	0.0562628	0.116136	0.484456	0.628062	0.820503
ENSG00000119326	CTNNAL1	200.218	0.310073	0.156197	1.98514	0.0471292	0.369294	0.127437	0.141346	0.901597	0.367271	0.634495
ENSG00000273033	LINC02035	51.4214	0.493832	0.24877	1.9851	0.0471335	0.369294	-0.274846	0.220163	-1.24837	0.211894	0.479782
ENSG00000207380	Y_RNA	1.16884	2.88482	1.4535	1.98475	0.0471725	0.36936	0.446556	1.21163	0.368557	0.712458	NA
ENSG00000091127	PUS7	219.285	0.243447	0.122702	1.98405	0.0472502	0.369729	0.00907842	0.110829	0.0819138	0.934715	0.977809
ENSG00000267178	PHF5AP1	4.67768	1.3044	0.657605	1.98356	0.047305	0.369917	-0.384982	0.634602	-0.606651	0.544082	0.76942
ENSG00000288766		13.1738	-0.803944	0.405489	-1.98265	0.0474062	0.370316	0.328296	0.372525	0.881271	0.378171	0.643002
ENSG00000196663	TECPR2	89.3579	-0.346552	0.174801	-1.98255	0.0474174	0.370316	-0.158838	0.156041	-1.01793	0.308712	0.579661
ENSG00000231416		59.4982	-0.455445	0.2299	-1.98105	0.0475853	0.371387	-0.0531662	0.21238	-0.250335	0.802328	0.915287
ENSG00000147586	MRPS28	67.8932	-0.406166	0.205073	-1.9806	0.0476367	0.371548	-0.16533	0.188434	-0.877389	0.380275	0.643744
ENSG00000126226	PCID2	168.736	0.266521	0.13468	1.97892	0.0478253	0.372777	-0.0121373	0.123636	-0.098169	0.921798	0.973593
ENSG00000112308	C6orf62	427.471	0.219776	0.111095	1.97827	0.0478986	0.373108	-0.0489295	0.0993495	-0.492499	0.622367	0.817143
ENSG00000146232	NFKBIE	21.1116	0.616627	0.311868	1.97721	0.0480183	0.3738	0.0659414	0.284285	0.231955	0.816573	0.920953
ENSG00000132128	LRRC41	201.983	-0.240376	0.121617	-1.9765	0.0480977	0.374176	-0.111185	0.111781	-0.994672	0.319896	0.591451
ENSG00000103326	CAPN15	164.805	-0.326832	0.165406	-1.97593	0.0481626	0.374439	-0.137044	0.15268	-0.897591	0.369404	0.636078
ENSG00000242612	DECR2	35.3791	-0.527907	0.267285	-1.97507	0.0482601	0.374956	0.114881	0.227777	0.504359	0.614009	0.813584
ENSG00000167740	CYB5D2	242.569	-0.529434	0.268248	-1.97368	0.0484184	0.375944	0.0991593	0.248806	0.398541	0.690231	0.857163
ENSG00000171574	ZNF584	101.596	-0.310952	0.157589	-1.97318	0.0484748	0.37614	0.0947611	0.139151	0.680996	0.495874	0.733932
ENSG00000100003	SEC14L2	44.5915	0.457459	0.231952	1.97221	0.0485856	0.376654	0.904909	0.210384	4.30122	1.69859e-05	0.000573409
ENSG00000158470	B4GALT5	557.99	-0.195841	0.0993082	-1.97205	0.0486035	0.376654	-0.291011	0.0885104	-3.28787	0.00100949	0.0158816
ENSG00000128694	OSGEPL1	45.1762	0.480302	0.243622	1.9715	0.0486663	0.376898	0.254888	0.214829	1.18647	0.235436	0.506808
ENSG00000198938	MT-CO3	30128.4	0.249207	0.126438	1.97099	0.0487255	0.377115	0.162621	0.115435	1.40876	0.158905	0.409322
ENSG00000228834	ATP5MFP2	5.63706	1.31597	0.667925	1.97024	0.0488111	0.377439	0.421757	0.584706	0.721314	0.470716	0.717727
ENSG00000092010	PSME1	193.924	0.279761	0.142005	1.97007	0.04883	0.377439	0.041704	0.129111	0.323008	0.746689	0.887277
ENSG00000118689	FOXO3	62.6672	0.453915	0.230781	1.96686	0.049199	0.379864	0.851247	0.204081	4.17113	3.03092e-05	0.000951083
ENSG00000171160	MORN4	52.2581	-0.380283	0.193355	-1.96676	0.0492112	0.379864	0.177732	0.170654	1.04148	0.297655	0.568425
ENSG00000130024	PHF10	157.166	0.260263	0.132348	1.96651	0.0492399	0.379864	0.296574	0.122387	2.42325	0.0153824	0.105205
ENSG00000204842	ATXN2	321.744	-0.223157	0.113508	-1.96601	0.0492978	0.379864	0.0502129	0.103664	0.484383	0.628114	0.820503
ENSG00000124228	DDX27	229.279	-0.249022	0.126666	-1.96598	0.0493011	0.379864	-0.138903	0.115085	-1.20696	0.227447	0.498884
ENSG00000077238	IL4R	70.1024	0.433455	0.220567	1.96518	0.0493933	0.380253	0.749809	0.200178	3.74571	0.000179888	0.00411232
ENSG00000172534	HCFC1	558.435	-0.228495	0.1163	-1.9647	0.0494487	0.380253	-0.331389	0.105561	-3.13932	0.0016934	0.0225582
ENSG00000166002	SMCO4	24.5525	0.581625	0.296049	1.96463	0.0494575	0.380253	-0.220129	0.267531	-0.822817	0.410612	0.67147
ENSG00000122966	CIT	441.057	-0.211526	0.107677	-1.96445	0.0494776	0.380253	-0.145596	0.0968663	-1.50306	0.132824	0.375494
ENSG00000278236		0.963379	3.02599	1.54109	1.96354	0.0495831	NA	1.03534	1.51172	0.684876	0.493422	NA
ENSG00000006062	MAP3K14	388.39	0.343512	0.174974	1.96322	0.0496209	0.381111	0.731576	0.15951	4.58639	4.50967e-06	0.00017641
ENSG00000095209	TMEM38B	145.515	0.280147	0.142754	1.96244	0.0497114	0.381344	-0.142201	0.130376	-1.0907	0.275404	0.546909
ENSG00000289200		6.16277	-1.51381	0.771401	-1.96241	0.0497145	0.381344	0.258879	0.514139	0.503519	0.614599	0.814052
ENSG00000164902	PHAX	194.486	-0.244112	0.124424	-1.96193	0.0497705	0.38149	-0.161397	0.113553	-1.42134	0.155219	0.405194
ENSG00000186665	C17orf58	72.3728	0.402678	0.205269	1.96171	0.0497967	0.38149	0.0630928	0.183431	0.34396	0.730876	0.880443
ENSG00000135164	DMTF1	259.24	0.248287	0.126596	1.96126	0.0498486	0.381645	0.343964	0.111897	3.07393	0.00211262	0.0267052
ENSG00000197375	SLC22A5	169.434	-0.244411	0.12473	-1.95952	0.0500515	0.382956	-0.0358956	0.110146	-0.325891	0.744507	0.886259
ENSG00000105171	POP4	217.103	-0.261439	0.133491	-1.95848	0.050174	0.38365	0.0186492	0.120417	0.154871	0.876923	0.949743
ENSG00000136824	SMC2	586.685	0.224415	0.114615	1.95799	0.0502315	0.383846	-0.0773124	0.104297	-0.741271	0.458529	0.709516
ENSG00000200164	Y_RNA	0.747509	-3.47218	1.77378	-1.9575	0.050289	NA	0.306367	1.77156	0.172936	0.862702	NA
ENSG00000198720	ANKRD13B	62.9914	-0.387826	0.198134	-1.95739	0.0503013	0.384038	-0.189837	0.178648	-1.06263	0.287949	0.559515
ENSG00000288701	PRRC2B	738.843	-0.195874	0.10009	-1.95697	0.0503504	0.384038	-0.0332573	0.0895213	-0.371502	0.710264	0.868706
ENSG00000127914	AKAP9	576.212	0.188457	0.0963011	1.95696	0.0503521	0.384038	0.113178	0.0863091	1.31131	0.189754	0.451254
ENSG00000203667	COX20	308.98	0.247474	0.12652	1.95601	0.0504646	0.384221	0.16117	0.113732	1.41709	0.156455	0.406461
ENSG00000219545	UMAD1	59.81	-0.439595	0.224819	-1.95533	0.0505446	0.384221	-0.655781	0.19786	-3.31437	0.000918494	0.0146693
ENSG00000254791	FAR1-IT1	4.60451	1.39922	0.715619	1.95526	0.0505522	0.384221	-0.0346689	0.618161	-0.0560839	0.955275	0.985064
ENSG00000197837	H4C16	10168.8	-0.402264	0.205777	-1.95486	0.0505999	0.384221	0.0595689	0.187865	0.317083	0.75118	0.889449
ENSG00000223849		2.10853	-2.39129	1.2236	-1.95431	0.0506651	0.384221	0.310175	0.999787	0.310241	0.756378	NA
ENSG00000173064	HECTD4	300.431	-0.21648	0.110774	-1.95425	0.0506715	0.384221	0.0125574	0.0989229	0.126941	0.898987	0.963052
ENSG00000269190	FBXO17	214.194	0.275778	0.141119	1.95423	0.0506745	0.384221	0.325642	0.127001	2.56408	0.0103448	0.0832982
ENSG00000277579		3.01667	-2.02818	1.03792	-1.95408	0.0506913	0.384221	-0.162871	0.790358	-0.206073	0.836734	0.932129
ENSG00000026508	CD44	2500.15	0.163314	0.0835777	1.95403	0.0506973	0.384221	-0.0198354	0.0758995	-0.261338	0.793832	0.910387
ENSG00000183340	JRKL	60.0577	0.417663	0.213755	1.95393	0.0507093	0.384221	0.110224	0.188361	0.585176	0.558429	0.778923
ENSG00000099999	RNF215	104.737	0.331468	0.169671	1.95359	0.0507494	0.384221	0.582174	0.150298	3.87347	0.000107296	0.0027547
ENSG00000261519		17.1214	-0.685279	0.350792	-1.95352	0.0507582	0.384221	-0.375216	0.383375	-0.978719	0.327719	0.598526
ENSG00000113240	CLK4	112.373	0.317296	0.162454	1.95314	0.0508031	0.38432	0.0924782	0.145133	0.637198	0.523996	0.754646
ENSG00000113812	ACTR8	89.0498	-0.317831	0.162788	-1.95242	0.0508878	0.38468	-0.104786	0.141782	-0.739067	0.459866	0.710412
ENSG00000131351	HAUS8	60.7674	-0.4502	0.230612	-1.9522	0.0509145	0.38468	0.00230752	0.207867	0.011101	0.991143	0.996307
ENSG00000148400	NOTCH1	187.003	-0.289727	0.148516	-1.95081	0.0510795	0.385685	-0.243948	0.130986	-1.8624	0.0625468	0.249562
ENSG00000151131	NOPCHAP1	284.903	-0.227466	0.116622	-1.95046	0.0511209	0.385757	-0.197848	0.105451	-1.87621	0.0606262	0.244511
ENSG00000123965	PMS2P5	12.9777	-0.840525	0.431004	-1.95016	0.0511574	0.385791	0.610566	0.369748	1.6513	0.098677	0.319692
ENSG00000143924	EML4	669.426	-0.235871	0.121007	-1.94923	0.0512678	0.386382	-0.560915	0.110305	-5.08512	3.67385e-07	1.96035e-05
ENSG00000087088	BAX	701.871	-0.272572	0.13987	-1.94875	0.0513251	0.386573	-0.216019	0.127213	-1.69809	0.0894905	0.304074
ENSG00000143819	EPHX1	167.732	-0.307539	0.157861	-1.94816	0.0513958	0.386671	-0.147584	0.14156	-1.04255	0.297156	0.567972
ENSG00000219481	NBPF1	350.443	-0.226887	0.116479	-1.94787	0.0514302	0.386671	-0.211409	0.105125	-2.01102	0.0443228	0.202531
ENSG00000005100	DHX33	277.668	-0.218466	0.112158	-1.94784	0.0514343	0.386671	-0.206352	0.103228	-1.99898	0.0456102	0.206136
ENSG00000276926	MIR6797	1.65641	-2.992	1.53641	-1.9474	0.0514871	0.386826	0.202882	1.16766	0.173751	0.862061	NA
ENSG00000113615	SEC24A	191.859	0.256941	0.132003	1.94648	0.0515969	0.387336	0.152443	0.119048	1.28052	0.200363	0.46549
ENSG00000149782	PLCB3	146.105	-0.27877	0.143231	-1.9463	0.0516192	0.387336	0.0774656	0.129903	0.596334	0.550952	0.77449
ENSG00000201801	RNU5E-4P	3364.69	0.474278	0.243783	1.94549	0.0517162	0.387823	0.555717	0.222655	2.49586	0.0125651	0.0928644
ENSG00000085872	CHERP	107.117	-0.332867	0.171134	-1.94506	0.0517675	0.387967	0.047182	0.155009	0.304382	0.760837	0.894298
ENSG00000289196		25.6592	0.724943	0.372817	1.9445	0.0518348	0.387971	-0.237728	0.340564	-0.69804	0.485152	0.726912
ENSG00000204315	FKBPL	20.4705	-0.674588	0.346963	-1.94427	0.0518634	0.387971	0.3683	0.311805	1.18119	0.237528	0.508937
ENSG00000228150		2.2985	-2.54571	1.30935	-1.94426	0.0518646	0.387971	1.03065	0.750025	1.37416	0.169393	NA
ENSG00000120686	UFM1	230.727	0.218769	0.112546	1.94382	0.0519171	0.388124	-0.0426759	0.102595	-0.415963	0.677437	0.849067
ENSG00000114790	ARHGEF26	66.9525	-0.391093	0.201241	-1.94341	0.0519669	0.388149	-0.522891	0.180445	-2.89779	0.00375806	0.0412753
ENSG00000171246	NPTX1	117.365	0.47641	0.245174	1.94315	0.0519979	0.388149	0.746916	0.22133	3.37467	0.000739038	0.0123661
ENSG00000107984	DKK1	2093.9	-0.27336	0.14069	-1.94299	0.052017	0.388149	-0.532308	0.128415	-4.14523	3.39472e-05	0.0010482
ENSG00000124496	TRERF1	106.887	-0.365477	0.18823	-1.94166	0.0521786	0.389115	-0.35393	0.174219	-2.03152	0.0422023	0.196961
ENSG00000163535	SGO2	190.109	-0.375358	0.193505	-1.93978	0.0524064	0.390571	-0.450425	0.176132	-2.55731	0.0105486	0.0839468
ENSG00000086758	HUWE1	2038.72	-0.157718	0.0813189	-1.93951	0.0524398	0.390579	-0.131471	0.0736846	-1.78424	0.0743844	0.274455
ENSG00000171448	ZBTB26	52.2032	0.457772	0.236186	1.93819	0.0526006	0.391408	-0.208481	0.212621	-0.980527	0.326826	0.59832
ENSG00000004399	PLXND1	248.283	-0.264364	0.136407	-1.93806	0.0526159	0.391408	-0.117695	0.120554	-0.976287	0.328922	0.599778
ENSG00000250479	CHCHD10	199.481	0.307784	0.158849	1.93759	0.0526736	0.391595	0.264635	0.144039	1.83724	0.0661745	0.256009
ENSG00000279638		0.906347	3.4173	1.76376	1.93751	0.0526831	NA	-1.77031	1.67711	-1.05557	0.291165	NA
ENSG00000257365	FNTB	77.3702	0.362294	0.18708	1.93657	0.0527978	0.391954	0.249873	0.16436	1.52027	0.128442	0.369301
ENSG00000234705	HMGA1P4	26.8004	-0.541263	0.279503	-1.93652	0.0528045	0.391954	0.559203	0.263316	2.1237	0.0336955	0.171829
ENSG00000132382	MYBBP1A	467.948	-0.195402	0.10091	-1.9364	0.0528193	0.391954	-0.12299	0.0927593	-1.32591	0.18487	0.444019
ENSG00000139842	CUL4A	298.642	0.202049	0.104396	1.93541	0.0529394	0.3925	0.0181813	0.094282	0.192839	0.847085	0.936899
ENSG00000198763	MT-ND2	9610.4	0.286204	0.147913	1.93495	0.0529963	0.3925	0.178341	0.135122	1.31985	0.186886	0.447481
ENSG00000233868	LLPHP3	9.32311	-0.93717	0.484354	-1.93488	0.0530045	0.3925	-0.0544614	0.431349	-0.126258	0.899527	0.96334
ENSG00000169855	ROBO1	200.906	0.267678	0.138354	1.93473	0.0530229	0.3925	-0.171712	0.124181	-1.38275	0.166741	0.420173
ENSG00000290090		1.61295	-2.3265	1.20286	-1.93414	0.0530957	0.392797	-2.12764	1.32505	-1.6057	0.10834	NA
ENSG00000152464	RPP38	85.4037	-0.36164	0.187018	-1.93372	0.0531477	0.392921	-0.151136	0.167421	-0.902732	0.366668	0.634372
ENSG00000234006	DDX39B-AS1	3.26081	2.34196	1.21127	1.93348	0.0531775	0.392921	0.692911	0.886952	0.781227	0.434669	0.689845
ENSG00000238825	RNVU1-2	48.5551	0.530416	0.274393	1.93305	0.0532296	0.393065	0.493703	0.242728	2.03397	0.0419545	0.196256
ENSG00000265420	MIR4779	1.45357	2.89441	1.49768	1.93259	0.0532867	0.393246	0.20544	1.17743	0.174482	0.861486	NA
ENSG00000164307	ERAP1	111.589	0.307486	0.159138	1.9322	0.0533354	0.393365	-0.162101	0.143067	-1.13304	0.257196	0.529152
ENSG00000115561	CHMP3	335.472	0.187344	0.0969885	1.93161	0.0534074	0.393655	0.00555037	0.087058	0.0637549	0.949165	0.982398
ENSG00000259771		9.93287	0.84347	0.436995	1.93016	0.0535869	0.394737	0.459654	0.404314	1.13687	0.255591	0.527424
ENSG00000277368		4.54712	-1.35156	0.700665	-1.92896	0.0537354	0.39559	-0.804921	0.645002	-1.24794	0.212055	0.479782
ENSG00000110697	PITPNM1	115.106	-0.349129	0.181022	-1.92866	0.0537733	0.395627	-0.0274495	0.159537	-0.172057	0.863393	0.944141
ENSG00000053747	LAMA3	439.554	-0.195896	0.101592	-1.92827	0.0538221	0.395745	-0.187668	0.0914186	-2.05285	0.0400874	0.191253
ENSG00000165630	PRPF18	161.445	-0.2569	0.133348	-1.92654	0.0540373	0.397086	-0.00550457	0.115552	-0.0476372	0.962005	0.98675
ENSG00000102384	CENPI	216.191	-0.228904	0.118848	-1.92603	0.0541012	0.397313	0.173832	0.105575	1.64653	0.0996537	0.321776
ENSG00000237758	BANF1P3	14.3895	0.77519	0.402545	1.92572	0.054139	0.397349	0.145206	0.366726	0.395951	0.692141	0.858281
ENSG00000106546	AHR	280.538	-0.338272	0.175708	-1.92519	0.0542053	0.397593	-0.756329	0.160324	-4.71751	2.38746e-06	0.000100098
ENSG00000225032		18.6392	-0.737742	0.383298	-1.92472	0.0542643	0.397756	0.45458	0.326763	1.39116	0.164177	0.416249
ENSG00000225568		7.57599	1.08139	0.561983	1.92424	0.0543243	0.397756	0.0560291	0.486397	0.115192	0.908293	0.967359
ENSG00000030110	BAK1	35.4678	-0.476566	0.247737	-1.92367	0.0543955	0.397756	-0.0407331	0.215219	-0.189264	0.849886	0.937937
ENSG00000131238	PPT1	236.705	0.228072	0.118607	1.92292	0.0544896	0.397756	-0.0954158	0.105187	-0.907107	0.36435	0.63279
ENSG00000167397	VKORC1	133.726	0.29188	0.151812	1.92264	0.0545255	0.397756	0.506977	0.13693	3.70246	0.00021352	0.00469137
ENSG00000151135	TMEM263	247.638	0.2434	0.126603	1.92255	0.0545368	0.397756	0.247004	0.111925	2.20687	0.027323	0.152029
ENSG00000105997	HOXA3	60.4927	-0.408127	0.212293	-1.92247	0.0545465	0.397756	-0.333597	0.190011	-1.75567	0.0791446	0.283544
ENSG00000083845	RPS5	1930.77	0.155111	0.0806888	1.92234	0.0545633	0.397756	0.178818	0.0736481	2.428	0.0151823	0.104268
ENSG00000238578	SNORD4A	108.783	0.708535	0.368588	1.92229	0.0545688	0.397756	0.16822	0.335434	0.501498	0.616021	0.814054
ENSG00000005889	ZFX	376.603	0.227615	0.118433	1.92189	0.0546192	0.397756	0.0746535	0.106141	0.703346	0.48184	0.72514
ENSG00000200997	RNVU1-34	150.411	0.645147	0.335717	1.9217	0.0546433	0.397756	0.996362	0.30513	3.26537	0.00109323	0.0168331
ENSG00000175216	CKAP5	866.272	-0.239991	0.124896	-1.92152	0.0546662	0.397756	-0.256969	0.113666	-2.26074	0.0237755	0.13918
ENSG00000274523	RCC1L	145.455	-0.298685	0.155456	-1.92135	0.0546882	0.397756	-0.0952357	0.142317	-0.669182	0.503379	0.739965
ENSG00000180376	CCDC66	126.623	-0.299154	0.155701	-1.92134	0.054689	0.397756	-0.0852957	0.140878	-0.605457	0.544876	0.7697
ENSG00000159111	MRPL10	263.302	-0.263282	0.137086	-1.92057	0.0547863	0.398224	-0.06157	0.125154	-0.491954	0.622752	0.817272
ENSG00000196812	ZSCAN16	12.7784	0.791781	0.412335	1.92024	0.0548277	0.398285	-0.207336	0.344698	-0.601501	0.547506	0.771989
ENSG00000163191	S100A11	865.582	0.231912	0.120798	1.91984	0.054878	0.398306	0.353333	0.110183	3.20677	0.00134235	0.01933
ENSG00000127337	YEATS4	138.569	0.295209	0.153779	1.91969	0.0548966	0.398306	0.209741	0.138211	1.51754	0.129131	0.370022
ENSG00000144935	TRPC1	169.189	0.267533	0.139382	1.91943	0.0549298	0.398307	0.277009	0.123148	2.2494	0.0244868	0.141908
ENSG00000151422	FER	194.326	0.294176	0.153303	1.91893	0.0549938	0.398531	0.00245974	0.137538	0.0178841	0.985731	0.994215
ENSG00000104897	SF3A2	155.122	-0.281308	0.146685	-1.91777	0.0551407	0.399356	0.118128	0.130376	0.906051	0.364909	0.633152
ENSG00000144580	CNOT9	291.342	-0.207734	0.108412	-1.91615	0.0553459	0.400538	-0.165642	0.0994648	-1.66533	0.0958464	0.315555
ENSG00000175197	DDIT3	24.6765	0.642798	0.335506	1.91591	0.0553772	0.400538	0.295615	0.295001	1.00208	0.316305	0.587532
ENSG00000254004	ZNF260	179.634	-0.265098	0.1384	-1.91545	0.0554352	0.400538	-0.302723	0.125491	-2.41231	0.0158518	0.10701
ENSG00000171617	ENC1	315.406	-0.275325	0.14374	-1.91544	0.0554367	0.400538	-0.366374	0.129998	-2.8183	0.00482792	0.0490373
ENSG00000156853	ZNF689	52.1598	-0.441973	0.230792	-1.91503	0.0554889	0.400676	-0.510706	0.208692	-2.44717	0.0143983	0.100553
ENSG00000049860	HEXB	379.488	0.221846	0.115865	1.91469	0.0555316	0.400733	0.147808	0.103792	1.42408	0.154423	0.403901
ENSG00000056097	ZFR	700.552	-0.226891	0.118518	-1.9144	0.0555688	0.400733	-0.439574	0.108522	-4.05057	5.10936e-05	0.00148274
ENSG00000113558	SKP1	246.998	-0.227084	0.118632	-1.91419	0.0555965	0.400733	-0.124035	0.106965	-1.15959	0.246218	0.518782
ENSG00000276404	MIR6835	1.23888	2.88222	1.50623	1.91354	0.0556791	0.400972	0.51288	1.24669	0.411394	0.680783	NA
ENSG00000080823	MOK	144.554	-0.418671	0.218821	-1.9133	0.0557097	0.400972	-0.120976	0.201061	-0.601688	0.547382	0.771954
ENSG00000005189	REXO5	46.2409	0.475575	0.248583	1.91315	0.0557293	0.400972	0.35833	0.220327	1.62636	0.103873	0.330046
ENSG00000198793	MTOR	298.815	-0.248815	0.130108	-1.91238	0.0558277	0.40144	-0.285061	0.117477	-2.42652	0.0152444	0.104632
ENSG00000288973		40.6894	0.493807	0.258358	1.91133	0.0559626	0.401947	0.134503	0.221828	0.606338	0.54429	0.769516
ENSG00000156110	ADK	167.479	0.266136	0.139243	1.91131	0.0559648	0.401947	0.0719562	0.12724	0.565513	0.571725	0.788283
ENSG00000139725	RHOF	200.456	-0.298363	0.156154	-1.91069	0.0560442	0.402056	0.253224	0.137919	1.83604	0.0663521	0.256097
ENSG00000213246	SUPT4H1	117.881	-0.312117	0.163355	-1.91067	0.0560466	0.402056	-0.0462933	0.146191	-0.316664	0.751498	0.889643
ENSG00000094841	UPRT	73.2275	0.363377	0.190413	1.90836	0.0563448	0.403955	0.288635	0.169626	1.7016	0.088831	0.303456
ENSG00000170689	HOXB9	50.3534	0.492277	0.258072	1.90752	0.0564538	0.404447	0.979785	0.230923	4.24291	2.20641e-05	0.000719663
ENSG00000189046	ALKBH2	133.446	0.287546	0.150795	1.90687	0.0565371	0.404447	0.388112	0.13925	2.78717	0.00531709	0.0519697
ENSG00000089094	KDM2B	110.456	0.36827	0.19313	1.90685	0.0565403	0.404447	0.517902	0.17198	3.01141	0.00260039	0.0311053
ENSG00000113441	LNPEP	683.909	0.19776	0.103713	1.90679	0.0565474	0.404447	0.0643711	0.0936916	0.687053	0.492049	0.731645
ENSG00000269938		4.79174	1.39435	0.731626	1.90583	0.0566725	0.405101	0.619017	0.573459	1.07945	0.280389	0.552711
ENSG00000123643	SLC36A1	89.0635	-0.392946	0.206213	-1.90554	0.0567102	0.405131	-0.172327	0.184664	-0.933194	0.35072	0.619903
ENSG00000178700	DHFR2	56.5779	-0.454854	0.238875	-1.90415	0.0568906	0.40597	-0.550253	0.217518	-2.52969	0.0114164	0.0878341
ENSG00000105248	YJU2	34.7563	-0.459801	0.241483	-1.90407	0.0569011	0.40597	0.297497	0.208606	1.42612	0.153834	0.403303
ENSG00000250321		288.527	0.34571	0.181603	1.90366	0.0569549	0.40597	0.247302	0.165215	1.49685	0.134432	0.378365
ENSG00000287507		7.03679	1.30847	0.687363	1.9036	0.0569623	0.40597	1.60115	0.612583	2.61376	0.00895508	0.0757421
ENSG00000070159	PTPN3	218.603	0.218582	0.114936	1.90177	0.0572016	0.407434	0.222275	0.100287	2.21639	0.0266649	0.149445
ENSG00000168077	SCARA3	136.944	-0.353335	0.185837	-1.90132	0.0572606	0.407615	-0.30592	0.165169	-1.85217	0.0640021	0.25164
ENSG00000110713	NUP98	597.444	-0.197493	0.103979	-1.89935	0.0575187	0.409106	-0.236344	0.0941273	-2.5109	0.0120423	0.0907208
ENSG00000131374	TBC1D5	397.41	0.179037	0.0942698	1.8992	0.057538	0.409106	-0.0681386	0.0842053	-0.809196	0.418402	0.677862
ENSG00000108557	RAI1	331.136	-0.26993	0.142225	-1.89791	0.0577074	0.410055	0.0858372	0.127984	0.670689	0.502419	0.739294
ENSG00000074590	NUAK1	87.6446	0.311704	0.164256	1.89767	0.0577394	0.410055	0.127368	0.142654	0.892843	0.371941	0.637563
ENSG00000166575	TMEM135	187.009	-0.256756	0.135352	-1.89695	0.0578348	0.410491	-0.434512	0.120833	-3.59596	0.000323194	0.00641564
ENSG00000123505	AMD1	515.817	-0.268623	0.14164	-1.89652	0.0578912	0.410649	-0.629495	0.129676	-4.85437	1.2077e-06	5.44124e-05
ENSG00000196781	TLE1	256.451	0.239798	0.126463	1.89619	0.0579351	0.41072	0.0802739	0.114244	0.702651	0.482273	0.725388
ENSG00000185515	BRCC3	206.733	0.237707	0.125415	1.89536	0.0580449	0.411139	0.132371	0.1113	1.18932	0.234315	0.506503
ENSG00000268621	IGFL2-AS1	214.955	0.313572	0.165453	1.89523	0.0580623	0.411139	0.498353	0.145032	3.43617	0.000589999	0.0103041
ENSG00000137767	SQOR	94.2383	0.32117	0.169514	1.89465	0.0581384	0.411436	0.408965	0.151856	2.6931	0.00707905	0.0639878
ENSG00000102189	EEA1	235.392	0.254391	0.134299	1.89421	0.0581968	0.411607	0.106955	0.121632	0.879337	0.379218	0.643504
ENSG00000146281	PM20D2	241.576	0.252951	0.133577	1.89367	0.0582682	0.411871	0.0238824	0.119705	0.19951	0.841864	0.933591
ENSG00000272333	KMT2B	313.622	-0.274554	0.14509	-1.8923	0.0584513	0.412629	0.0610358	0.13165	0.463621	0.64292	0.829733
ENSG00000135837	CEP350	594.408	0.195203	0.103166	1.89213	0.0584739	0.412629	0.0587563	0.0933557	0.629381	0.5291	0.757661
ENSG00000277258	PCGF2	245.957	-0.2382	0.125893	-1.89208	0.0584809	0.412629	-0.00914355	0.113664	-0.0804439	0.935884	0.978298
ENSG00000108588	CCDC47	547.195	0.2358	0.124645	1.89176	0.0585226	0.412629	0.185419	0.112895	1.6424	0.100507	0.323539
ENSG00000167513	CDT1	133.981	0.266535	0.140906	1.89158	0.0585465	0.412629	0.206039	0.128459	1.60393	0.108729	0.338252
ENSG00000131467	PSME3	729.192	-0.172407	0.0911681	-1.89109	0.0586129	0.412856	-0.210735	0.0830705	-2.53683	0.0111862	0.0866972
ENSG00000115459	ELMOD3	62.9229	-0.385391	0.203904	-1.89006	0.0587495	0.413577	-0.27135	0.183341	-1.48003	0.138864	0.384576
ENSG00000169607	CKAP2L	127.291	-0.305336	0.161649	-1.88888	0.0589073	0.414158	-0.271182	0.146716	-1.84835	0.0645519	0.253163
ENSG00000143368	SF3B4	277.817	-0.277454	0.146893	-1.88882	0.0589166	0.414158	-0.00977417	0.133571	-0.0731758	0.941666	0.98133
ENSG00000167680	SEMA6B	138.489	-0.368486	0.195103	-1.88868	0.058935	0.414158	-0.302345	0.176715	-1.71092	0.0870957	0.300119
ENSG00000139620	KANSL2	142.215	-0.256351	0.135792	-1.88782	0.0590501	0.414726	-0.0374379	0.12272	-0.305067	0.760315	0.894114
ENSG00000223162	RNA5SP280	1.89038	2.52424	1.33768	1.88702	0.0591571	0.415124	1.79957	0.862526	2.08639	0.0369434	NA
ENSG00000103245	CIAO3	78.0396	-0.385892	0.204512	-1.88689	0.0591757	0.415124	-0.0206091	0.184757	-0.111547	0.911182	0.968811
ENSG00000260586		13.1161	0.78062	0.413983	1.88563	0.0593445	0.416067	-0.121166	0.354866	-0.341441	0.732772	0.881541
ENSG00000264966	MIR5094	13.5849	-0.769376	0.408204	-1.88478	0.059459	0.416627	0.568108	0.369852	1.53604	0.124528	0.363842
ENSG00000265056	MIR548S	1.03679	-2.83988	1.50696	-1.88452	0.0594951	NA	0.601548	1.33971	0.449012	0.653423	NA
ENSG00000073792	IGF2BP2	63.0451	0.387608	0.205818	1.88326	0.0596658	0.41737	0.629028	0.184711	3.40548	0.000660483	0.0112798
ENSG00000240476	LINC00973	66.8079	0.371477	0.197262	1.88316	0.0596782	0.41737	0.758884	0.183541	4.13469	3.55429e-05	0.00108589
ENSG00000290115		7.28307	-1.17807	0.625631	-1.88302	0.0596982	0.41737	1.31914	0.629202	2.09653	0.0360351	0.179103
ENSG00000060971	ACAA1	130.497	-0.2745	0.14578	-1.88298	0.0597033	0.41737	0.0955299	0.130679	0.731029	0.464761	0.714377
ENSG00000072778	ACADVL	440.51	0.214201	0.113795	1.88234	0.0597903	0.417736	0.280782	0.102599	2.73671	0.00620573	0.0576635
ENSG00000140859	KIFC3	657.756	-0.22196	0.117949	-1.88184	0.059858	0.417966	0.104951	0.106912	0.981655	0.32627	0.59805
ENSG00000173889	PHC3	592.925	-0.180988	0.0961929	-1.88151	0.0599021	0.418033	-0.198728	0.086965	-2.28516	0.0223037	0.134266
ENSG00000055483	USP36	266.803	-0.230751	0.122674	-1.88102	0.0599696	0.418262	-0.0423736	0.110731	-0.382671	0.701964	0.863922
ENSG00000204856	FAM216A	158.485	0.282031	0.149995	1.88027	0.0600718	0.418581	0.559487	0.134879	4.14808	3.35279e-05	0.00103802
ENSG00000199005	MIR370	2.06293	2.52327	1.34214	1.88003	0.0601035	0.418581	-0.96794	1.03847	-0.932083	0.351293	NA
ENSG00000154429	CCSAP	113.112	0.343143	0.182556	1.87966	0.0601542	0.418581	0.265618	0.164308	1.61659	0.105968	0.333733
ENSG00000174669	SLC29A2	59.2868	-0.370133	0.196942	-1.87941	0.060189	0.418581	0.0410867	0.177969	0.230865	0.81742	0.921098
ENSG00000112062	MAPK14	145.627	-0.295409	0.157206	-1.87912	0.0602282	0.418581	-0.249124	0.141181	-1.76457	0.0776365	0.280434
ENSG00000070495	JMJD6	131	0.330242	0.175818	1.87832	0.060338	0.418581	0.515489	0.157996	3.26267	0.00110367	0.0169244
ENSG00000141522	ARHGDIA	644.528	-0.198323	0.105594	-1.87817	0.0603585	0.418581	0.0807502	0.0958727	0.842265	0.39964	0.661903
ENSG00000160606	TLCD1	112.462	-0.343642	0.182987	-1.87795	0.0603876	0.418581	0.106224	0.165758	0.640838	0.521628	0.75264
ENSG00000287502		4.23329	-1.35444	0.721246	-1.87792	0.060392	0.418581	0.136001	0.633774	0.214589	0.830088	0.929187
ENSG00000180263	FGD6	541.476	0.201049	0.107069	1.87776	0.0604138	0.418581	0.0241024	0.0962785	0.250341	0.802324	0.915287
ENSG00000198841	KTI12	30.9336	-0.504416	0.268644	-1.87763	0.0604312	0.418581	-0.198918	0.237323	-0.838175	0.401933	0.664
ENSG00000212534	SNORD70	72.2063	0.442713	0.235783	1.87763	0.0604316	0.418581	0.532506	0.218153	2.44098	0.0146475	0.101864
ENSG00000087077	TRIP6	132.497	-0.362159	0.192981	-1.87666	0.060565	0.419264	-0.02358	0.176342	-0.133717	0.893626	0.960663
ENSG00000278099	RNVU1-2A	159.37	0.443181	0.236236	1.87601	0.060654	0.419639	0.541176	0.2114	2.55995	0.0104686	0.083771
ENSG00000163950	SLBP	216.661	0.271693	0.145034	1.8733	0.0610266	0.421976	-0.0664912	0.132358	-0.502358	0.615416	0.814054
ENSG00000141026	MED9	66.2631	-0.365567	0.195215	-1.87263	0.061119	0.422372	0.0986411	0.172477	0.571909	0.567384	0.784727
ENSG00000253626	EIF5AL1	733.482	0.303522	0.16215	1.87186	0.0612256	0.422867	0.0687314	0.148905	0.461579	0.644384	0.830142
ENSG00000023287	RB1CC1	429.612	0.223662	0.119541	1.87101	0.0613437	0.42344	-0.071299	0.10813	-0.659382	0.509651	0.744543
ENSG00000243403		2.50512	-1.87938	1.00472	-1.87055	0.061407	0.423634	-0.284076	0.804046	-0.353308	0.723857	NA
ENSG00000101160	CTSZ	255.079	0.219378	0.11742	1.86831	0.0617188	0.425542	0.239317	0.106177	2.25395	0.0241994	0.140665
ENSG00000102225	CDK16	343.89	-0.221579	0.118738	-1.86612	0.0620252	0.427411	0.148489	0.107641	1.37948	0.167746	0.421695
ENSG00000003436	TFPI	749.017	0.185463	0.0994256	1.86534	0.0621332	0.427726	0.0856457	0.0887316	0.965222	0.334434	0.603743
ENSG00000139508	SLC46A3	30.7717	-0.523708	0.280766	-1.86528	0.0621419	0.427726	-0.722394	0.251461	-2.87279	0.00406859	0.0437421
ENSG00000123552	USP45	75.1147	-0.353906	0.189831	-1.86432	0.0622769	0.428411	-0.0529019	0.174578	-0.303026	0.76187	0.894854
ENSG00000018236	CNTN1	1397.52	-0.169407	0.0909336	-1.86297	0.0624662	0.429267	-0.430911	0.0818355	-5.26557	1.39752e-07	8.42804e-06
ENSG00000146072	TNFRSF21	195.596	-0.31222	0.167597	-1.86293	0.0624725	0.429267	-0.34396	0.151691	-2.26751	0.0233594	0.137877
ENSG00000229659	RPL26P6	328.506	0.32501	0.174521	1.86229	0.0625621	0.429638	0.340079	0.158	2.1524	0.0313663	0.165462
ENSG00000051341	POLQ	341.428	0.175518	0.0943142	1.86099	0.0627451	0.430491	-0.0380334	0.0855111	-0.444777	0.656481	0.836842
ENSG00000159322	ADPGK	249.01	0.198818	0.106839	1.8609	0.0627577	0.430491	0.137525	0.0979157	1.40453	0.160162	0.41111
ENSG00000187840	EIF4EBP1	191.873	0.232372	0.124918	1.8602	0.0628579	0.430934	0.499614	0.111548	4.4789	7.50287e-06	0.000277558
ENSG00000267959	MIR3188	9.77224	-0.975388	0.524605	-1.85928	0.0629877	0.431579	-0.472926	0.45692	-1.03503	0.300655	0.571545
ENSG00000099904	ZDHHC8	50.3136	-0.516992	0.278192	-1.8584	0.0631125	0.432188	0.176076	0.24399	0.721653	0.470508	0.717719
ENSG00000148843	PDCD11	366.622	-0.242893	0.130771	-1.85739	0.0632563	0.432904	-0.218368	0.1196	-1.82582	0.0678771	0.259341
ENSG00000082516	GEMIN5	269.152	-0.25425	0.136903	-1.85716	0.0632887	0.432904	-0.412361	0.126678	-3.25519	0.00113316	0.017219
ENSG00000123131	PRDX4	421.019	0.228394	0.123005	1.85679	0.0633411	0.433016	0.0297639	0.110939	0.26829	0.788476	0.907712
ENSG00000109775	UFSP2	67.0683	0.345576	0.186168	1.85626	0.0634172	0.433291	0.0448128	0.163408	0.274239	0.783901	0.906012
ENSG00000130956	HABP4	52.8644	-0.363073	0.195645	-1.85578	0.0634849	0.43334	-0.0890003	0.175918	-0.505918	0.612914	0.812939
ENSG00000204590	GNL1	91.1715	-0.335293	0.180683	-1.8557	0.0634962	0.43334	-0.011784	0.160585	-0.0733815	0.941503	0.98133
ENSG00000133114	GPALPP1	98.0142	-0.29455	0.158843	-1.85435	0.0636891	0.434411	0.162578	0.138936	1.17017	0.241934	0.514482
ENSG00000288872		6.83796	-1.26844	0.684343	-1.85352	0.0638084	0.434688	-0.414794	0.525826	-0.788843	0.430203	0.686077
ENSG00000120925	RNF170	109.521	0.285158	0.153857	1.85339	0.063826	0.434688	0.221649	0.1356	1.63458	0.102137	0.327027
ENSG00000100442	FKBP3	347.622	0.17869	0.0964171	1.8533	0.0638387	0.434688	0.154604	0.0870718	1.77559	0.0758006	0.277313
ENSG00000174791	RIN1	96.4808	0.362498	0.195622	1.85306	0.0638739	0.434688	0.883602	0.181535	4.86738	1.1309e-06	5.15537e-05
ENSG00000077254	USP33	216.73	0.201809	0.10902	1.85113	0.0641514	0.436331	0.0377968	0.0942431	0.401057	0.688378	0.856055
ENSG00000102781	KATNAL1	179.834	0.244249	0.131965	1.85086	0.0641893	0.436343	0.0658862	0.11794	0.558643	0.576406	0.790314
ENSG00000102901	CENPT	94.4341	-0.321488	0.1738	-1.84976	0.0643486	0.437179	0.17217	0.15763	1.09224	0.274727	0.546106
ENSG00000154529	CNTNAP3B	162.839	-0.295802	0.159955	-1.84929	0.0644166	0.437395	0.00409176	0.14169	0.0288783	0.976962	0.992303
ENSG00000283498	MIR1244-2	29.8031	0.554348	0.300001	1.84782	0.0646282	0.438515	0.232112	0.275568	0.842303	0.399618	0.661903
ENSG00000013375	PGM3	191.049	0.232762	0.125978	1.84764	0.0646545	0.438515	-0.0660966	0.111877	-0.5908	0.554655	0.776959
ENSG00000262902	MTCO1P40	89.9558	0.293554	0.158902	1.84739	0.0646906	0.438515	0.0401826	0.149942	0.267988	0.788708	0.907889
ENSG00000163166	IWS1	194.064	-0.210005	0.113696	-1.84707	0.0647365	0.43858	-0.143558	0.102767	-1.39693	0.162434	0.41355
ENSG00000268745		0.908706	2.67661	1.44939	1.84671	0.0647891	NA	-1.55318	1.4175	-1.09572	0.273202	NA
ENSG00000044090	CUL7	83.9512	-0.34867	0.188812	-1.84665	0.0647978	0.438749	0.133185	0.165601	0.804252	0.421251	0.680289
ENSG00000167394	ZNF668	64.5952	-0.427646	0.231707	-1.84563	0.0649462	0.439507	-0.000620498	0.211644	-0.0029318	0.997661	0.998702
ENSG00000033050	ABCF2	168.626	-0.238585	0.129392	-1.84388	0.0652	0.440839	-0.0257979	0.116716	-0.221031	0.825068	0.926493
ENSG00000166225	FRS2	166.946	-0.262775	0.14252	-1.84377	0.0652161	0.440839	-0.184523	0.129146	-1.42879	0.153065	0.402165
ENSG00000136492	BRIP1	373.504	0.23331	0.1266	1.84289	0.0653446	0.441162	0.0523792	0.115059	0.455238	0.648938	0.832952
ENSG00000243650	RN7SL834P	1.37533	3.08903	1.67635	1.84271	0.0653716	0.441162	-0.390114	1.43989	-0.270934	0.786442	NA
ENSG00000252316	RNY4	5756.35	0.628823	0.341252	1.8427	0.0653735	0.441162	0.45438	0.311488	1.45874	0.144636	0.392396
ENSG00000004455	AK2	517.327	0.201697	0.109552	1.84111	0.0656053	0.441721	0.203866	0.0995322	2.04824	0.0405368	0.192148
ENSG00000138617	PARP16	27.1723	0.583637	0.317023	1.84099	0.0656226	0.441721	0.445025	0.278846	1.59595	0.110499	0.341647
ENSG00000229097	CALM2P2	35.5408	-0.515674	0.28011	-1.84097	0.0656263	0.441721	-0.139729	0.251641	-0.555273	0.578708	0.791608
ENSG00000105321	CCDC9	67.6045	-0.433571	0.235516	-1.84094	0.0656305	0.441721	0.120778	0.215378	0.560772	0.574953	0.789912
ENSG00000128829	EIF2AK4	176.831	-0.231594	0.125819	-1.84069	0.0656676	0.441721	-0.0828586	0.109917	-0.753831	0.450951	0.702956
ENSG00000174373	RALGAPA1	142.75	0.272588	0.148095	1.84063	0.0656761	0.441721	0.0632522	0.132591	0.477049	0.633327	0.823943
ENSG00000254985	RSF1-IT2	5.22131	-1.121	0.609169	-1.84021	0.0657381	0.441829	-0.377604	0.598857	-0.630541	0.528341	0.7571
ENSG00000124370	MCEE	24.2764	0.540771	0.293894	1.84002	0.0657653	0.441829	-0.160635	0.253166	-0.634506	0.52575	0.756235
ENSG00000204348	DXO	30.9618	0.527937	0.287034	1.83928	0.0658735	0.442309	0.667125	0.258267	2.58309	0.00979207	0.080356
ENSG00000167550	RHEBL1	15.1037	0.708049	0.38519	1.83818	0.0660354	0.443149	0.149067	0.348548	0.427681	0.668883	0.844347
ENSG00000225733	FGD5-AS1	525.152	0.166485	0.0906015	1.83755	0.0661284	0.443527	-0.104655	0.0816722	-1.2814	0.200054	0.465373
ENSG00000204528	PSORS1C3	9.241	0.981987	0.534494	1.83723	0.0661763	0.443546	2.12666	0.533937	3.98298	6.80562e-05	0.00190805
ENSG00000100916	BRMS1L	87.3809	-0.306961	0.167096	-1.83704	0.0662047	0.443546	0.0126419	0.151388	0.0835063	0.933449	0.9773
ENSG00000204387	SNHG32	150.596	-0.272276	0.148256	-1.83653	0.06628	0.443804	-0.090016	0.13436	-0.66996	0.502883	0.739602
ENSG00000168137	SETD5	856.386	0.168965	0.092016	1.83625	0.0663202	0.443827	0.206448	0.083507	2.47223	0.0134273	0.0966884
ENSG00000204469	PRRC2A	414.834	-0.212057	0.115526	-1.83559	0.0664189	0.444241	-0.14701	0.103545	-1.41978	0.155672	0.405602
ENSG00000169826	CSGALNACT2	81.1925	0.317272	0.172937	1.83461	0.0665637	0.444963	0.250875	0.148506	1.68932	0.0911582	0.307287
ENSG00000119640	ACYP1	80.0633	0.345355	0.188275	1.83431	0.0666083	0.445015	0.356056	0.170545	2.08775	0.0368203	0.181809
ENSG00000262248		4.70683	-1.35075	0.736693	-1.83353	0.0667234	0.445536	-0.907163	0.665039	-1.36407	0.172544	0.42753
ENSG00000221411	MIR1227	1.55669	-2.29115	1.24993	-1.83302	0.0667989	0.445794	0.75489	1.23646	0.610524	0.541515	NA
ENSG00000137693	YAP1	462.144	0.202359	0.110528	1.83084	0.0671245	0.446728	-0.0971379	0.0998885	-0.972464	0.33082	0.600782
ENSG00000176485	PLAAT3	190.722	0.269179	0.147037	1.83068	0.0671483	0.446728	0.24338	0.129183	1.884	0.0595652	0.242002
ENSG00000143337	TOR1AIP1	291.018	0.21209	0.115859	1.83059	0.0671615	0.446728	-0.040904	0.104797	-0.390315	0.696304	0.86026
ENSG00000264408	MIR4470	9.15237	-0.842952	0.460507	-1.83049	0.0671769	0.446728	-0.532531	0.436031	-1.22131	0.221967	0.491191
ENSG00000182220	ATP6AP2	244.581	0.215395	0.117677	1.8304	0.0671907	0.446728	-0.019391	0.104104	-0.186266	0.852236	0.93883
ENSG00000237649	KIFC1	223.271	-0.227794	0.124455	-1.83034	0.0671996	0.446728	-0.0574937	0.111355	-0.51631	0.605638	0.808005
ENSG00000141480	ARRB2	224.201	-0.254905	0.139273	-1.83026	0.0672114	0.446728	-0.131871	0.126168	-1.0452	0.29593	0.566563
ENSG00000265100		14.1048	-0.652737	0.356668	-1.8301	0.0672351	0.446728	-0.3563	0.35738	-0.996979	0.318775	0.589914
ENSG00000168887	C2orf68	137.267	0.263831	0.144202	1.82959	0.0673106	0.446787	0.0442411	0.129575	0.341433	0.732778	0.881541
ENSG00000160447	PKN3	62.4791	-0.348716	0.190618	-1.8294	0.0673403	0.446787	-0.0770397	0.170644	-0.451465	0.651654	0.834236
ENSG00000121067	SPOP	183.678	-0.228713	0.125039	-1.82914	0.067379	0.446787	0.0622984	0.108197	0.575786	0.56476	0.783344
ENSG00000183665	TRMT12	44.9805	-0.41397	0.22633	-1.82905	0.0673921	0.446787	0.111877	0.208381	0.53689	0.591344	0.79953
ENSG00000161526	SAP30BP	213.077	-0.225281	0.123239	-1.828	0.0675498	0.447366	-0.0255097	0.112938	-0.225873	0.8213	0.923823
ENSG00000040199	PHLPP2	160.998	-0.240824	0.131744	-1.82797	0.0675535	0.447366	-0.177295	0.118417	-1.49721	0.134339	0.378285
ENSG00000067082	KLF6	386.381	0.23015	0.12597	1.82701	0.0676976	0.448074	0.257706	0.114588	2.24899	0.0245134	0.141991
ENSG00000031823	RANBP3	155.944	-0.272974	0.149469	-1.82629	0.067806	0.448286	-0.0371639	0.134963	-0.275364	0.783037	0.905863
ENSG00000166734	GOLM2	377.865	0.164662	0.0901711	1.82611	0.067834	0.448286	-0.0346614	0.078969	-0.438924	0.660717	0.839151
ENSG00000185344	ATP6V0A2	192.469	-0.321908	0.176285	-1.82606	0.067841	0.448286	-0.504882	0.161641	-3.12347	0.0017873	0.0235141
ENSG00000100124	ANKRD54	63.2592	-0.379157	0.207697	-1.82553	0.0679208	0.448567	-0.0165135	0.190836	-0.0865328	0.931043	0.97648
ENSG00000198648	STK39	99.8356	0.276717	0.15161	1.82519	0.0679721	0.44866	-0.293982	0.13959	-2.10604	0.0352008	0.176384
ENSG00000112759	SLC29A1	247.133	-0.208163	0.114069	-1.82489	0.0680172	0.448663	-0.0896631	0.105024	-0.853738	0.39325	0.656483
ENSG00000188010	MORN2	62.9957	0.36451	0.199765	1.8247	0.0680468	0.448663	-0.212738	0.179652	-1.18417	0.236347	0.507636
ENSG00000249859	PVT1	748.072	0.213376	0.116961	1.82434	0.0681009	0.448774	0.315377	0.10625	2.96826	0.00299492	0.0346089
ENSG00000245532	NEAT1	5276.48	0.169049	0.0926921	1.82377	0.0681862	0.448977	0.0847817	0.0844993	1.00334	0.315696	0.586937
ENSG00000183530	PRR14L	268.242	-0.222585	0.122059	-1.82359	0.0682147	0.448977	-0.3064	0.110086	-2.78327	0.00538146	0.0524511
ENSG00000100354	TNRC6B	423.025	-0.1855	0.101782	-1.82252	0.0683768	0.448977	-0.156418	0.090459	-1.72916	0.0837804	0.293434
ENSG00000160972	PPP1R16A	127.291	0.341488	0.18743	1.82195	0.068462	0.448977	0.508111	0.166338	3.05469	0.00225295	0.0280504
ENSG00000127666	TICAM1	24.236	0.555365	0.304853	1.82175	0.068493	0.448977	0.000301054	0.277166	0.00108618	0.999133	0.999495
ENSG00000029639	TFB1M	77.0059	0.307884	0.169099	1.82073	0.0686476	0.448977	0.200963	0.155872	1.28929	0.197299	0.461613
ENSG00000159842	ABR	384.517	0.170885	0.0938629	1.82058	0.0686706	0.448977	0.128835	0.0840264	1.53327	0.12521	0.364875
ENSG00000242951		5.93476	1.13149	0.621529	1.8205	0.0686834	0.448977	0.63761	0.478346	1.33295	0.18255	0.440676
ENSG00000197226	TBC1D9B	369.431	0.250074	0.13738	1.82031	0.0687122	0.448977	0.459885	0.123734	3.71673	0.000201818	0.00449067
ENSG00000207956	MIR579	4.46775	-1.30301	0.715954	-1.81996	0.0687644	0.448977	-2.01365	0.80972	-2.48685	0.0128881	0.0942712
ENSG00000180182	MED14	309.001	0.236262	0.129818	1.81994	0.0687676	0.448977	-0.148865	0.117427	-1.26772	0.204898	0.471176
ENSG00000238723	Y_RNA	1.39389	2.62562	1.443	1.81956	0.0688256	0.448977	-0.496733	1.30952	-0.379323	0.704448	NA
ENSG00000186480	INSIG1	178.572	-0.28564	0.156985	-1.81954	0.0688294	0.448977	-0.150503	0.136597	-1.1018	0.270547	0.543177
ENSG00000114853	ZBTB47	52.6109	-0.445533	0.244882	-1.81938	0.0688538	0.448977	0.093877	0.225489	0.416326	0.677172	0.849049
ENSG00000268584		10.4339	0.886552	0.487338	1.81917	0.0688853	0.448977	0.18137	0.384758	0.471388	0.637364	0.827014
ENSG00000289171		5.2604	1.1334	0.623037	1.81916	0.0688869	0.448977	-0.944407	0.620388	-1.52228	0.127938	0.368414
ENSG00000183765	CHEK2	68.9922	-0.360464	0.19821	-1.81859	0.0689735	0.448977	-0.366383	0.179183	-2.04474	0.0408807	0.193268
ENSG00000176087	SLC35A4	206.058	-0.203794	0.11209	-1.81813	0.0690447	0.448977	-0.020906	0.0996819	-0.209727	0.833881	0.9311
ENSG00000101849	TBL1X	207.447	-0.228616	0.125745	-1.8181	0.0690494	0.448977	-0.443367	0.113209	-3.91635	8.99005e-05	0.00237946
ENSG00000008838	MED24	218.374	-0.255522	0.140556	-1.81794	0.0690733	0.448977	0.0419777	0.12628	0.332418	0.739574	0.883945
ENSG00000169410	PTPN9	154.491	0.263226	0.144825	1.81755	0.0691337	0.448977	0.0205507	0.128024	0.160521	0.87247	0.94772
ENSG00000125962	ARMCX5	45.1973	0.433597	0.238604	1.81723	0.0691825	0.448977	0.00405468	0.206238	0.0196601	0.984314	0.993973
ENSG00000204569	PPP1R10	457.703	-0.200645	0.110443	-1.81673	0.0692583	0.448977	0.0379538	0.099914	0.379865	0.704045	0.865211
ENSG00000105835	NAMPT	705.432	0.266981	0.14699	1.81631	0.0693225	0.448977	-0.129503	0.133915	-0.967052	0.333518	0.602959
ENSG00000148396	SEC16A	417.354	-0.188181	0.103611	-1.81623	0.0693349	0.448977	-0.0886035	0.0926786	-0.95603	0.339057	0.607686
ENSG00000254708	MMADHCP2	6.40899	1.10641	0.609188	1.8162	0.0693391	0.448977	0.0366769	0.479841	0.0764356	0.939073	0.980148
ENSG00000183431	SF3A3	292.717	-0.212194	0.116836	-1.81617	0.0693441	0.448977	0.0611865	0.10581	0.578271	0.563081	0.782184
ENSG00000008282	SYPL1	223.708	0.272529	0.150063	1.8161	0.0693547	0.448977	-0.190064	0.136114	-1.39636	0.162607	0.413808
ENSG00000205659	LIN52	66.2866	-0.387573	0.213414	-1.81606	0.0693612	0.448977	-0.163325	0.193514	-0.843998	0.39867	0.661526
ENSG00000164023	SGMS2	105.47	0.343111	0.188934	1.81604	0.0693645	0.448977	-0.0312455	0.170369	-0.183399	0.854485	0.939698
ENSG00000233695	GAS6-AS1	59.3545	-0.434961	0.239515	-1.81601	0.0693694	0.448977	-0.0110412	0.200808	-0.0549837	0.956151	0.98529
ENSG00000229587		7.794	1.02289	0.563286	1.81593	0.0693809	0.448977	0.175297	0.427614	0.409941	0.681849	0.851659
ENSG00000120539	MASTL	228.541	0.241998	0.133267	1.81589	0.0693875	0.448977	0.108008	0.121679	0.887651	0.374728	0.639881
ENSG00000177459	ERICH5	12.8368	0.72082	0.396965	1.81583	0.0693968	0.448977	0.538068	0.341375	1.57618	0.114984	0.349108
ENSG00000171823	FBXL14	24.1528	0.582504	0.320897	1.81524	0.0694876	0.449323	0.638196	0.29356	2.17399	0.0297061	0.160507
ENSG00000123130	ACOT9	311.953	0.212394	0.117024	1.81496	0.0695306	0.449361	0.187917	0.105446	1.78212	0.0747304	0.274961
ENSG00000258890	CEP95	203.751	0.210008	0.115735	1.81456	0.0695922	0.449518	0.100527	0.101435	0.991046	0.321663	0.593646
ENSG00000279340		0.855516	-3.17134	1.74807	-1.8142	0.0696474	NA	1.11342	1.55279	0.717041	0.473349	NA
ENSG00000223768	LINC00205	93.99	-0.294503	0.162351	-1.81398	0.0696804	0.449686	-0.0427584	0.143398	-0.298181	0.765565	0.895945
ENSG00000204620		3.86266	-1.48223	0.81715	-1.8139	0.0696928	0.449686	-0.225079	0.711937	-0.31615	0.751889	0.88965
ENSG00000199366	Y_RNA	0.887889	-3.0696	1.69272	-1.81341	0.0697684	NA	1.33006	1.46545	0.907615	0.364082	NA
ENSG00000156697	UTP14A	163.167	-0.22848	0.126009	-1.8132	0.0698006	0.450141	-0.170799	0.116095	-1.4712	0.141237	0.387624
ENSG00000248098	BCKDHA	26.2833	0.571667	0.315372	1.81268	0.0698817	0.450424	0.694349	0.271904	2.55365	0.01066	0.0844848
ENSG00000183751	TBL3	140.679	-0.257034	0.141822	-1.81236	0.0699301	0.450495	-0.324282	0.131037	-2.47474	0.0133333	0.0962505
ENSG00000167522	ANKRD11	546.066	0.271523	0.149854	1.81192	0.0699993	0.4507	0.650802	0.135325	4.80919	1.51545e-06	6.67559e-05
ENSG00000253190		1137.85	-0.456951	0.252262	-1.81141	0.0700772	0.450737	0.126771	0.23	0.551177	0.581512	0.793661
ENSG00000137440	FGFBP1	13.7693	-0.83985	0.463648	-1.81139	0.0700798	0.450737	-0.430856	0.435946	-0.988324	0.322994	0.594257
ENSG00000207606	MIR554	0.685979	-3.12002	1.72335	-1.81044	0.0702282	NA	-0.0710878	1.67212	-0.0425136	0.966089	NA
ENSG00000197157	SND1	473.168	0.187095	0.103349	1.81032	0.0702462	0.451567	0.126228	0.0924782	1.36495	0.17227	0.427312
ENSG00000090861	AARS1	723.046	-0.199772	0.110388	-1.80972	0.0703396	0.451926	-0.0143808	0.100054	-0.14373	0.885714	0.956151
ENSG00000261692		3.26826	1.67995	0.928548	1.80923	0.0704159	0.452176	-0.483453	0.914838	-0.528457	0.597182	0.802736
ENSG00000265806	MIR4292	2.17255	2.21814	1.22674	1.80816	0.0705809	0.452844	2.18674	1.05453	2.07367	0.0381103	NA
ENSG00000227073	SDHDP2	3.28593	1.88629	1.04326	1.80807	0.070595	0.452844	-0.484666	0.779395	-0.621849	0.534041	0.76116
ENSG00000115641	FHL2	107.591	-0.284634	0.157471	-1.80754	0.0706783	0.453017	0.0292523	0.141648	0.206514	0.836389	0.932013
ENSG00000122203	KIAA1191	300.989	-0.186796	0.10335	-1.80742	0.0706971	0.453017	-0.221229	0.093443	-2.36753	0.0179074	0.116358
ENSG00000050344	NFE2L3	65.2435	0.350824	0.194228	1.80625	0.0708788	0.453638	0.213128	0.181379	1.17504	0.239978	0.512074
ENSG00000275975	Metazoa_SRP	1.624	-2.87163	1.58988	-1.80619	0.0708879	0.453638	0.744679	1.22023	0.61028	0.541676	NA
ENSG00000166669	ATF7IP2	58.151	-0.347734	0.192564	-1.80581	0.0709476	0.453638	-0.0421323	0.171577	-0.245559	0.806024	0.916793
ENSG00000108465	CDK5RAP3	80.6355	0.317881	0.176044	1.80568	0.0709679	0.453638	0.134588	0.157897	0.852379	0.394004	0.656829
ENSG00000107833	NPM3	175.55	-0.283761	0.157157	-1.80559	0.070982	0.453638	-0.490248	0.147367	-3.32672	0.000878741	0.0142506
ENSG00000157778	PSMG3	136.241	0.244667	0.135548	1.80502	0.0710711	0.453954	-0.199382	0.125306	-1.59116	0.111574	0.343779
ENSG00000153363	LINC00467	78.18	-0.363881	0.201619	-1.8048	0.0711067	0.453954	0.0543161	0.179332	0.30288	0.761981	0.894854
ENSG00000141867	BRD4	238.599	-0.229332	0.127124	-1.80401	0.0712301	0.454205	-0.316973	0.11473	-2.76277	0.00573123	0.0547089
ENSG00000101104	PABPC1L	90.5543	-0.389546	0.215993	-1.80352	0.0713073	0.454205	0.384762	0.193089	1.99267	0.0462977	0.208268
ENSG00000268516	ZNF8-DT	39.8967	0.534686	0.296477	1.80347	0.071315	0.454205	0.445764	0.257563	1.7307	0.0835058	0.292738
ENSG00000261652	PIERCE2	12.242	-0.729742	0.404658	-1.80335	0.0713327	0.454205	0.515659	0.360007	1.43236	0.152041	0.401422
ENSG00000138767	CNOT6L	134.774	0.28966	0.160624	1.80334	0.0713342	0.454205	0.197864	0.142348	1.39	0.16453	0.416505
ENSG00000230124	ACBD6	195.531	0.215994	0.119843	1.80231	0.0714968	0.455	0.0249621	0.107171	0.232918	0.815825	0.920885
ENSG00000271268		3.96671	1.34846	0.748418	1.80175	0.0715843	0.455317	0.0422291	0.652407	0.0647281	0.948391	0.982398
ENSG00000152558	TMEM123	892.406	0.174004	0.0966146	1.80101	0.0717018	0.455817	-0.0120609	0.0874968	-0.137844	0.890364	0.959115
ENSG00000123374	CDK2	231.376	0.210752	0.117034	1.80077	0.0717384	0.455817	0.0767285	0.10566	0.726182	0.467728	0.715526
ENSG00000201121	RNY1P12	0.674997	3.60715	2.00413	1.79986	0.0718832	NA	0.118594	2.00624	0.0591127	0.952862	NA
ENSG00000289301		10.9161	1.08308	0.601778	1.7998	0.071892	0.45588	0.643871	0.52543	1.22542	0.220417	0.489068
ENSG00000078114	NEBL	244.686	0.228868	0.127167	1.79974	0.0719012	0.45588	0.1701	0.11252	1.51173	0.130602	0.372031
ENSG00000172613	RAD9A	96.9212	-0.286694	0.159305	-1.79965	0.0719159	0.45588	0.301881	0.144347	2.09135	0.0364965	0.180518
ENSG00000148297	MED22	85.7321	-0.337725	0.187688	-1.7994	0.0719552	0.45588	-0.40657	0.169848	-2.39373	0.0166782	0.111115
ENSG00000137210	TMEM14B	299.672	0.247786	0.13771	1.79933	0.0719662	0.45588	0.0867728	0.126057	0.688361	0.491225	0.73117
ENSG00000239291		5.69486	1.14285	0.635247	1.79906	0.0720088	0.45588	0.128162	0.552691	0.231888	0.816625	0.920953
ENSG00000188786	MTF1	110.162	-0.267797	0.148878	-1.79876	0.0720564	0.45588	-0.43843	0.134419	-3.26167	0.0011076	0.0169417
ENSG00000186532	SMYD4	107.749	-0.297801	0.165563	-1.79871	0.072064	0.45588	0.0350283	0.14868	0.235595	0.813747	0.920233
ENSG00000143742	SRP9	615.998	0.205046	0.114018	1.79837	0.072119	0.45588	-0.134675	0.103633	-1.29954	0.193759	0.457304
ENSG00000120437	ACAT2	173.775	-0.219671	0.122153	-1.79832	0.0721262	0.45588	-0.138859	0.107605	-1.29045	0.196895	0.461259
ENSG00000253043	RNU7-181P	1.17517	-2.68872	1.49579	-1.79753	0.0722519	0.456244	-2.47524	1.40394	-1.76306	0.0778898	NA
ENSG00000135916	ITM2C	115.647	-0.311533	0.173327	-1.79737	0.072277	0.456244	0.19022	0.153258	1.24117	0.214543	0.483377
ENSG00000142528	ZNF473	62.3332	-0.38583	0.214679	-1.79724	0.0722973	0.456244	-0.585188	0.196205	-2.98253	0.00285874	0.0335373
ENSG00000257512		4.64481	1.29045	0.718194	1.7968	0.0723678	0.456451	1.09398	0.741915	1.47454	0.140337	0.3868
ENSG00000151376	ME3	49.9659	0.394255	0.219473	1.79637	0.0724359	0.456533	0.0389833	0.197666	0.197218	0.843657	0.934804
ENSG00000255031		24.7578	0.545083	0.303504	1.79596	0.0725005	0.456533	0.636033	0.248191	2.56267	0.010387	0.0835212
ENSG00000081791	DELE1	179.319	-0.219929	0.122466	-1.79585	0.072519	0.456533	0.129864	0.108965	1.1918	0.233341	0.505452
ENSG00000275769		6.85426	-0.971427	0.540955	-1.79576	0.0725322	0.456533	-0.304311	0.467804	-0.65051	0.515363	0.747793
ENSG00000176994	SMCR8	273.522	-0.217547	0.121192	-1.79505	0.0726454	0.456854	-0.243584	0.108864	-2.23752	0.0252526	0.144609
ENSG00000112531	QKI	680.68	0.197954	0.110283	1.79497	0.0726589	0.456854	0.154964	0.0998108	1.55258	0.120523	0.357474
ENSG00000037042	TUBG2	65.1249	-0.335866	0.187204	-1.79411	0.072795	0.457301	0.141381	0.16582	0.852614	0.393873	0.656829
ENSG00000137054	POLR1E	170.267	-0.242265	0.135038	-1.79405	0.0728059	0.457301	-0.0636488	0.125914	-0.505494	0.613212	0.813105
ENSG00000136051	WASHC4	530.876	0.207009	0.115421	1.79352	0.0728895	0.457588	-0.0948013	0.105035	-0.90257	0.366754	0.634372
ENSG00000109084	TMEM97	334.587	-0.234404	0.13078	-1.79236	0.0730757	0.458287	-0.32652	0.11843	-2.75707	0.00583223	0.0553083
ENSG00000129472	RAB2B	168.031	0.24248	0.135286	1.79235	0.0730767	0.458287	-0.028249	0.119095	-0.237198	0.812504	0.91961
ENSG00000213371	NAP1L1P3	12.5909	0.733609	0.409542	1.79129	0.0732464	0.459113	-0.461787	0.388853	-1.18756	0.235006	0.506712
ENSG00000065559	MAP2K4	206.43	0.241549	0.134865	1.79104	0.0732866	0.459125	-0.328124	0.120668	-2.71923	0.00654333	0.0600834
ENSG00000263731		116.276	-0.336843	0.188223	-1.78959	0.0735197	0.460347	-0.115112	0.168357	-0.683735	0.494143	0.732891
ENSG00000132793	LPIN3	98.6612	0.344797	0.192712	1.78918	0.0735855	0.460361	0.830849	0.168114	4.94219	7.72502e-07	3.71154e-05
ENSG00000166250	CLMP	50.9142	0.441057	0.246537	1.78901	0.0736129	0.460361	0.0830477	0.211703	0.392284	0.694849	0.859854
ENSG00000215417	MIR17HG	95.218	0.396087	0.221418	1.78887	0.0736364	0.460361	-0.229049	0.20225	-1.13251	0.257421	0.52924
ENSG00000143476	DTL	331.092	0.189183	0.105801	1.7881	0.0737594	0.46086	-0.0607772	0.0970439	-0.626285	0.531128	0.759233
ENSG00000117174	ZNHIT6	146.65	-0.247808	0.138603	-1.7879	0.0737926	0.46086	-0.156565	0.125258	-1.24993	0.211324	0.4793
ENSG00000166398	GARRE1	143.886	0.269831	0.151008	1.78687	0.0739592	0.461601	0.369224	0.130247	2.83479	0.00458554	0.0473718
ENSG00000137501	SYTL2	123.797	0.26288	0.147136	1.78664	0.0739952	0.461601	0.241854	0.126142	1.91732	0.0551978	0.230797
ENSG00000163947	ARHGEF3	41.6474	-0.463627	0.259547	-1.78629	0.0740519	0.461601	-0.32062	0.232219	-1.38068	0.167377	0.421168
ENSG00000158769	F11R	98.3973	-0.308009	0.172437	-1.78622	0.0740642	0.461601	-0.146548	0.147908	-0.990802	0.321782	0.593772
ENSG00000170190	SLC16A5	97.8022	-0.300588	0.168336	-1.78564	0.0741568	0.461886	-0.166058	0.14802	-1.12186	0.261922	0.53462
ENSG00000238300	SNORD121B	0.871654	2.93287	1.64255	1.78556	0.0741701	NA	-0.0130579	1.39409	-0.00936663	0.992527	NA
ENSG00000153147	SMARCA5	484.856	0.212415	0.118969	1.78546	0.0741866	0.461886	-0.113607	0.107632	-1.05551	0.291192	0.562312
ENSG00000160688	FLAD1	141.744	-0.267646	0.149962	-1.78476	0.0742997	0.462332	-0.0394709	0.136737	-0.288664	0.772839	0.900453
ENSG00000132768	DPH2	95.6471	-0.323191	0.181105	-1.78455	0.0743349	0.462332	-0.133922	0.167469	-0.799686	0.423893	0.68227
ENSG00000219451	RPL23P8	38.3816	0.520391	0.291671	1.78417	0.0743958	0.462409	0.260166	0.268305	0.969663	0.332214	0.601992
ENSG00000171867	PRNP	680.398	0.187061	0.104857	1.78396	0.0744298	0.462409	-0.0203956	0.0950573	-0.214561	0.83011	0.929187
ENSG00000162368	CMPK1	466.643	0.22202	0.124467	1.78376	0.0744621	0.462409	-0.149683	0.112182	-1.33429	0.182108	0.4404
ENSG00000125676	THOC2	609.661	-0.169494	0.0950499	-1.78321	0.0745515	0.462523	-0.230008	0.0858007	-2.68073	0.00734624	0.065685
ENSG00000087053	MTMR2	219.065	-0.255271	0.143178	-1.7829	0.0746034	0.462523	-0.193353	0.130527	-1.48133	0.13852	0.384126
ENSG00000279502		9.019	-1.00984	0.566436	-1.78279	0.07462	0.462523	-0.443	0.533395	-0.830529	0.406239	0.66797
ENSG00000235529	AGAP1-IT1	8.99892	0.894736	0.501935	1.78257	0.074656	0.462523	1.05132	0.41353	2.5423	0.0110125	0.0861576
ENSG00000126524	SBDS	140.114	0.280479	0.157354	1.78247	0.0746723	0.462523	0.323657	0.143833	2.25022	0.0244349	0.141678
ENSG00000172757	CFL1	3544.85	0.179085	0.10052	1.78159	0.0748157	0.463174	0.187151	0.0917807	2.03911	0.041439	0.194812
ENSG00000261560		11.902	-0.698842	0.392421	-1.78085	0.0749374	0.46369	-0.461013	0.393261	-1.17228	0.241083	0.513238
ENSG00000139182	CLSTN3	117.042	-0.314448	0.176613	-1.78044	0.0750044	0.463867	0.048703	0.15544	0.313322	0.754036	0.89128
ENSG00000125817	CENPB	513.185	-0.202867	0.113974	-1.77993	0.0750867	0.463974	-0.00033153	0.104923	-0.00315973	0.997479	0.998702
ENSG00000260236	PTPN23-DT	26.9683	-0.56129	0.315356	-1.77986	0.0750987	0.463974	0.180876	0.27848	0.649511	0.516008	0.748448
ENSG00000197713	RPE	260.899	0.20951	0.117741	1.77942	0.0751712	0.464184	-0.146318	0.107149	-1.36556	0.172076	0.427229
ENSG00000028116	VRK2	119.902	0.296228	0.166522	1.77891	0.0752545	0.464461	0.0921081	0.152712	0.60315	0.546409	0.771436
ENSG00000175727	MLXIP	158.959	-0.233379	0.131269	-1.77787	0.0754251	0.465276	-0.108925	0.114673	-0.949879	0.342174	0.610859
ENSG00000106628	POLD2	351.517	-0.184395	0.10376	-1.77714	0.0755458	0.465782	0.0651444	0.0946337	0.688385	0.49121	0.73117
ENSG00000112305	SMAP1	95.7522	0.271236	0.15265	1.77685	0.0755932	0.465836	0.50405	0.137985	3.65294	0.000259258	0.00547802
ENSG00000069020	MAST4	115.408	-0.281313	0.158374	-1.77626	0.0756898	0.466194	-0.119727	0.134961	-0.887117	0.375016	0.640175
ENSG00000179941	BBS10	83.4184	0.323186	0.181978	1.77596	0.0757398	0.466264	-0.0902137	0.16131	-0.559256	0.575987	0.790045
ENSG00000187325	TAF9B	125.32	-0.299282	0.168672	-1.77435	0.0760059	0.467585	-0.646625	0.157117	-4.11556	3.86241e-05	0.00116466
ENSG00000101210	EEF1A2	215.923	0.23698	0.133571	1.77419	0.076032	0.467585	0.285128	0.118284	2.41053	0.0159295	0.10732
ENSG00000205352	PRR13	237.272	-0.240464	0.13557	-1.77373	0.0761085	0.467746	0.140954	0.123401	1.14225	0.25335	0.525442
ENSG00000001629	ANKIB1	373.411	0.20373	0.114871	1.77356	0.0761358	0.467746	-0.0695651	0.103914	-0.669446	0.503211	0.739896
ENSG00000055147	FAM114A2	61.0794	0.375421	0.211748	1.77296	0.0762359	0.467882	-0.0971568	0.185521	-0.523697	0.60049	0.80466
ENSG00000111321	LTBR	363.689	-0.178926	0.100923	-1.7729	0.0762447	0.467882	-0.181397	0.0903147	-2.0085	0.0445906	0.203354
ENSG00000171310	CHST11	98.7594	0.305745	0.172472	1.77273	0.0762741	0.467882	0.14446	0.152758	0.945673	0.344315	0.612381
ENSG00000166965	RCCD1	129.816	-0.275601	0.155512	-1.77221	0.0763594	0.468011	0.163189	0.140014	1.16552	0.243809	0.516389
ENSG00000101577	LPIN2	124.409	0.252848	0.142699	1.7719	0.0764114	0.468011	0.238043	0.124363	1.9141	0.0556072	0.231869
ENSG00000165275	TRMT10B	49.75	0.401622	0.226705	1.77156	0.0764677	0.468011	0.246679	0.199634	1.23565	0.216588	0.485738
ENSG00000196323	ZBTB44	188.738	0.25882	0.146101	1.77152	0.0764749	0.468011	0.0650178	0.129321	0.502763	0.615131	0.814054
ENSG00000109790	KLHL5	321.972	0.209592	0.118318	1.77143	0.0764891	0.468011	0.00729439	0.106611	0.0684207	0.945451	0.981777
ENSG00000213699	SLC35F6	513.678	-0.194092	0.109607	-1.77079	0.0765949	0.468421	-0.17786	0.0983612	-1.80824	0.0705698	0.265646
ENSG00000242622	GSK3B-DT	42.5312	-0.480437	0.271412	-1.77014	0.0767041	0.468851	-0.0939658	0.245015	-0.383511	0.701341	0.86368
ENSG00000004700	RECQL	345.522	0.197713	0.111714	1.76981	0.0767585	0.468946	-0.0137254	0.100574	-0.13647	0.89145	0.959392
ENSG00000100983	GSS	193.505	-0.212763	0.120262	-1.76917	0.0768657	0.469098	-0.144226	0.110313	-1.30743	0.191067	0.453508
ENSG00000085982	USP40	269.435	-0.205887	0.116416	-1.76855	0.0769689	0.469098	-0.0872719	0.103135	-0.846189	0.397448	0.660454
ENSG00000169660	HEXD	54.2317	0.379045	0.214333	1.76849	0.0769795	0.469098	0.435459	0.187381	2.32392	0.0201296	0.126063
ENSG00000072042	RDH11	380.949	-0.191297	0.10817	-1.76847	0.0769816	0.469098	-0.122099	0.0972338	-1.25572	0.209217	0.476498
ENSG00000238829	RNU7-45P	1.36439	2.41758	1.36757	1.76779	0.0770962	0.469098	1.91839	1.19405	1.60661	0.108139	NA
ENSG00000101452	DHX35	77.3599	-0.374661	0.211939	-1.76778	0.0770978	0.469098	-0.00882942	0.193544	-0.0456197	0.963613	0.98675
ENSG00000178538	CA8	215.469	0.280422	0.158638	1.76769	0.0771128	0.469098	0.278645	0.144536	1.92786	0.0538727	0.227661
[truncated: 10,554 more rows]
