# Supplementary material for: Differential roles of the type I and II secretion systems for the intracellular ABC141 Acinetobacter baumannii infection, which elicits an atypical hypoxia response in endothelial cells
Source: PLoS Pathog. 2026 Feb 9;22(2):e1013265. doi: 10.1371/journal.ppat.1013265 (PMC12912691; doi:10.1371/journal.ppat.1013265)
Supplement: S4 Table — (XLSX) [file ppat.1013265.s012.xlsx]

## Sheet: results
Table S3: Gene expression data of intracellular A. baumannii ABC141
Gene identifier	Type	Genome location	Start	End	Strand	Gene length	Product	baseMean	Inf/ABC141 log2FoldChange (DESeq2)	Inf/ABC141 lfcSE	Inf/ABC141 stat	Inf/ABC141 pvalue	Inf/ABC141 padj	S-Inf/ABC141 log2FoldChange (DESeq2)	S-Inf/ABC141 lfcSE	S-Inf/ABC141 stat	S-Inf/ABC141 pvalue	S-Inf/ABC141 padj	ABC141_1 normalised	ABC141_2 normalised	ABC141_3 normalised	ABC141_4 normalised	S.Inf_1 normalised	S.Inf_2 normalised	S.Inf_3 normalised	S.Inf_4 normalised	Inf_3 normalised	Inf_4 normalised	Inf_5 normalised	Inf_6 normalised	ABC141_1 raw	ABC141_2 raw	ABC141_3 raw	ABC141_4 raw	S-Inf_1 raw	S-Inf_2 raw	S-Inf_3 raw	S-Inf_4 raw	Inf_3 raw	Inf_4 raw	Inf_5 raw	Inf_6 raw	min raw	max raw	mean raw	ABC141_1 TPM	ABC141_2 TPM	ABC141_3 TPM	ABC141_4 TPM
BGKOPF_09810	CDS	ABC141_chromosome	1949982	1950269	-	288	Phenol hydroxylase	21.2075	12.0849	1.66129	7.27443	3.47885e-13	2.50583e-12	10.2965	1.71179	6.01505	1.79828e-09	8.80198e-09	0	0	0.0378592	0	0	0	18.4701	35.6965	6.37229	14.8805	65.7903	113.243	0	0	1	0	0	0	3	9	3	5	10	16	0	16	3.9	0	0	0.116812	0
sRNA30	sRNA	ABC141_chromosome	3136442	3136551	-	110	sRNA30	1785.37	9.60427	0.441124	21.7723	4.25048e-105	3.42008e-103	9.9182	0.441172	22.4815	6.30005e-112	6.70447e-110	2.60555	2.88097	3.25589	3.50299	3488.88	2776.05	3441.6	2145.76	989.829	1002.95	3907.95	3659.16	68	78	86	98	575	345	559	541	466	337	594	517	68	594	355.3	20.8144	22.4188	26.3018	28.4489
BGKOPF_19565	CDS	ABC141_chromosome	3905045	3905428	-	384	Periplasmic regulator RcnB of Ni and Co efflux	5420.24	8.63077	0.256806	33.6082	1.27481e-247	3.82327e-245	7.35649	0.257682	28.5487	2.91668e-179	6.87295e-177	18.8136	32.097	39.3357	25.7005	3901.48	4763.55	4642.16	5687.64	12971.9	15038.3	8013.26	9908.74	491	869	1039	719	643	592	754	1434	6107	5053	1218	1400	491	6107	1693.2	43.0525	71.5482	91.0258	59.7901
BGKOPF_12155	CDS	ABC141_chromosome	2400365	2400985	+	621	Protein N-acetyltransferase, RimJ/RimL family	20839.5	8.58638	0.228955	37.5025	8.38642e-308	3.45835e-305	8.13693	0.229068	35.5219	2.25877e-276	1.24195e-273	118.016	75.1638	97.8283	83.9288	24598.1	25555.8	32045.6	23341.6	27398.7	25927.9	46276.9	44553.9	3080	2035	2584	2348	4054	3176	5205	5885	12899	8712	7034	6295	2035	12899	5275.6	166.997	103.606	139.985	120.736
BGKOPF_10730	CDS	ABC141_chromosome	2122992	2123309	-	318	Surface antigen	803.398	8.39373	0.489627	17.1431	7.07505e-66	3.28741e-64	8.37837	0.490262	17.0896	1.77506e-65	8.13323e-64	4.13822	2.65936	4.05094	3.50299	1116.44	997.77	1717.72	943.975	467.301	431.536	1743.44	2208.23	108	72	107	98	184	124	279	238	220	145	265	312	72	312	179.3	11.4352	7.15839	11.3197	9.8408
BGKOPF_18135	CDS	ABC141_chromosome	3584214	3584594	+	381	GtrA family protein	144.11	8.312	0.664594	12.5069	6.84512e-36	1.55738e-34	8.22084	0.667759	12.3111	7.89563e-35	1.92946e-33	0.49812	0.554033	0.870762	0.857876	60.6762	168.977	320.149	277.64	55.2265	71.4266	453.953	318.495	13	15	23	24	10	21	52	70	26	24	69	45	10	70	32.7	1.14886	1.24473	2.03087	2.01149
BGKOPF_18125	CDS	ABC141_chromosome	3582443	3583237	+	795	Chitooligosaccharide deacetylase ChbG, YdjC/CelG family	283.679	8.02579	0.648312	12.3795	3.37372e-35	7.46973e-34	7.97253	0.649813	12.269	1.32953e-34	3.2251e-33	1.30277	1.62516	1.89296	1.78724	357.989	370.14	406.343	523.549	70.0952	98.2116	934.223	636.99	34	44	50	50	59	46	66	132	33	33	142	90	33	142	64.9	1.43999	1.74983	2.11584	2.00833
BGKOPF_10735	CDS	ABC141_chromosome	2123415	2123636	-	222	1,4-beta-xylanase	2593.18	7.97044	0.55476	14.3674	8.29098e-47	2.50935e-45	8.14762	0.554846	14.6845	8.10781e-49	2.75749e-47	20.4995	13.149	9.99484	14.4409	4429.36	3460.01	5159.32	3422.9	1246.84	880.928	5736.92	6723.79	535	356	264	404	730	430	838	863	587	296	872	950	264	950	593.8	81.1427	50.6999	40.0065	58.1112
BGKOPF_15120	CDS	ABC141_chromosome	2978805	2979032	-	228	Y1-Tnp domain-containing protein	559.939	7.7497	0.417606	18.5574	7.1045e-77	3.90629e-75	8.91993	0.415239	21.4814	2.32259e-102	2.07087e-100	2.45228	2.51162	2.72586	1.85873	1486.57	1223.07	1169.77	749.627	284.629	217.256	927.644	651.146	64	68	72	52	245	152	190	189	134	73	141	92	52	245	122.7	9.45135	9.4294	10.6237	7.28283
BGKOPF_10945	CDS	ABC141_chromosome	2166255	2166554	+	300	malonate decarboxylase subunit delta	62.0307	7.51557	0.775757	9.68806	3.38919e-22	4.25131e-21	6.78585	0.791245	8.57616	9.80891e-18	9.27209e-17	0.383169	0.517097	0.567889	1.0366	54.6086	24.1396	49.2536	142.786	14.8687	29.7611	256.582	169.864	10	14	15	29	9	3	8	36	7	10	39	24	3	39	17	1.12235	1.47542	1.68209	3.0868
BGKOPF_19545	CDS	ABC141_chromosome	3899986	3900366	+	381	Acid shock protein	700.301	7.44045	0.277638	26.7991	3.30866e-158	4.54803e-156	6.17118	0.2838	21.7448	7.73401e-105	7.08736e-103	6.05407	9.49243	10.9792	7.61365	430.801	619.583	861.939	551.313	1688.66	1925.54	953.96	1337.68	158	257	290	213	71	77	140	139	795	647	145	189	71	795	260.1	13.9631	21.3264	25.6067	17.852
BGKOPF_10940	CDS	ABC141_chromosome	2165368	2166252	+	885	triphosphoribosyl-dephospho-CoA synthase	145.87	7.38051	0.667468	11.0575	2.01696e-28	3.3437e-27	6.46839	0.67662	9.55985	1.17927e-21	1.42505e-20	1.57099	1.62516	1.74152	1.85873	78.879	64.3722	190.858	261.774	55.2265	83.3311	598.692	410.505	41	44	46	52	13	8	31	66	26	28	91	58	8	91	42	1.55987	1.57188	1.74862	1.87625
BGKOPF_17205	CDS	ABC141_chromosome	3391540	3392400	+	861	siderophore-interacting protein	225.928	7.33144	0.236486	31.0015	5.1452e-211	9.43e-209	6.84445	0.246984	27.7122	4.98423e-169	1.02769e-166	2.41396	2.84403	1.74152	2.82384	424.733	273.582	184.701	249.876	416.323	443.44	361.847	346.806	63	77	46	79	70	34	30	63	196	149	55	49	30	196	75.9	2.46369	2.82747	1.79736	2.92992
BGKOPF_03130	CDS	ABC141_chromosome	616317	616637	-	321	Periplasmic regulator RcnB of Ni and Co efflux	706.695	7.31954	0.37083	19.7383	1.01211e-86	6.95615e-85	5.45639	0.378053	14.4329	3.21454e-47	1.02959e-45	6.43724	10.9329	13.5157	10.6877	388.327	474.745	449.439	511.65	2077.37	2672.55	703.957	1160.74	168	296	357	299	64	59	73	129	978	898	107	164	59	978	299.3	17.6219	29.1539	37.4148	29.7439
BGKOPF_17140	CDS	ABC141_chromosome	3374413	3376041	-	1629	(2,3-dihydroxybenzoyl)adenylate synthase BasE	358.351	7.27036	0.438681	16.5732	1.08842e-61	4.78758e-60	6.33455	0.444414	14.2537	4.25042e-46	1.32284e-44	4.82793	3.84129	5.30029	4.36087	449.004	378.187	307.835	345.066	1134.27	1110.09	302.636	254.796	126	104	140	122	74	47	50	87	534	373	46	36	36	534	144.9	2.60434	2.01847	2.89126	2.3915
BGKOPF_11470	CDS	ABC141_chromosome	2265266	2265616	+	351	Outer membrane protein	219.661	7.19427	0.511344	14.0693	5.86191e-45	1.6816e-43	7.0305	0.514471	13.6655	1.6317e-42	4.7637e-41	2.41396	2.14226	2.42299	2.43065	273.043	177.024	430.969	345.066	106.205	139.877	644.745	509.592	63	58	64	68	45	22	70	87	50	47	98	72	22	98	62	6.04341	5.22433	6.13413	6.18633
BGKOPF_17145	CDS	ABC141_chromosome	3376203	3379145	+	2943	acinetobactin non-ribosomal peptide synthetase subunit BasD	355.362	7.12896	0.348391	20.4625	4.6462e-93	3.40618e-91	6.25249	0.355257	17.5999	2.46742e-69	1.17971e-67	4.90456	4.35839	5.79246	4.68257	546.086	362.094	277.052	321.269	1051.43	714.266	710.536	261.874	128	118	153	131	90	45	45	81	495	240	108	37	37	495	139.2	1.46443	1.26766	1.74897	1.42139
BGKOPF_17185	CDS	ABC141_chromosome	3386878	3386985	-	108	hypothetical protein	61.6288	7.10433	0.359716	19.7499	8.04504e-87	5.64693e-85	8.18911	0.343524	23.8385	1.33203e-125	1.69015e-123	0.268218	0.554033	0.530029	0.321703	91.0143	104.605	172.388	118.988	42.4819	50.5939	65.7903	92.0097	7	15	14	9	15	13	28	30	20	17	10	13	7	30	15.9	2.18234	4.39114	4.36098	2.66103
BGKOPF_10935	CDS	ABC141_chromosome	2163689	2165368	+	1680	malonate decarboxylase subunit alpha	701.554	7.04264	0.668156	10.5404	5.625e-26	8.43494e-25	7.1271	0.668552	10.6605	1.55748e-26	2.45843e-25	7.20358	5.90968	8.63191	9.07918	970.819	1013.86	954.289	1368.37	159.307	181.543	2019.76	1719.87	188	160	228	254	160	126	155	345	75	61	307	243	61	345	191.8	3.76788	3.01107	4.56568	4.82787
BGKOPF_15985	CDS	ABC141_chromosome	3156158	3156391	+	234	DUF2171 domain-containing protein	172.005	6.93168	0.609242	11.3775	5.41e-30	9.4934e-29	6.56322	0.613889	10.6912	1.11908e-26	1.79216e-25	3.48684	1.62516	2.57443	1.7515	103.149	128.744	313.992	341.1	140.19	83.3311	243.424	700.689	91	44	68	49	17	16	51	86	66	28	37	99	16	99	54.3	13.0941	5.94493	9.77627	6.6867
BGKOPF_15565	CDS	ABC141_chromosome	3074188	3074691	+	504	Glycine zipper family protein	3247.03	6.91922	0.164537	42.0527	0	0	6.2012	0.165912	37.3764	9.4498e-306	7.79373e-303	44.1027	49.4197	54.7445	51.2581	3337.19	3685.31	3527.79	4120.96	6323.43	7958.12	4638.22	5173.78	1151	1338	1446	1434	550	458	573	1039	2977	2674	705	731	458	2977	1256.3	76.8942	83.9336	96.5201	90.8553
BGKOPF_03005	CDS	ABC141_chromosome	592633	592959	-	327	Lipoprotein	1338.25	6.9078	0.225153	30.6805	1.036e-206	1.79882e-204	5.75111	0.228798	25.1362	1.99851e-139	2.99685e-137	21.4958	20.7208	26.8043	22.9839	764.52	1134.56	1311.38	1725.33	2604.14	3520.74	2407.93	2498.42	561	561	708	643	126	141	213	435	1226	1183	366	353	126	1226	543	57.7649	54.2407	72.8393	62.7906
BGKOPF_16305	CDS	ABC141_chromosome	3225074	3225244	+	171	Hemin uptake protein HemP	1299.02	6.89941	0.129347	53.3402	0	0	5.90633	0.13494	43.7701	0	0	26.7069	21.5703	18.286	19.7311	1431.96	1247.21	1268.28	1229.55	2257.91	2720.16	2572.4	2774.45	697	584	483	552	236	155	206	310	1063	914	391	392	155	1063	498.6	137.241	107.976	95.0235	103.08
BGKOPF_05435	CDS	ABC141_chromosome	1098244	1099530	+	1287	Glycosyltransferase involved in cell wall bisynthesis	3594.72	6.87469	0.470124	14.6231	1.99934e-48	6.46649e-47	8.31307	0.469656	17.7003	4.16962e-70	2.05307e-68	25.4424	23.6757	25.8957	23.7703	8579.61	8408.63	7831.33	6599.89	904.865	1148.78	5098.75	4466.01	664	641	684	665	1414	1045	1272	1664	426	386	775	631	386	1664	855.6	17.3715	15.7467	17.8796	16.4996
BGKOPF_03760	CDS	ABC141_chromosome	749604	750203	-	600	Lipoprotein	2102.65	6.86907	0.207105	33.167	3.21733e-241	8.16459e-239	6.07216	0.208933	29.0628	1.06107e-185	2.91706e-183	24.5611	34.2762	39.9794	37.7108	2081.19	2253.03	2044.03	2796.23	5093.58	4261.79	3677.68	2887.69	641	928	1056	1055	343	280	332	705	2398	1432	559	408	280	2398	844.8	35.9712	48.8998	59.2097	56.1478
BGKOPF_03135	CDS	ABC141_chromosome	616860	617270	-	411	RcnB family protein	3788.49	6.78408	0.188295	36.0289	2.94967e-284	9.73097e-282	6.19697	0.189191	32.7551	2.57061e-235	1.21149e-232	44.2943	64.4155	75.2642	62.4819	4192.72	4956.66	3466.22	5457.6	6886.32	7803.36	6592.19	5860.31	1156	1744	1988	1748	691	616	563	1376	3242	2622	1002	828	563	3242	1464.7	94.7032	134.157	162.725	135.81
BGKOPF_01105	CDS	ABC141_chromosome	196750	196944	+	195	Bacterioferritin-associated ferredoxin	1212.26	6.66887	0.285162	23.3863	5.89654e-121	5.25748e-119	6.34051	0.28649	22.1317	1.56427e-108	1.56379e-106	18.5454	20.9794	21.1255	18.2656	1334.88	1818.52	1569.96	1673.77	1015.32	1532.7	2861.88	2661.2	484	568	558	511	220	226	255	422	478	515	435	376	220	568	420.7	83.5717	92.0924	96.2675	83.6792
BGKOPF_04880	CDS	ABC141_chromosome	980210	980464	-	255	type B 50S ribosomal protein L31	855.83	6.64871	0.280268	23.7227	2.10379e-124	2.10315e-122	7.19401	0.279829	25.7086	9.37317e-146	1.5461e-143	8.77457	9.27081	13.0614	10.223	1765.68	1367.91	1169.77	1741.2	577.754	854.143	1414.49	1337.68	229	251	345	286	291	170	190	439	272	287	215	189	170	439	263.7	30.2374	31.1203	45.5155	35.8144
BGKOPF_12225	CDS	ABC141_chromosome	2414541	2415503	-	963	TonB-dependent receptor plug domain-containing protein	295.022	6.59193	0.141424	46.6112	0	0	6.73506	0.146479	45.9797	0	0	4.21486	4.28452	4.80812	3.86044	461.139	490.838	424.813	456.122	429.067	327.372	473.69	460.049	110	116	127	108	76	61	69	115	202	110	72	65	61	202	102.6	3.84605	3.80839	4.43667	3.5812
BGKOPF_15560	CDS	ABC141_chromosome	3073531	3073953	+	423	Rick-17kDa-Anti domain-containing protein	3817.47	6.49635	0.33222	19.5544	3.78769e-85	2.55012e-83	4.49266	0.333902	13.455	2.87685e-41	8.18167e-40	94.4895	100.354	107.975	100.085	1978.04	2309.35	2302.61	2478.92	12657.5	14008.5	4434.27	5237.48	2466	2717	2852	2800	326	287	374	625	5959	4707	674	740	287	5959	2043.9	196.291	203.076	226.824	211.373
BGKOPF_17135	CDS	ABC141_chromosome	3373526	3374395	-	870	aryl carrier protein BasF	217.916	6.24526	0.338525	18.4485	5.36564e-76	2.90184e-74	5.38965	0.34973	15.4109	1.38304e-53	5.24444e-52	5.9008	5.24484	5.71674	5.36172	351.922	265.536	141.604	178.483	662.718	482.13	269.74	240.641	154	142	151	150	58	33	23	45	312	162	41	34	23	312	108.8	5.96005	5.16035	5.83899	5.50558
BGKOPF_09925	CDS	ABC141_chromosome	1967690	1968148	+	459	RecC-C domain-containing protein	165.21	6.21777	0.545101	11.4066	3.87426e-30	6.83487e-29	6.17955	0.548124	11.274	1.76386e-29	3.23276e-28	2.79713	3.36113	3.82378	3.28852	206.299	209.21	270.895	273.673	50.9783	95.2355	473.69	389.272	73	91	101	92	34	26	44	69	24	32	72	55	24	101	59.4	5.35499	6.26814	7.40268	6.40039
BGKOPF_02150	CDS	ABC141_chromosome	413147	413971	+	825	exodeoxyribonuclease III	5465.18	6.20426	0.401467	15.454	7.09221e-54	2.68933e-52	7.6963	0.401084	19.1887	4.59592e-82	2.97293e-80	59.851	63.1228	59.0604	50.293	12978.6	12617	13360	9233.5	1913.81	1910.66	7072.46	6263.74	1562	1709	1560	1407	2139	1568	2170	2328	901	642	1075	885	642	2328	1495.5	63.7493	65.4935	63.6137	54.4592
BGKOPF_18130	CDS	ABC141_chromosome	3583234	3584214	+	981	Glycosyltransferase involved in cell wall bisynthesis	206.592	6.19469	0.62267	9.9486	2.55763e-23	3.47227e-22	5.58769	0.627792	8.90054	5.55744e-19	5.64123e-18	5.441	4.83855	5.07314	4.78981	109.217	201.163	326.305	329.201	80.7157	95.2355	644.745	672.379	142	131	134	134	18	25	53	83	38	32	98	95	18	142	81.9	4.8738	4.22194	4.59532	4.36182
BGKOPF_17100	CDS	ABC141_chromosome	3365945	3367114	-	1170	acinetobactin biosynthesis protein BasJ	143.385	6.17322	0.406906	15.1711	5.49268e-52	1.9277e-50	4.48475	0.434211	10.3285	5.23593e-25	7.54295e-24	5.24941	4.32146	4.16452	4.61108	72.8114	88.5118	123.134	122.955	548.017	449.392	184.213	113.243	137	117	110	129	12	11	20	31	258	151	28	16	11	258	85	3.9426	3.16162	3.16291	3.52075
BGKOPF_07440	CDS	ABC141_chromosome	1483695	1484477	+	783	Putative hemolysin	544.864	6.15117	0.366345	16.7906	2.85799e-63	1.29158e-61	7.35422	0.36345	20.2344	4.87049e-91	3.65176e-89	7.74001	6.98081	7.11754	5.75492	1207.46	1231.12	1083.58	995.536	274.008	220.232	861.853	636.99	202	189	188	161	199	153	176	251	129	74	131	90	74	251	161.9	8.68637	7.6315	8.07748	6.56592
BGKOPF_10960	CDS	ABC141_chromosome	2168219	2168821	+	603	malonate decarboxylase holo-ACP synthase	267.059	6.0972	0.671664	9.07775	1.10846e-19	1.22302e-18	6.00037	0.67337	8.91096	5.05938e-19	5.15151e-18	5.55595	5.57726	6.62537	6.14811	206.299	313.815	480.223	527.515	72.2193	74.4027	763.168	743.155	145	151	175	172	34	39	78	133	34	25	116	105	25	175	100.6	8.09654	7.91716	9.76339	9.10841
BGKOPF_17180	CDS	ABC141_chromosome	3385625	3386566	-	942	ferric acinetobactin ABC transporter permease subunit BauD	126.682	6.0134	0.376824	15.9581	2.50253e-57	1.00681e-55	6.43151	0.37682	17.0679	2.57422e-65	1.16334e-63	2.87377	2.51162	2.57443	1.93022	406.53	185.07	147.761	118.988	110.453	142.853	250.003	148.631	75	68	68	54	67	23	24	30	52	48	38	21	21	75	47.3	2.68077	2.28228	2.4285	1.83052
BGKOPF_18140	CDS	ABC141_chromosome	3584604	3585092	+	489	hypothetical protein	108.183	5.8831	0.63697	9.23607	2.55724e-20	2.93949e-19	6.04642	0.639066	9.46134	3.04023e-21	3.60782e-20	2.83545	2.58549	2.12012	2.64512	42.4733	168.977	246.268	214.179	27.6133	68.4505	328.952	191.097	74	70	56	74	7	21	40	54	13	23	50	27	7	74	42.4	5.09532	4.52584	3.85265	4.8323
BGKOPF_15115	CDS	ABC141_chromosome	2978453	2978626	-	174	Exported protein	118.782	5.87202	0.368683	15.927	4.11389e-57	1.63515e-55	6.77775	0.361454	18.7513	1.88825e-78	1.15358e-76	2.06911	1.99452	2.19584	1.93022	242.705	297.722	166.231	198.314	65.847	62.4983	164.476	219.408	54	54	58	54	40	37	27	50	31	21	25	31	21	58	40.2	10.4494	9.81193	11.214	9.91005
BGKOPF_17125	CDS	ABC141_chromosome	3372005	3372160	-	156	hypothetical protein	18.4606	5.80234	0.36955	15.7011	1.48646e-55	5.76921e-54	5.30432	0.456968	11.6076	3.76832e-31	7.5803e-30	0.536437	0.517097	0.567889	0.571917	30.3381	56.3257	0	11.8988	38.2337	20.8328	26.3161	35.3884	14	14	15	16	5	7	0	3	18	7	4	5	0	18	9	3.0217	2.83735	3.23479	3.27512
BGKOPF_18390	CDS	ABC141_chromosome	3636393	3636767	+	375	Diacylglycerol kinase	464.906	5.7915	0.583361	9.92782	3.15081e-23	4.20831e-22	5.49018	0.584991	9.38506	6.28805e-21	7.33013e-20	14.4455	13.4076	13.4022	13.6545	449.004	506.931	535.633	971.738	142.314	267.85	1355.28	1295.21	377	363	354	382	74	63	87	245	67	90	206	183	63	382	207.6	33.85	30.6045	31.7579	32.5285
BGKOPF_05300	CDS	ABC141_chromosome	1062679	1062897	-	219	Sec-independent protein translocase protein TatA	326.822	5.70955	0.337358	16.9243	2.97932e-64	1.36511e-62	7.61223	0.32631	23.3282	2.29625e-120	2.70547e-118	3.60179	4.13678	3.97522	3.89618	806.993	844.886	757.275	650.47	114.701	133.925	421.058	176.942	94	112	105	109	133	105	123	164	54	45	64	25	25	164	94.4	14.4521	16.169	16.1297	15.8933
BGKOPF_08445	CDS	ABC141_chromosome	1681987	1682151	-	165	Lipoprotein	1123.79	5.68398	0.292252	19.4489	2.97839e-84	1.92661e-82	5.58851	0.293183	19.0615	5.27467e-81	3.34637e-79	34.1787	34.5347	36.1556	28.9176	1516.9	1424.24	1742.35	1749.13	987.705	1080.33	2671.09	2179.92	892	935	955	809	250	177	283	441	465	363	406	308	177	955	523.7	182.024	179.159	194.715	156.565
BGKOPF_06680	CDS	ABC141_chromosome	1361488	1362339	-	852	trehalose-phosphatase	56.8406	5.61707	0.351418	15.984	1.65145e-57	6.81016e-56	5.78531	0.361153	16.019	9.41193e-58	3.78658e-56	1.26446	1.58823	1.66581	1.60852	115.285	96.5584	92.3506	43.6291	48.8542	47.6177	118.423	113.243	33	43	44	45	19	12	15	11	23	16	18	16	11	45	24.6	1.30414	1.59565	1.73737	1.68657
BGKOPF_17130	CDS	ABC141_chromosome	3372258	3373409	-	1152	acinetobactin biosynthesis histidine decarboxylase BasG	114.81	5.61605	0.42785	13.1262	2.3301e-39	5.86793e-38	4.78572	0.444178	10.7743	4.5516e-27	7.50786e-26	5.01951	3.91516	4.61883	4.50385	157.758	152.884	92.3506	99.157	418.447	255.945	105.265	77.8544	131	106	122	126	26	19	15	25	197	86	16	11	11	197	73.3	3.82884	2.90913	3.56277	3.49261
BGKOPF_11405	ncRNA	ABC141_chromosome	2252423	2252586	+	164	Acinetobacter sRNA 25	22.1882	5.61246	0.648222	8.65823	4.79133e-18	4.76102e-17	5.9195	0.654875	9.03913	1.57919e-19	1.67516e-18	0.268218	0.701775	0.757185	0.571917	12.1352	24.1396	61.567	39.6628	12.7446	5.95222	72.3694	35.3884	7	19	20	16	2	3	10	10	6	2	11	5	2	20	9.2	1.43715	3.66286	4.10267	3.11536
BGKOPF_17175	CDS	ABC141_chromosome	3384678	3385625	-	948	ferric siderophore ABC transporter, permease protein BauC	69.1968	5.60922	0.372808	15.0459	3.67415e-51	1.24959e-49	6.6971	0.357084	18.755	1.76289e-78	1.09731e-76	1.64763	1.62516	0.98434	1.07234	242.705	144.838	98.5073	75.3593	59.4747	62.4983	92.1065	49.5437	43	44	26	30	40	18	16	19	28	21	14	7	7	44	25.5	1.52724	1.46742	0.922667	1.01052
BGKOPF_12845	CDS	ABC141_chromosome	2535048	2535284	+	237	Dihydroorotase	44.1989	5.59394	0.512661	10.9116	1.01469e-27	1.64091e-26	5.81419	0.518795	11.2071	3.76316e-29	6.71062e-28	1.41773	1.18194	0.908622	1.32256	42.4733	64.3722	110.821	55.5279	21.241	29.7611	144.739	56.6214	37	32	24	37	7	8	18	14	10	10	22	8	7	37	18.9	5.25656	4.26886	3.40677	4.98523
BGKOPF_10965	CDS	ABC141_chromosome	2168834	2169772	+	939	malonate decarboxylase subunit epsilon	245.474	5.51792	0.533841	10.3363	4.83014e-25	6.98888e-24	5.69589	0.534844	10.6496	1.7506e-26	2.75011e-25	7.62506	7.16549	7.07968	7.79237	254.84	386.233	430.969	464.055	72.2193	151.782	717.115	438.816	199	194	187	218	42	48	70	117	34	51	109	62	34	218	110.9	7.13569	6.532	6.69971	7.41348
BGKOPF_00905	CDS	ABC141_chromosome	160445	161008	-	564	Signal peptide protein	928.585	5.51344	0.179928	30.6425	3.3259e-206	5.48606e-204	4.78454	0.184373	25.9503	1.80544e-148	3.13481e-146	35.2899	33.7591	41.7966	39.498	734.182	997.77	911.192	1471.49	1644.05	1669.6	1717.13	1847.27	921	914	1104	1105	121	124	148	371	774	561	261	261	121	1105	555.4	54.9831	51.2362	65.8522	62.5626
BGKOPF_10745	CDS	ABC141_chromosome	2124717	2126126	+	1410	Iron-containing redox enzyme family protein	199.045	5.4983	0.531997	10.3352	4.88323e-25	7.03484e-24	5.70411	0.533086	10.7002	1.01598e-26	1.63499e-25	5.40268	5.39259	7.1554	6.11236	297.313	249.442	511.006	198.314	108.329	74.4027	486.848	438.816	141	146	189	171	49	31	83	50	51	25	74	62	25	189	89.3	3.36704	3.27374	4.50944	3.87265
BGKOPF_18145	CDS	ABC141_chromosome	3585155	3586249	+	1095	dolichyl-phosphate-mannose--protein mannosyltransferase	197.656	5.45856	0.6191	8.81693	1.17641e-18	1.22043e-17	5.24619	0.622247	8.43105	3.42583e-17	3.1049e-16	8.12318	6.64839	6.85252	6.82726	84.9466	265.536	301.679	424.392	72.2193	116.068	710.536	368.039	212	180	181	191	14	33	49	107	34	39	108	52	14	212	100	6.51884	5.19719	5.56089	5.56994
BGKOPF_00415	CDS	ABC141_chromosome	75065	75166	-	102	NADH-quinone oxidoreductase subunit H	1035.4	5.45125	0.16676	32.6893	2.21963e-234	4.88171e-232	4.84112	0.170557	28.3842	3.17262e-177	6.97766e-175	48.6625	42.1434	37.4428	41.2495	1061.83	1094.33	1212.87	1467.52	1639.8	2127.92	1414.49	2236.54	1270	1141	989	1154	175	136	197	370	772	715	215	316	136	1270	620.8	419.23	353.668	326.194	361.274
BGKOPF_05295	CDS	ABC141_chromosome	1062230	1062667	-	438	Sec-independent protein translocase protein TatB	88.414	5.40985	0.281021	19.2507	1.39335e-82	8.35754e-81	6.60526	0.262474	25.1654	9.59243e-140	1.50693e-137	1.49436	1.88371	2.27155	1.60852	212.367	209.21	190.858	111.056	65.847	59.5222	98.6855	106.165	39	51	60	45	35	26	31	28	31	20	15	15	15	60	33	2.99805	3.68134	4.60847	3.28073
BGKOPF_16180	CDS	ABC141_chromosome	3199969	3200349	+	381	Signal peptide protein	399.481	5.36363	0.163912	32.7225	7.4675e-235	1.75966e-232	4.27795	0.179013	23.8974	3.25793e-126	4.29916e-124	18.3155	18.357	22.7155	19.3737	260.908	362.094	424.813	464.055	930.354	866.048	769.747	636.99	478	497	600	542	43	45	69	117	438	291	117	90	43	600	277.2	42.2427	41.2422	52.9793	45.4261
sRNA104	sRNA	ABC141_chromosome	772165	772284	-	120	sRNA104	400.445	5.31903	0.380123	13.9929	1.72214e-44	4.8977e-43	4.8763	0.383681	12.7093	5.25348e-37	1.40904e-35	30.3087	13.5923	10.8277	13.5115	333.719	386.233	732.648	547.347	399.33	714.266	710.536	913.02	791	368	286	378	55	48	119	138	188	240	108	129	48	791	237.3	221.944	96.9564	80.1798	100.587
BGKOPF_05290	CDS	ABC141_chromosome	1061466	1062233	-	768	twin-arginine translocase subunit TatC	157.019	5.29887	0.297422	17.816	5.3093e-71	2.65385e-69	5.95205	0.294404	20.2173	6.89462e-91	5.05452e-89	4.32981	4.61694	4.7324	4.32512	376.192	273.582	264.738	206.247	125.322	101.188	250.003	268.952	113	125	125	121	62	34	43	52	59	34	38	38	34	125	70.3	4.95411	5.14587	5.47556	5.03101
BGKOPF_17170	CDS	ABC141_chromosome	3383911	3384681	-	771	ferric siderophore ABC transporter, ATP-binding protein BauE	22.3614	5.28869	0.450003	11.7526	6.85031e-32	1.32936e-30	5.39688	0.473436	11.3994	4.21161e-30	7.84977e-29	1.11119	0.590968	0.757185	0.786386	54.6086	56.3257	18.4701	15.8651	29.7373	47.6177	0	42.466	29	16	20	22	9	7	3	4	14	16	0	6	0	29	12.2	1.26646	0.656108	0.872681	0.911171
BGKOPF_04365	CDS	ABC141_chromosome	872774	873139	+	366	DNA transfer protein p32	916.312	5.28532	0.165293	31.9755	2.38658e-224	4.63137e-222	4.66846	0.169638	27.5202	1.0073e-166	1.95476e-164	41.9953	45.5046	42.2888	39.2121	1013.29	1021.91	1108.21	1146.25	1633.43	2264.82	1322.39	1316.45	1096	1232	1117	1097	167	127	180	289	769	761	201	186	127	1232	601.8	100.827	106.424	102.672	95.7099
BGKOPF_17150	CDS	ABC141_chromosome	3379193	3380503	+	1311	acinetobactin biosynthesis protein BasC	111.581	5.27354	0.459007	11.489	1.49789e-30	2.73014e-29	3.84356	0.485071	7.92371	2.30524e-15	1.82812e-14	6.55219	5.68807	5.86818	7.00598	121.352	88.5118	98.5073	55.5279	467.301	229.16	203.95	49.5437	171	154	155	196	20	11	16	14	220	77	31	7	7	220	89.3	4.39179	3.71388	3.97749	4.77403
BGKOPF_04370	CDS	ABC141_chromosome	873354	873710	+	357	DNA transfer protein p32	1382.72	5.2712	0.176436	29.876	4.03839e-196	6.05575e-194	5.1477	0.177775	28.9563	2.34112e-184	5.94104e-182	48.2027	54.406	61.0291	57.5849	1510.84	1818.52	1760.82	2720.87	1886.2	2139.82	2460.56	2073.76	1258	1473	1612	1611	249	226	286	686	888	719	374	293	226	1612	806.2	118.648	130.45	151.907	144.098
BGKOPF_10040	CDS	ABC141_chromosome	1988321	1989022	-	702	DUF882 domain-containing protein	956.935	5.22453	0.125642	41.5828	0	0	4.72576	0.130438	36.23	2.05046e-287	1.3529e-284	37.6655	50.8233	45.6961	43.0725	1128.58	1335.72	1003.54	1229.55	1879.83	1494.01	1677.65	1557.09	983	1376	1207	1205	186	166	163	310	885	502	255	220	163	1376	621.5	47.1482	61.9714	57.8429	54.8127
BGKOPF_10955	CDS	ABC141_chromosome	2167395	2168222	+	828	biotin-independent malonate decarboxylase subunit gamma	206.239	5.21081	0.700333	7.44048	1.00322e-13	7.40409e-13	5.13066	0.70239	7.30456	2.78169e-13	1.93603e-12	7.66338	7.9042	8.51833	9.6511	133.488	177.024	350.932	515.616	48.8542	68.4505	651.324	495.437	200	214	225	270	22	22	57	130	23	23	99	70	22	270	112.9	8.13295	8.17134	9.14181	10.4127
BGKOPF_12750	CDS	ABC141_chromosome	2513387	2514157	+	771	2,3-dihydroxybenzoate-2,3-dehydrogenase	116.158	5.18829	0.199794	25.9682	1.13233e-148	1.38354e-146	5.48248	0.205392	26.6928	5.70578e-157	1.04574e-154	3.67842	3.98904	5.03528	4.39661	248.772	96.5584	233.955	174.516	163.555	145.829	157.897	155.709	96	108	133	123	41	12	38	44	77	49	24	22	12	133	63.9	4.19243	4.42873	5.80333	5.09427
BGKOPF_18725	CDS	ABC141_chromosome	3731207	3731902	-	696	outer membrane lipoprotein chaperone LolA	1817.17	5.1771	0.171578	30.1735	5.2685e-200	8.27656e-198	3.83176	0.175721	21.8059	2.0387e-105	1.92162e-103	102.728	111.73	112.972	97.8336	1316.67	1633.45	1249.81	1844.32	4396.88	4595.11	2855.3	3489.29	2681	3025	2984	2737	217	203	203	465	2070	1544	434	493	203	3025	1421.3	129.699	137.412	144.235	125.573
BGKOPF_19080	CDS	ABC141_chromosome	3809185	3810330	+	1146	PepSY domain-containing protein	268.386	5.14088	0.217207	23.6681	7.67957e-124	7.23855e-122	4.76199	0.225638	21.1045	7.22464e-99	6.27213e-97	11.7633	12.4842	15.4466	11.8315	327.651	346.001	406.343	321.269	596.871	538.676	342.11	290.185	307	338	408	331	54	43	66	81	281	181	52	41	41	408	181.9	9.01991	9.32486	11.9772	9.22306
sRNA31	sRNA	ABC141_chromosome	3102249	3102456	-	208	sRNA31	277.578	5.10856	0.379582	13.4584	2.74899e-41	7.14088e-40	4.85571	0.383525	12.6607	9.75812e-37	2.59613e-35	15.1735	12.8905	11.4713	11.7958	503.612	426.466	160.074	396.628	199.665	410.703	460.532	721.922	396	349	303	330	83	53	26	100	94	138	70	102	26	396	170.3	64.1033	53.0484	49.0071	50.662
BGKOPF_05440	CDS	ABC141_chromosome	1099555	1100106	+	552	Membrane-associated phospholipid phosphatase	1119.25	5.10592	0.463457	11.017	3.16333e-28	5.19196e-27	5.99858	0.462776	12.9622	2.00486e-38	5.42133e-37	38.4702	34.7933	30.4767	31.1337	2663.68	2035.77	2204.1	1721.37	424.819	428.56	1828.97	1988.83	1004	942	805	871	439	253	358	434	200	144	278	281	144	1004	500.8	61.2411	53.9538	49.061	50.3861
BGKOPF_15955	CDS	ABC141_chromosome	3152237	3152599	-	363	putative periplasmic protein YdeI with OB-fold, BOF family	173.876	5.10468	0.60086	8.49563	1.96865e-17	1.8556e-16	4.58397	0.606612	7.55668	4.13497e-14	3.01798e-13	8.81289	7.49791	10.6006	8.00684	127.42	120.698	270.895	313.336	72.2193	89.2833	611.85	445.893	230	203	280	224	21	15	44	79	34	30	93	63	15	280	109.7	21.3339	17.6807	25.9496	19.7048
BGKOPF_18845	CDS	ABC141_chromosome	3757313	3758914	-	1602	Phosphoethanolamine transferase for periplasmic glucans OpgE, AlkP superfamily	393.69	5.09864	0.57719	8.83355	1.01403e-18	1.06029e-17	4.72778	0.579362	8.16033	3.34117e-16	2.85558e-15	18.6603	17.9507	19.6868	19.9456	315.516	402.327	572.574	725.829	112.577	267.85	1111.86	1139.51	487	486	520	558	52	50	93	183	53	90	169	161	50	558	241.8	10.2356	9.59144	10.92	11.1225
BGKOPF_17440	CDS	ABC141_chromosome	3442175	3442876	+	702	putative secreted (periplasmic) protein	1152.31	5.06684	0.132109	38.3534	0	0	4.09781	0.138198	29.6517	3.22162e-193	9.66194e-191	63.2612	67.9613	70.8346	66.5211	1025.43	1078.24	929.662	1523.05	2132.59	2377.91	2361.87	2130.38	1651	1840	1871	1861	169	134	151	384	1004	799	359	301	134	1871	877	79.1878	82.8687	89.6637	84.6527
BGKOPF_17195	CDS	ABC141_chromosome	3387389	3389227	+	1839	EntF, seryl-AMP synthase component of non-ribosomal peptide synthetase	70.5316	4.99164	0.273057	18.2806	1.1822e-74	6.1906e-73	4.9073	0.290449	16.8956	4.84895e-64	2.13289e-62	3.87001	3.17645	2.68801	3.71746	133.488	144.838	67.7238	71.393	129.57	98.2116	138.16	49.5437	101	86	71	104	22	18	11	18	61	33	21	7	7	104	46.1	1.84922	1.47852	1.29884	1.80586
BGKOPF_05550	CDS	ABC141_chromosome	1118970	1120307	-	1338	Multidrug efflux pump subunit AcrA (membrane-fusion protein)	684.059	4.98763	0.189497	26.3204	1.11981e-152	1.42087e-150	3.92543	0.197255	19.9003	4.04803e-88	2.90314e-86	36.9758	45.2091	49.8228	40.6776	667.438	603.49	578.73	761.526	1678.04	1651.74	1026.33	1068.73	965	1224	1316	1138	110	75	94	192	790	555	156	151	75	1316	563.8	24.284	28.9225	33.0887	27.1592
BGKOPF_18325	CDS	ABC141_chromosome	3618591	3622589	-	3999	Carbonic anhydrase or acetyltransferase, isoleucine patch superfamily	554.112	4.96721	0.615513	8.07003	7.02793e-16	6.13364e-15	4.93758	0.616283	8.01187	1.12975e-15	9.24827e-15	25.4041	26.0765	27.2208	26.8086	266.975	482.792	1145.15	1332.67	178.424	374.99	1460.55	1302.29	663	706	719	750	44	60	186	336	84	126	222	184	44	750	340	5.58227	5.58166	6.04864	5.98882
BGKOPF_10970	CDS	ABC141_chromosome	2169821	2170237	+	417	malonate transporter subunit MadL	123.693	4.95276	0.397444	12.4615	1.20997e-35	2.6971e-34	5.28473	0.398489	13.2619	3.84922e-40	1.06711e-38	5.51763	5.02323	4.50525	5.54045	121.352	217.256	203.171	257.808	99.8325	62.4983	289.477	212.33	144	136	119	155	20	27	33	65	47	21	44	30	20	155	70.1	11.6272	10.3113	9.60044	11.8694
BGKOPF_15240	CDS	ABC141_chromosome	3002482	3002739	+	258	DUF2322 domain-containing protein	256.791	4.91966	0.359343	13.6907	1.1537e-42	3.06072e-41	4.88518	0.362323	13.4829	1.97098e-41	5.65415e-40	13.6025	10.6005	10.5627	15.406	321.584	354.047	375.559	428.358	176.3	241.065	440.795	693.612	355	287	279	431	53	44	61	108	83	81	67	98	44	431	162.2	46.3295	35.17	36.3802	53.3444
sRNA103	sRNA	ABC141_chromosome	841581	841671	-	91	sRNA103	151.548	4.86998	0.374084	13.0184	9.61698e-39	2.36764e-37	4.32552	0.385098	11.2323	2.83139e-29	5.13228e-28	8.00823	7.83033	10.3734	9.25791	139.555	209.21	203.171	162.617	118.949	163.686	276.319	509.592	209	212	274	259	23	26	33	41	56	55	42	72	23	274	108.5	77.331	73.6554	101.295	90.8845
BGKOPF_02480	CDS	ABC141_chromosome	482788	484053	-	1266	zinc metallochaperone GTPase ZigA	669.603	4.82278	0.264054	18.2644	1.58979e-74	8.19487e-73	5.50299	0.262966	20.9266	3.06546e-97	2.52824e-95	22.3004	27.3323	31.8396	25.5575	1286.33	1190.89	1243.65	1134.36	437.564	562.485	1131.59	941.33	582	740	841	715	212	148	202	286	206	189	172	133	133	841	368.8	15.4788	18.4803	22.3482	18.0345
BGKOPF_03190	CDS	ABC141_chromosome	628136	628303	+	168	Protein-export membrane protein SecG	194.627	4.8137	0.194659	24.7289	5.23076e-135	5.7521e-133	3.97705	0.215631	18.4438	5.85337e-76	3.38776e-74	13.7558	14.8111	12.7964	11.2954	127.42	185.07	197.015	297.471	331.359	440.464	328.952	375.117	359	401	338	316	21	23	32	75	156	148	50	53	21	401	164.3	71.9505	75.4649	67.6842	60.0633
BGKOPF_00840	CDS	ABC141_chromosome	145558	146319	+	762	TolA	542.644	4.72783	0.141769	33.3489	7.56413e-244	2.07951e-241	3.80875	0.153103	24.877	1.32082e-136	1.89452e-134	35.3665	40.9246	45.5825	36.0308	455.071	490.838	714.178	547.347	1142.76	1121.99	947.381	934.253	923	1108	1204	1008	75	61	116	138	538	377	144	132	61	1204	485.3	40.7845	45.9721	53.1559	42.2413
BGKOPF_10445	CDS	ABC141_chromosome	2060819	2062033	+	1215	4-hydroxybenzoate 3-monooxygenase	172.768	4.71233	0.588081	8.01307	1.11879e-15	9.63676e-15	4.58325	0.591338	7.75064	9.14341e-15	6.98243e-14	9.57922	9.38162	9.61625	11.9745	42.4733	64.3722	603.357	257.808	265.512	232.136	269.74	297.262	250	254	254	335	7	8	98	65	125	78	41	42	7	335	129.8	6.92807	6.60948	7.03295	8.8044
sRNA40	sRNA	ABC141_chromosome	2867755	2867849	-	95	sRNA40	7.08701	4.64486	0.618062	7.5152	5.6822e-14	4.33925e-13	5.27179	0.616935	8.54513	1.2839e-17	1.20329e-16	0.268218	0.221613	0.302874	0.393193	24.2705	8.04653	12.3134	3.96628	2.1241	11.9044	0	21.233	7	6	8	11	4	1	2	1	1	4	0	3	0	11	4	2.48098	1.99681	2.833	3.69743
sRNA8	sRNA	ABC141_chromosome	327976	328104	-	129	sRNA8	268.786	4.64405	0.304166	15.2681	1.24668e-52	4.56977e-51	4.79951	0.306083	15.6804	2.05894e-55	8.08623e-54	23.6415	14.1463	11.2821	10.5805	315.516	386.233	461.753	491.819	233.651	377.966	467.111	431.738	617	383	298	296	52	48	75	124	110	127	71	61	48	617	188.5	161.044	93.8683	77.7153	73.2712
BGKOPF_18380	CDS	ABC141_chromosome	3634138	3634902	+	765	Glycerophosphodiester phosphodiesterase family protein	51.8509	4.6411	0.536202	8.65551	4.90732e-18	4.84708e-17	5.93479	0.514437	11.5365	8.63888e-31	1.70657e-29	1.37941	1.62516	2.49871	1.46554	127.42	64.3722	184.701	51.5616	36.1096	8.92833	85.5274	56.6214	36	44	66	41	21	8	30	13	17	3	13	8	3	66	25	1.58449	1.81845	2.90244	1.71141
BGKOPF_00290	CDS	ABC141_chromosome	52703	53416	+	714	DUF3108 domain-containing protein	1168.18	4.63734	0.12312	37.6651	0	0	4.03495	0.127651	31.6093	2.7545e-219	9.08711e-217	76.174	80.8518	88.1363	87.8608	1061.83	1384	1311.38	1673.77	2255.79	2107.09	1980.29	1910.97	1988	2189	2328	2458	175	172	213	422	1062	708	301	270	172	2458	1023.8	93.749	96.9299	109.689	109.93
sRNA77	sRNA	ABC141_chromosome	1956204	1956364	+	161	sRNA77	1084.89	4.62925	0.238494	19.4103	6.31427e-84	4.00592e-82	4.46812	0.239856	18.6283	1.89309e-77	1.13551e-75	65.7518	69.6234	74.507	62.3747	1529.04	1118.47	1292.91	2062.47	1168.25	2223.15	1342.12	2010.06	1716	1885	1968	1745	252	139	210	520	550	747	204	284	139	1968	851.7	358.872	370.165	411.225	346.1
BGKOPF_09795	CDS	ABC141_chromosome	1947113	1948639	-	1527	Phenol 2-monooxygenase	43.0419	4.50049	0.601151	7.48645	7.07591e-14	5.34175e-13	2.92669	0.659935	4.43481	9.21526e-06	3.028e-05	4.48308	3.98904	3.97522	3.78895	24.2705	8.04653	43.0969	43.6291	8.49639	80.3549	157.897	134.476	117	108	105	106	4	1	7	11	4	27	24	19	1	117	44.4	2.57986	2.23612	2.31329	2.21666
BGKOPF_09780	CDS	ABC141_chromosome	1945616	1946425	-	810	Phenol hydroxylase P5 protein	22.4895	4.49317	0.393894	11.407	3.85678e-30	6.83487e-29	3.76424	0.474411	7.93455	2.11267e-15	1.67945e-14	2.06911	1.80984	1.59009	1.78724	0	16.0931	30.7835	43.6291	16.9928	59.5222	46.0532	49.5437	54	49	42	50	0	2	5	11	8	20	7	7	0	54	21.2	2.24469	1.91259	1.74439	1.97114
BGKOPF_12840	CDS	ABC141_chromosome	2534618	2534794	+	177	Lipoprotein	510.896	4.42976	0.48642	9.10687	8.47923e-20	9.41852e-19	4.37741	0.487551	8.97835	2.7485e-19	2.8694e-18	43.0682	31.9123	31.6503	34.315	430.801	667.862	1120.52	709.964	254.892	336.3	1315.81	1153.66	1124	864	836	960	71	83	182	179	120	113	200	163	71	1124	407.9	213.817	154.33	158.896	173.193
BGKOPF_12205	CDS	ABC141_chromosome	2411194	2411496	-	303	DUF1634 domain-containing protein	33.7199	4.405	0.251888	17.488	1.76993e-68	8.58675e-67	3.08236	0.384229	8.02219	1.03876e-15	8.52452e-15	3.14199	2.73323	3.48305	2.7881	42.4733	32.1861	12.3134	19.8314	50.9783	50.5939	92.1065	92.0097	82	74	92	78	7	4	2	5	24	17	14	13	2	92	34.3	9.11213	7.72145	10.2147	8.22022
BGKOPF_09905	CDS	ABC141_chromosome	1965188	1965403	+	216	Cold shock protein, CspA family	1613.2	4.38097	0.185041	23.6757	6.42581e-124	6.23492e-122	3.79605	0.187223	20.2756	2.11271e-91	1.62089e-89	98.4361	130.419	173.092	139.548	1959.84	2156.47	1594.59	1820.52	2869.65	2755.88	2269.77	3390.2	2569	3531	4572	3904	323	268	259	459	1351	926	345	479	259	4572	1582.2	400.46	516.837	712.086	577.148
BGKOPF_09910	CDS	ABC141_chromosome	1965607	1965831	+	225	DNA primase	223.86	4.37832	0.264213	16.5712	1.12561e-61	4.88606e-60	4.5717	0.266572	17.1499	6.29204e-66	2.92359e-64	11.6483	13.5184	18.816	15.7635	364.057	394.28	264.738	396.628	403.578	383.918	256.582	162.786	304	366	497	441	60	49	43	100	190	129	39	23	23	497	186.8	45.4925	51.4291	74.3111	62.5875
BGKOPF_17325	CDS	ABC141_chromosome	3417261	3417683	+	423	Signal peptide protein	532.553	4.36987	0.169945	25.7135	8.25856e-146	9.73035e-144	2.88645	0.185323	15.5753	1.07199e-54	4.16059e-53	54.2184	57.1392	57.0917	53.2598	357.989	506.931	307.835	468.021	1359.42	1342.23	927.644	898.864	1415	1547	1508	1490	59	63	50	118	640	451	141	127	50	1547	634.1	112.633	115.627	119.934	112.481
sRNA106	sRNA	ABC141_chromosome	678201	678378	+	178	sRNA106	27.4273	4.33401	0.469943	9.22242	2.90479e-20	3.31588e-19	4.26673	0.492926	8.65593	4.88897e-18	4.716e-17	1.83921	1.6621	2.38513	2.93107	42.4733	32.1861	30.7835	59.4942	78.5916	56.5461	13.1581	7.07767	48	45	63	82	7	4	5	15	37	19	2	1	1	82	27.3	9.07966	7.99287	11.907	14.7104
BGKOPF_05545	CDS	ABC141_chromosome	1116973	1118967	-	1995	Macrolide export ATP-binding/permease protein MacB	583.488	4.30528	0.115093	37.4068	3.02707e-306	1.10959e-303	3.16266	0.130475	24.2396	8.52149e-130	1.17135e-127	56.6707	62.1625	62.4677	57.2632	503.612	362.094	560.26	658.402	1265.96	1217.23	1098.7	1097.04	1479	1683	1650	1602	83	45	91	166	596	409	167	155	45	1683	677.2	24.9617	26.6717	27.8241	25.642
BGKOPF_12365	CDS	ABC141_chromosome	2438247	2438411	-	165	Osmotically inducible lipoprotein B	409.072	4.22401	0.259243	16.2936	1.09571e-59	4.57564e-58	3.89722	0.2637	14.779	2.00135e-49	7.0994e-48	41.3056	31.4321	35.6634	32.4205	455.071	490.838	572.574	575.111	354.724	559.508	868.432	891.787	1078	851	942	907	75	61	93	145	167	188	132	126	61	1078	397.1	219.98	163.063	192.064	175.531
BGKOPF_03120	CDS	ABC141_chromosome	613539	614507	-	969	ABC-type nitrate/sulfonate/bicarbonate transport system, periplasmic component	17.1457	4.20852	0.315075	13.3572	1.07576e-40	2.77261e-39	2.57178	0.551806	4.66066	3.15203e-06	1.10623e-05	1.99248	1.92065	1.8551	1.85873	30.3381	0	0	11.8988	33.9855	23.8089	13.1581	84.9321	52	52	49	52	5	0	0	3	16	8	2	12	0	52	20.9	1.80688	1.69664	1.70119	1.71361
BGKOPF_02000	CDS	ABC141_chromosome	378869	379636	+	768	Porin	4032.69	4.16073	0.381734	10.8996	1.15795e-27	1.85441e-26	1.59529	0.383874	4.15575	3.24216e-05	9.80374e-05	422.789	477.428	672.153	637.795	1195.32	2011.63	1816.23	1657.9	14921.8	14389.5	4230.32	5959.4	11034	12926	17754	17843	197	250	295	418	7025	4835	643	842	197	17843	6171.8	483.749	532.124	777.705	741.888
BGKOPF_12215	CDS	ABC141_chromosome	2413042	2413317	-	276	Iron ABC transporter permease	23.294	4.09392	0.423697	9.66237	4.35649e-22	5.42342e-21	4.19154	0.450419	9.30587	1.32894e-20	1.51179e-19	1.64763	1.44049	1.96868	2.14469	66.7438	16.0931	24.6268	23.7977	25.4892	11.9044	32.8952	70.7767	43	39	52	60	11	2	4	6	12	4	5	10	2	60	20.7	5.24575	4.46751	6.33832	6.94182
BGKOPF_12220	CDS	ABC141_chromosome	2413403	2414512	-	1110	TonB-dependent receptor	146.044	4.09284	0.166525	24.578	2.17273e-133	2.23995e-131	4.10947	0.17854	23.0171	3.14539e-117	3.45888e-115	11.2269	10.859	12.7586	14.4052	194.164	241.396	215.485	206.247	182.672	244.041	164.476	254.796	293	294	337	403	32	30	35	52	86	82	25	36	25	403	142.1	8.88778	8.37403	10.2138	11.5935
BGKOPF_09790	CDS	ABC141_chromosome	1946691	1947053	-	363	Phenol hydroxylase	13.4777	4.0603	0.395798	10.2585	1.08366e-24	1.53434e-23	3.94791	0.46906	8.41663	3.87469e-17	3.47353e-16	1.22614	1.40355	0.98434	1.10809	0	0	36.9402	27.764	12.7446	17.8567	26.3161	35.3884	32	38	26	31	0	0	6	7	6	6	4	5	0	38	13.4	2.96819	3.30969	2.40961	2.72701
BGKOPF_14205	CDS	ABC141_chromosome	2811568	2811924	+	357	hypothetical protein	426.739	4.04255	0.374833	10.785	4.05451e-27	6.30935e-26	5.93037	0.367131	16.1532	1.07738e-58	4.4328e-57	14.1006	19.5758	17.6424	13.5115	1031.49	949.491	1065.11	908.278	114.701	145.829	388.163	452.971	368	530	466	378	170	118	173	229	54	49	59	64	49	530	221.5	34.7079	46.9373	43.9135	33.8108
BGKOPF_11660	CDS	ABC141_chromosome	2302515	2302757	+	243	Lipoprotein	1129.69	4.03638	0.207359	19.4657	2.14581e-84	1.41581e-82	4.81255	0.206248	23.3338	2.01137e-120	2.45759e-118	69.1237	68.5523	81.2459	77.9237	2002.31	2035.77	1988.62	2308.37	777.419	1041.64	1703.97	1401.38	1804	1856	2146	2180	330	253	323	582	366	350	259	198	198	2180	887.2	249.965	241.48	297.101	286.472
BGKOPF_12755	CDS	ABC141_chromosome	2514230	2514871	+	642	2,3-dihydro-2,3-dihydroxybenzoate synthetase	38.7179	4.0333	0.222646	18.1153	2.41434e-73	1.22537e-71	3.05502	0.31694	9.63909	5.46681e-22	6.75468e-21	5.59427	3.9521	4.69455	4.25363	42.4733	32.1861	43.0969	35.6965	80.7157	77.3788	92.1065	42.466	146	107	124	119	7	4	7	9	38	26	14	6	4	146	50.6	7.65714	5.26937	6.4978	5.91893
BGKOPF_02655	CDS	ABC141_chromosome	515026	515376	+	351	Signal peptide protein	32.4267	3.97473	0.264754	15.0129	6.04191e-51	2.0339e-49	4.22334	0.288225	14.6529	1.29025e-48	4.29952e-47	2.9504	2.54855	2.27155	2.93107	54.6086	40.2327	73.8805	35.6965	38.2337	41.6655	65.7903	28.3107	77	69	60	82	9	5	12	9	18	14	10	4	4	82	30.8	7.38639	6.21516	5.75075	7.45999
BGKOPF_16535	CDS	ABC141_chromosome	3265919	3266989	+	1071	OmpW family protein	659.981	3.96565	0.104972	37.7783	0	0	3.63142	0.111927	32.4446	6.4473e-231	2.65871e-228	61.9967	71.8026	76.9678	62.4819	910.143	828.793	757.275	880.514	1117.27	1005.92	1000.01	1146.58	1618	1944	2033	1748	150	103	123	222	526	338	152	162	103	2033	759.9	50.8672	57.3874	63.8599	52.1175
BGKOPF_05540	CDS	ABC141_chromosome	1115556	1116962	-	1407	Outer membrane protein TolC	256.528	3.96335	0.145553	27.2297	2.88937e-163	4.14437e-161	2.82291	0.172593	16.3559	3.95096e-60	1.6499e-58	28.4695	34.5716	33.4297	36.1023	230.569	225.303	190.858	277.64	571.382	574.389	493.428	382.194	743	936	883	1010	38	28	31	70	269	193	75	54	28	1010	360.8	17.7805	21.0325	21.1128	22.9223
BGKOPF_00680	CDS	ABC141_chromosome	113183	113863	-	681	outer membrane lipid asymmetry maintenance protein MlaD	1146.03	3.95022	0.121754	32.4443	6.51996e-231	1.34434e-228	3.92329	0.12376	31.7008	1.51662e-220	5.55925e-218	103.187	114.389	108.58	107.449	1334.88	1601.26	1791.6	1832.42	1480.5	1547.58	2046.08	1684.49	2693	3097	2868	3006	220	199	291	462	697	520	311	238	199	3097	1216.8	133.149	143.782	141.681	140.953
BGKOPF_19345	CDS	ABC141_chromosome	3856152	3856595	+	444	Zn-dependent glyoxalase, PhnB family	286.45	3.94992	0.208934	18.9051	1.03639e-79	5.99834e-78	3.68912	0.216256	17.059	2.99554e-65	1.33544e-63	29.504	26.926	31.9153	27.0588	309.448	394.28	369.402	412.493	322.863	348.205	500.007	665.301	770	729	843	757	51	49	60	104	152	117	76	94	49	843	316.8	58.3924	51.9104	63.8741	54.4433
BGKOPF_17850	CDS	ABC141_chromosome	3526169	3527002	+	834	sulfate ABC transporter permease subunit CysT	46.449	3.93713	0.432422	9.10484	8.63907e-20	9.56386e-19	2.342	0.509883	4.59321	4.36484e-06	1.49684e-05	6.01575	5.46646	6.09534	7.11322	42.4733	64.3722	6.1567	19.8314	44.606	65.4744	98.6855	191.097	157	148	161	199	7	8	1	5	21	22	15	27	1	199	64.2	6.33844	5.61055	6.49441	7.61936
BGKOPF_11475	CDS	ABC141_chromosome	2265680	2265892	+	213	Phosphoenolpyruvate synthase	93.4467	3.92192	0.44713	8.77133	1.76566e-18	1.81462e-17	3.0661	0.468083	6.55032	5.74129e-11	3.25439e-10	11.1119	10.1942	12.0392	11.3669	72.8114	80.4653	129.291	91.2244	44.606	116.068	223.687	318.495	290	276	318	318	12	10	21	23	21	39	34	45	10	318	117.2	45.8424	40.9675	50.2259	47.6737
BGKOPF_17120	CDS	ABC141_chromosome	3370402	3372012	-	1611	acinetobactin export ABC transporter permease/ATP-binding subunit BarA	140.533	3.91818	0.238725	16.413	1.54452e-60	6.61735e-59	3.76623	0.249555	15.0918	1.83463e-51	6.80049e-50	14.7137	14.6634	13.8186	14.4767	285.178	177.024	172.388	154.685	303.746	205.352	217.108	113.243	384	397	365	405	47	22	28	39	143	69	33	16	16	405	162.3	8.02572	7.79121	7.62215	8.0277
BGKOPF_09875	CDS	ABC141_chromosome	1961363	1961596	+	234	Transposase	239.932	3.91294	0.342218	11.434	2.82625e-30	5.03989e-29	2.18142	0.363306	6.00437	1.92079e-09	9.35997e-09	28.661	27.3692	46.6426	38.5687	133.488	193.117	123.134	190.381	889.996	544.628	401.321	261.874	748	741	1232	1079	22	24	20	48	419	183	61	37	20	1232	384.5	107.63	100.118	177.123	147.244
BGKOPF_03000	CDS	ABC141_chromosome	592229	592459	+	231	Lipoprotein	219.65	3.87404	0.164699	23.5219	2.43411e-122	2.23059e-120	2.82167	0.191012	14.7722	2.21432e-49	7.77133e-48	29.1975	32.7987	29.7952	26.4154	230.569	201.163	197.015	206.247	452.433	562.485	342.11	325.573	762	888	787	739	38	25	32	52	213	189	52	46	25	888	318.6	111.069	121.538	114.615	102.156
BGKOPF_09915	CDS	ABC141_chromosome	1966111	1966926	+	816	Pyrroline-5-carboxylate reductase	143.58	3.83353	0.219797	17.4412	4.01216e-68	1.91828e-66	3.47889	0.235143	14.7948	1.58337e-49	5.67776e-48	12.5296	17.4705	19.2704	17.6579	182.029	177.024	166.231	214.179	297.373	276.778	151.318	191.097	327	473	509	494	30	22	27	54	140	93	23	27	22	509	184.9	13.4929	18.3266	20.9849	19.3316
sRNA91	sRNA	ABC141_chromosome	1491834	1491957	+	124	sRNA91	206.647	3.83228	0.220609	17.3714	1.35924e-67	6.40589e-66	3.55916	0.230159	15.4639	6.07955e-54	2.33214e-52	27.0134	24.1928	21.4662	20.589	163.826	249.442	264.738	400.594	373.841	366.061	256.582	311.418	705	655	567	576	27	31	43	101	176	123	39	44	27	705	257.2	191.433	167.005	153.83	148.331
BGKOPF_15870	CDS	ABC141_chromosome	3136743	3136979	+	237	UmuC domain-containing protein	140.594	3.82836	0.487909	7.84647	4.27919e-15	3.52926e-14	4.06579	0.489414	8.30745	9.77802e-17	8.64818e-16	11.6867	11.1915	14.6515	14.5481	206.299	209.21	221.641	234.01	53.1024	74.4027	381.584	254.796	305	303	387	407	34	26	36	59	25	25	58	36	25	407	141.8	43.3311	40.4207	54.9342	54.8375
BGKOPF_10975	CDS	ABC141_chromosome	2170230	2170994	+	765	malonate transporter subunit MadM	193.417	3.80245	0.528465	7.19527	6.23378e-13	4.40369e-12	4.1235	0.528882	7.79664	6.35766e-15	4.88903e-14	17.9706	18.32	16.2795	18.623	236.637	201.163	369.402	428.358	70.0952	92.2594	526.323	325.573	469	496	430	521	39	25	60	108	33	31	80	46	25	521	194.8	20.6424	20.4989	18.9098	21.7474
BGKOPF_00675	CDS	ABC141_chromosome	112515	113156	-	642	Periplasmic subunit MlaC of the ABC-type intermembrane phospholipid transporter Mla	820.342	3.80129	0.142685	26.6412	2.26454e-156	2.98829e-154	3.24052	0.148106	21.8797	4.05242e-106	3.93204e-104	94.2979	99.3196	108.656	102.302	709.911	893.165	985.073	1205.75	1546.34	1196.4	1480.28	1422.61	2461	2689	2870	2862	117	111	160	304	728	402	225	201	111	2870	1094.2	129.07	132.424	150.393	142.353
BGKOPF_10780	CDS	ABC141_chromosome	2132795	2133406	-	612	Threonine/homoserine/homoserine lactone efflux protein	333.039	3.80073	0.348554	10.9043	1.09954e-27	1.76946e-26	4.26361	0.348148	12.2466	1.75261e-34	4.18975e-33	30.1937	30.0286	29.7952	26.0222	655.303	531.071	498.693	543.38	218.782	196.423	677.64	559.136	788	813	787	728	108	66	81	137	103	66	103	79	66	813	321.6	43.3534	42	43.2617	37.9849
BGKOPF_06200	CDS	ABC141_chromosome	1251609	1252829	+	1221	Acyl-CoA dehydrogenase related to the alkylation response protein AidB	410.083	3.79435	0.437149	8.67976	3.96588e-18	3.97673e-17	4.00296	0.437783	9.14372	6.03411e-20	6.59157e-19	44.2177	40.4075	33.2404	40.4989	582.491	740.281	486.38	729.795	195.417	267.85	1052.65	707.767	1154	1094	878	1133	96	92	79	184	92	90	160	100	79	1154	429.3	31.8228	28.3277	24.1913	29.631
BGKOPF_18830	CDS	ABC141_chromosome	3754664	3755263	+	600	acidPPc domain-containing protein	57.3989	3.74879	0.525318	7.13624	9.59211e-13	6.64798e-12	3.51815	0.539249	6.52417	6.83807e-11	3.84963e-10	6.78209	6.79613	6.28463	6.25534	18.2029	72.4188	67.7238	134.854	27.6133	53.57	118.423	169.864	177	184	166	175	3	9	11	34	13	18	18	24	3	184	69.3	9.93277	9.69564	9.30758	9.31361
sRNA90	sRNA	ABC141_chromosome	1498025	1498197	-	173	sRNA90	12165.3	3.74673	0.316943	11.8215	3.02382e-32	5.97341e-31	3.82809	0.316993	12.0762	1.41009e-33	3.23047e-32	1196.14	1263.75	1456.26	1181.97	17790.3	18289.8	20452.6	15877	8470.9	10830.1	23164.8	26010.4	31217	34215	38465	33067	2932	2273	3322	4003	3988	3639	3521	3675	2273	38465	13693.1	6075.66	6252.89	7479.97	6103.52
BGKOPF_19085	CDS	ABC141_chromosome	3810516	3811730	+	1215	Sulfite reductase subunit alpha	200.124	3.72392	0.384103	9.6951	3.16317e-22	3.98293e-21	3.53397	0.389015	9.0844	1.04268e-19	1.12046e-18	22.7986	24.4513	23.2077	23.6273	430.801	249.442	184.701	226.078	399.33	505.939	190.792	120.32	595	662	613	661	71	31	30	57	188	170	29	17	17	662	260.3	16.4888	17.2263	16.9732	17.3723
BGKOPF_01940	CDS	ABC141_chromosome	367419	368531	+	1113	dimethyl sulfone monooxygenase SfnG	74.9111	3.65701	0.314593	11.6246	3.09118e-31	5.86081e-30	2.82662	0.350393	8.067	7.20492e-16	5.97212e-15	10.9203	10.5636	10.7899	9.86557	139.555	88.5118	30.7835	47.5954	80.7157	139.877	131.581	198.175	285	286	285	276	23	11	5	12	38	47	20	28	5	286	109.7	8.62181	8.12421	8.61449	7.91854
BGKOPF_05225	CDS	ABC141_chromosome	1048928	1049683	+	756	TonB-C domain-containing protein	439.713	3.64918	0.266069	13.7152	8.2342e-43	2.22661e-41	3.39209	0.269693	12.5776	2.8042e-36	7.34211e-35	52.8773	62.5318	56.7131	49.1491	558.221	547.164	695.708	523.549	1040.81	824.382	440.795	424.66	1380	1693	1498	1375	92	68	113	132	490	277	67	60	60	1693	603.8	61.4619	70.8019	66.6607	58.0781
BGKOPF_09670	CDS	ABC141_chromosome	1922046	1924484	+	2439	putative extracellular nuclease	207.63	3.63821	0.364634	9.97769	1.90864e-23	2.62359e-22	5.28186	0.352054	15.003	7.01742e-51	2.57228e-49	12.4913	11.8563	11.7364	10.9379	667.438	354.047	504.85	305.404	106.205	62.4983	210.529	233.563	326	321	310	306	110	44	82	77	50	21	32	33	21	326	142.7	4.50043	4.16105	4.27592	4.00628
BGKOPF_17845	CDS	ABC141_chromosome	3525480	3526088	+	609	Alpha/beta hydrolase	41.5402	3.51808	0.395938	8.88541	6.36836e-19	6.73373e-18	1.43345	0.522225	2.74489	0.00605318	0.01211	6.32229	6.79613	8.55619	10.0443	36.4057	24.1396	6.1567	19.8314	61.5988	74.4027	46.0532	198.175	165	184	226	281	6	3	1	5	29	25	7	28	1	281	80	9.12253	9.55236	12.4845	14.734
BGKOPF_15165	CDS	ABC141_chromosome	2987713	2987994	-	282	Phage protein	26.6246	3.518	0.702758	5.00599	5.55756e-07	2.18007e-06	3.98149	0.701778	5.67343	1.39967e-08	6.25678e-08	2.29901	2.62242	2.8773	2.93107	36.4057	120.698	18.4701	3.96628	21.241	14.8805	78.9484	14.1553	60	71	76	82	6	15	3	1	10	5	12	2	1	82	28.6	7.16392	7.96011	9.0666	9.28531
BGKOPF_10035	CDS	ABC141_chromosome	1987513	1988181	-	669	tRNA 5-hydroxyU34 O-methylase TrmR/YrrM	108.724	3.50735	0.187578	18.698	5.13663e-78	2.92168e-76	2.4349	0.233543	10.4259	1.88769e-25	2.7926e-24	19.5033	20.3515	16.8852	18.909	66.7438	128.744	104.664	111.056	250.643	249.993	203.95	113.243	509	551	446	529	11	16	17	28	118	84	31	16	11	551	196.3	25.6177	26.0397	22.4279	25.25
BGKOPF_06675	CDS	ABC141_chromosome	1360070	1361500	-	1431	Trehalose-6-phosphate synthase, GT20 family	73.2126	3.50191	0.301322	11.6218	3.1923e-31	6.01794e-30	3.46348	0.315969	10.9615	5.85395e-28	1.01643e-26	9.31101	9.08614	8.66976	9.07918	103.149	80.4653	123.134	91.2244	80.7157	47.6177	125.002	191.097	243	246	229	254	17	10	20	23	38	16	19	27	10	254	95.2	5.71762	5.43507	5.38364	5.66794
BGKOPF_00670	CDS	ABC141_chromosome	112216	112503	-	288	STAS domain-containing protein	193.897	3.50092	0.252509	13.8646	1.03875e-43	2.8797e-42	2.52879	0.272114	9.29312	1.49835e-20	1.69864e-19	32.1096	32.3924	30.0981	32.8852	54.6086	249.442	252.425	186.415	344.104	306.539	388.163	417.583	838	877	795	920	9	31	41	47	162	103	59	59	9	920	328.4	97.9716	96.2758	92.8656	102.006
BGKOPF_09845	CDS	ABC141_chromosome	1957545	1957874	-	330	DUF2846 domain-containing protein	134.861	3.49444	0.250607	13.9439	3.42766e-44	9.58294e-43	3.60298	0.257043	14.017	1.22621e-44	3.78063e-43	16.1697	16.2886	16.6959	16.2281	188.096	209.21	172.388	222.112	95.5843	232.136	164.476	268.952	422	441	441	454	31	26	28	56	45	78	25	38	25	454	173.8	43.0573	42.2508	44.9578	43.9312
BGKOPF_12275	CDS	ABC141_chromosome	2424913	2426019	-	1107	Outer membrane porin OmpC/OmpF/PhoE	205.156	3.48636	0.30228	11.5335	8.93911e-31	1.65675e-29	5.74498	0.275909	20.822	2.73565e-96	2.14879e-94	8.12318	9.23388	9.23765	10.1515	606.762	539.118	474.066	360.931	74.3434	65.4744	92.1065	212.33	212	250	244	284	100	67	77	91	35	22	14	30	14	284	118.8	6.44817	7.14007	7.41519	8.19223
BGKOPF_19245	CDS	ABC141_chromosome	3836877	3837701	+	825	TPR repeat	234.096	3.4819	0.136173	25.5696	3.32658e-144	3.78427e-142	2.59093	0.162321	15.9617	2.36051e-57	9.38233e-56	38.2019	39.2255	43.1974	36.138	194.164	273.582	203.171	269.707	471.549	485.106	309.215	445.893	997	1062	1141	1011	32	34	33	68	222	163	47	63	32	1141	406.1	40.6902	40.6987	46.5277	39.1317
BGKOPF_17115	CDS	ABC141_chromosome	3368810	3370405	-	1596	siderophore efflux system of the ABC superfamily	90.0123	3.44252	0.227489	15.1327	9.858e-52	3.42332e-50	3.06751	0.251963	12.1745	4.25215e-34	9.87877e-33	15.0585	13.2229	13.2886	13.4758	139.555	120.698	61.567	134.854	210.286	127.973	138.16	92.0097	393	358	351	377	23	15	10	34	99	43	21	13	10	393	144.8	8.29102	7.09186	7.39868	7.54293
BGKOPF_11080	CDS	ABC141_chromosome	2188545	2188778	+	234	ATP-binding cassette domain-containing protein	2.75093	3.4344	0.586781	5.85295	4.82922e-09	2.43231e-08	0.674327	1.05865	0.636968	0.524145	0.599985	0.61307	0.517097	0.643607	0.929365	0	0	0	0	4.24819	11.9044	0	14.1553	16	14	17	26	0	0	0	0	2	4	0	2	0	26	6.8	2.30225	1.89157	2.44407	3.54804
BGKOPF_01475	CDS	ABC141_chromosome	271982	272620	-	639	Fatty acid hydroxylase domain-containing protein	56.8929	3.4253	0.344408	9.94547	2.63915e-23	3.53925e-22	4.39477	0.328515	13.3777	8.16479e-41	2.28268e-39	4.90456	4.54307	4.77026	6.07662	84.9466	96.5584	123.134	118.988	33.9855	50.5939	19.7371	134.476	128	123	126	170	14	12	20	30	16	17	3	19	3	170	56.5	6.74462	6.08575	6.63361	8.49532
BGKOPF_02250	CDS	ABC141_chromosome	431467	432810	+	1344	Triacylglycerol esterase/lipase EstA, alpha/beta hydrolase fold	212.093	3.41734	0.271206	12.6005	2.09771e-36	4.90804e-35	2.35973	0.288923	8.16732	3.15319e-16	2.70895e-15	43.1065	37.3049	36.6477	36.8529	133.488	209.21	227.798	218.145	601.119	491.058	269.74	240.641	1125	1010	968	1031	22	26	37	55	283	165	41	34	22	1125	399.8	28.1839	23.7592	24.2301	24.4958
BGKOPF_17200	CDS	ABC141_chromosome	3389298	3391145	-	1848	acinetobactin non-ribosomal peptide synthetase subunit BasA	70.2685	3.41364	0.556342	6.13587	8.46931e-10	4.58037e-09	2.54039	0.578584	4.39069	1.12989e-05	3.67969e-05	13.8324	10.9698	11.0549	13.4758	78.879	56.3257	92.3506	59.4942	191.169	252.969	13.1581	49.5437	361	297	292	377	13	7	15	15	90	85	2	7	2	377	130.1	6.57739	5.08118	5.31571	6.51435
BGKOPF_07505	CDS	ABC141_chromosome	1497546	1497923	-	378	Lactoylglutathione lyase-related enzyme, vicinal oxygen chelate (VOC) family	229.467	3.4125	0.268787	12.6959	6.22767e-37	1.46751e-35	3.71917	0.269973	13.7761	3.54882e-43	1.04532e-41	22.8369	21.8289	31.8396	33.2427	260.908	531.071	307.835	356.965	252.767	232.136	447.374	254.796	596	591	841	930	43	66	50	90	119	78	68	36	36	930	292.3	53.0888	49.4317	74.8487	78.5638
BGKOPF_10950	CDS	ABC141_chromosome	2166547	2167398	+	852	biotin-independent malonate decarboxylase subunit beta	207.401	3.40979	0.608631	5.60239	2.11411e-08	9.92099e-08	3.18378	0.611872	5.20334	1.95733e-07	7.87468e-07	32.646	28.662	30.0224	28.2027	194.164	168.977	289.365	428.358	55.2265	104.164	605.271	523.748	852	776	793	789	32	21	47	108	26	35	92	74	21	852	303.8	33.6704	28.796	31.3122	29.5712
BGKOPF_10895	CDS	ABC141_chromosome	2156578	2157009	+	432	Putative effector of murein hydrolase LrgA, UPF0299 family	26.6758	3.40261	0.310587	10.9554	6.25869e-28	1.02215e-26	3.62116	0.334834	10.8148	2.93046e-27	4.9074e-26	3.06535	3.3242	3.93736	3.32427	12.1352	16.0931	73.8805	55.5279	23.3651	50.5939	39.4742	35.3884	80	90	104	93	2	2	12	14	11	17	6	5	2	104	36.3	6.23526	6.58671	8.09897	6.87433
BGKOPF_05020	CDS	ABC141_chromosome	1011289	1011537	-	249	DUF2061 domain-containing protein	41.9416	3.39413	0.269465	12.5958	2.22658e-36	5.17288e-35	3.08654	0.31296	9.86241	6.05799e-23	7.93068e-22	6.39892	7.16549	4.99742	6.07662	103.149	40.2327	55.4103	19.8314	61.5988	68.4505	59.2113	70.7767	167	194	132	170	17	5	9	5	29	23	9	10	5	194	64.2	22.5822	24.6327	17.8342	21.8012
BGKOPF_15390	CDS	ABC141_chromosome	3031812	3032606	-	795	PF10670 domain protein	60.2309	3.38817	0.240349	14.0969	3.96929e-45	1.14866e-43	2.99942	0.275078	10.9039	1.10436e-27	1.88771e-26	8.96615	9.27081	10.6763	10.0085	66.7438	56.3257	104.664	79.3256	150.811	83.3311	78.9484	63.699	234	251	282	280	11	7	17	20	71	28	12	9	7	282	101.8	9.91054	9.98198	11.9333	11.2466
BGKOPF_05160	CDS	ABC141_chromosome	1038558	1039130	+	573	DUF308 domain-containing protein	369.296	3.37489	0.184551	18.2871	1.04928e-74	5.58319e-73	3.63686	0.186148	19.5375	5.27441e-85	3.62506e-83	42.8383	45.6523	48.1948	48.47	582.491	563.257	449.439	694.099	363.22	464.273	690.799	438.816	1118	1236	1273	1356	96	70	73	175	171	156	105	62	62	1356	490.9	65.6955	68.1984	74.7401	75.5678
BGKOPF_03155	CDS	ABC141_chromosome	619891	620508	+	618	putative dithiol-disulfide isomerase, DsbA/YjbH family (virulence, stress resistance)	1375.98	3.36383	0.169842	19.8056	2.66302e-87	1.90985e-85	2.10238	0.175223	11.9983	3.62565e-33	8.08177e-32	309.256	260.322	236.242	257.005	934.413	1094.33	1175.93	1344.57	2757.08	3550.5	2164.5	2427.64	8071	7048	6240	7190	154	136	191	339	1298	1193	329	343	136	8071	2711	439.731	360.568	339.685	371.511
BGKOPF_09695	CDS	ABC141_chromosome	1927712	1927930	+	219	DUF1653 domain-containing protein	109.263	3.34036	0.548482	6.0902	1.1277e-09	5.97158e-09	4.91846	0.533338	9.22204	2.9151e-20	3.25998e-19	7.96991	7.86726	8.25331	7.04173	236.637	289.675	215.485	202.28	38.2337	8.92833	111.844	176.942	208	213	218	197	39	36	35	51	18	3	17	25	3	218	88.3	31.9792	30.75	33.4882	28.7246
BGKOPF_15720	CDS	ABC141_chromosome	3104719	3104949	+	231	Signal peptide protein	1225.35	3.33525	0.417859	7.98177	1.44254e-15	1.23289e-14	2.74191	0.419187	6.54101	6.11052e-11	3.45774e-10	265.23	175.037	179.301	205.89	1122.51	1142.61	1754.66	1499.25	809.281	1080.33	2973.72	3496.37	6922	4739	4736	5760	185	142	285	378	381	363	452	494	142	6922	2069.8	1008.95	648.612	689.731	796.236
BGKOPF_18470	CDS	ABC141_chromosome	3660863	3662626	-	1764	Phosphodiesterase/alkaline phosphatase D	125.045	3.31001	0.394385	8.39283	4.74569e-17	4.38544e-16	3.93526	0.391543	10.0506	9.128e-24	1.23415e-22	13.3343	11.9302	14.8787	15.7992	291.246	257.489	209.328	107.09	78.5916	74.4027	256.582	169.864	348	323	393	442	48	32	34	27	37	25	39	24	24	442	147.7	6.64246	5.78914	7.49504	8.0012
BGKOPF_17405	CDS	ABC141_chromosome	3431672	3432703	-	1032	ABC-type phosphate transport system, periplasmic component	357.558	3.27159	0.271218	12.0625	1.66547e-33	3.49962e-32	4.68894	0.263544	17.7919	8.16514e-71	4.14412e-69	25.749	34.9041	29.2652	26.8086	976.886	611.536	837.312	587.009	169.928	238.089	427.637	325.573	672	945	773	750	161	76	136	148	80	80	65	46	46	945	327.7	21.9249	28.9509	25.1988	23.2067
BGKOPF_10750	CDS	ABC141_chromosome	2126187	2128325	+	2139	catalase HPII	123.409	3.27049	0.481757	6.78867	1.13174e-11	7.18002e-11	3.4638	0.484041	7.15601	8.30615e-13	5.60368e-12	18.5837	18.5786	13.2886	17.1575	91.0143	120.698	307.835	222.112	104.081	50.5939	276.319	240.641	485	503	351	480	15	15	50	56	49	17	42	34	15	503	174.8	7.63448	7.43476	5.52047	7.16575
BGKOPF_04200	CDS	ABC141_chromosome	840790	841512	+	723	phosphate signaling complex protein PhoU	683.123	3.22515	0.263426	12.2431	1.82885e-34	3.96933e-33	4.27737	0.260831	16.399	1.94453e-60	8.22438e-59	59.5445	70.3622	70.4182	73.5271	1316.67	1552.98	1157.46	1289.04	380.213	449.392	822.379	955.486	1554	1905	1860	2057	217	193	188	325	179	151	125	135	125	2057	740.8	72.3704	83.3042	86.5475	90.8505
BGKOPF_12295	CDS	ABC141_chromosome	2427794	2427994	+	201	Intraflagellar transport 46-like protein	140.073	3.19384	0.289787	11.0214	3.01467e-28	4.97269e-27	3.35791	0.294151	11.4156	3.49479e-30	6.58818e-29	17.2426	20.019	22.7913	20.3031	200.231	217.256	227.798	182.449	97.7084	139.877	315.794	219.408	450	542	602	568	33	27	37	46	46	47	48	31	27	602	206.4	75.3815	85.2537	100.758	90.2368
BGKOPF_00755	CDS	ABC141_chromosome	130209	130463	+	255	Phage shock protein PspC (stress-responsive transcriptional regulator)	1113.69	3.18233	0.269996	11.7866	4.57839e-32	8.99053e-31	3.08659	0.271059	11.3872	4.84482e-30	8.97925e-29	205.417	149.33	181.8	183.407	1073.97	1335.72	1533.02	2157.66	1144.89	2047.56	1164.49	2187	5361	4043	4802	5131	177	166	249	544	539	688	177	309	166	5361	1848.8	707.871	501.272	633.522	642.53
BGKOPF_16475	CDS	ABC141_chromosome	3257208	3257330	+	123	Cell wall polymerase	20.0328	3.17537	0.296228	10.7194	8.25637e-27	1.26687e-25	2.30953	0.426742	5.412	6.23236e-08	2.59603e-07	3.79337	4.72775	4.54311	3.03831	24.2705	16.0931	24.6268	15.8651	33.9855	41.6655	39.4742	28.3107	99	128	120	85	4	2	4	4	16	14	6	4	2	128	40.5	27.1006	32.9014	32.8213	22.0671
BGKOPF_17840	CDS	ABC141_chromosome	3524442	3525449	+	1008	ABC-type sulfate transport system, periplasmic component	75.1711	3.10741	0.376233	8.25927	1.46566e-16	1.3211e-15	1.68573	0.426221	3.95507	7.65127e-05	0.000216109	14.8286	13.0752	20.3304	19.8026	78.879	56.3257	61.567	27.764	95.5843	98.2116	118.423	297.262	387	354	537	554	13	7	10	7	45	33	18	42	7	554	167.2	12.927	11.1033	17.9223	17.5501
BGKOPF_09260	CDS	ABC141_chromosome	1829095	1831125	+	2031	2,4-dienoyl-CoA reductase or related NADH-dependent reductase, Old Yellow Enzyme (OYE) family	166.497	3.09599	0.392877	7.88031	3.26564e-15	2.72743e-14	4.2904	0.384237	11.166	5.98014e-29	1.055e-27	17.8557	18.0984	16.3552	15.1558	376.192	362.094	320.149	265.741	53.1024	86.3072	282.898	184.019	466	490	432	424	62	45	52	67	25	29	43	26	25	490	180.1	7.72546	7.62775	7.15573	6.66634
BGKOPF_15700	CDS	ABC141_chromosome	3098816	3099412	-	597	Alpha-E domain-containing protein	57.6651	3.05962	0.370059	8.26791	1.36324e-16	1.23553e-15	3.15763	0.381052	8.28661	1.16526e-16	1.02511e-15	9.73249	9.45549	8.02616	9.50812	48.5409	88.5118	80.0372	107.09	44.606	44.6416	171.055	70.7767	254	256	212	266	8	11	13	27	21	15	26	10	8	266	93.2	14.3254	13.5574	11.9465	14.2278
BGKOPF_11275	CDS	ABC141_chromosome	2228626	2228961	-	336	Exported protein	415.314	3.05344	0.396079	7.70917	1.26641e-14	1.01159e-13	3.40541	0.396207	8.59503	8.32424e-18	7.9599e-17	77.63	60.4265	56.5617	54.7611	442.936	442.559	1163.62	590.976	305.87	288.683	756.589	743.155	2026	1636	1494	1532	73	55	189	149	144	97	115	105	55	2026	634.6	203.025	153.941	149.586	145.597
sRNA86	sRNA	ABC141_chromosome	1738561	1738700	-	140	sRNA86	249.571	3.03384	0.190099	15.9593	2.45569e-57	1.00016e-55	3.2602	0.193137	16.8802	6.28986e-64	2.7303e-62	41.8804	40.7768	40.5472	35.6018	327.651	394.28	301.679	483.886	225.154	372.014	342.11	389.272	1093	1104	1071	996	54	49	49	122	106	125	52	55	49	1104	406.3	262.87	249.317	257.36	227.176
BGKOPF_09315	CDS	ABC141_chromosome	1836285	1837544	+	1260	ParB-like nuclease family protein	220.343	3.03366	0.343508	8.83142	1.03357e-18	1.07563e-17	4.06145	0.337749	12.0251	2.6236e-33	5.88793e-32	25.2508	23.3063	25.7821	26.3797	570.356	442.559	381.716	293.505	87.088	163.686	335.531	268.952	659	631	681	738	94	55	62	74	41	55	51	38	38	738	264.9	17.6102	15.8332	18.1826	18.7033
BGKOPF_12035	CDS	ABC141_chromosome	2372336	2372809	-	474	DNA-binding transcriptional regulator, IscR family	758.072	3.03157	0.137574	22.036	1.30219e-107	1.07398e-105	3.20779	0.1391	23.0611	1.1379e-117	1.29446e-115	108.897	120.336	138.527	128.86	940.481	1247.21	1219.03	1185.92	1161.88	1080.33	986.855	778.544	2842	3258	3659	3605	155	155	198	299	547	363	150	110	110	3659	1278.4	201.88	217.312	259.695	242.861
BGKOPF_10705	CDS	ABC141_chromosome	2120667	2120810	+	144	Lipoprotein	50.4917	3.02069	0.32492	9.29672	1.4485e-20	1.69454e-19	3.45316	0.327776	10.5351	5.94922e-26	9.08633e-25	8.1615	7.09162	8.02616	6.46981	48.5409	40.2327	123.134	103.123	36.1096	56.5461	111.844	56.6214	213	192	212	181	8	5	20	26	17	19	17	8	5	213	76.5	49.8042	42.155	49.5283	40.1372
BGKOPF_05280	CDS	ABC141_chromosome	1056570	1058903	-	2334	Secreted phosphatase, PhoX family	134.488	3.00992	0.353689	8.51007	1.73829e-17	1.65263e-16	4.29395	0.340675	12.6042	2.00131e-36	5.28185e-35	14.2539	12.3734	14.2729	14.1549	364.057	305.768	307.835	115.022	63.7229	89.2833	164.476	148.631	372	335	377	396	60	38	50	29	30	30	25	21	21	396	146.9	5.36649	4.53789	5.43401	5.41784
BGKOPF_08290	CDS	ABC141_chromosome	1646458	1646706	+	249	Ferredoxin subunit of nitrite reductase or a ring-hydroxylating dioxygenase	18.6596	2.97654	0.437933	6.7968	1.06968e-11	6.81249e-11	2.30744	0.527273	4.37618	1.20779e-05	3.91019e-05	2.0308	3.47194	5.22457	4.93278	18.2029	8.04653	18.4701	27.764	16.9928	29.7611	39.4742	49.5437	53	94	138	138	3	1	3	7	8	10	6	7	1	138	39	7.1668	11.9354	18.6449	17.6975
BGKOPF_03335	CDS	ABC141_chromosome	658051	659712	+	1662	L-lactate permease	343.152	2.96281	0.426054	6.95407	3.54908e-12	2.35582e-11	1.07886	0.440285	2.45036	0.0142715	0.026142	33.9488	96.0693	139.928	109.379	169.893	177.024	221.641	230.044	923.982	1110.09	375.005	530.825	886	2601	3696	3060	28	22	36	58	435	373	57	75	22	3696	943.9	17.9495	49.4788	74.8137	58.7925
BGKOPF_16500	CDS	ABC141_chromosome	3260626	3261342	-	717	putative branched-chain amino acid permease (azaleucine resistance)	66.3218	2.96216	0.532864	5.55895	2.71408e-08	1.26644e-07	3.4073	0.532318	6.40086	1.54499e-10	8.3831e-10	8.81289	9.60323	11.6606	10.08	115.285	56.3257	178.544	75.3593	38.2337	23.8089	197.371	70.7767	230	260	308	282	19	7	29	19	18	8	30	10	7	308	101.7	10.8008	11.4647	14.4515	12.5592
BGKOPF_14810	CDS	ABC141_chromosome	2911850	2912146	+	297	AbrB family transcriptional regulator	44.9639	2.95445	0.392943	7.51878	5.52882e-14	4.23192e-13	2.99151	0.409111	7.31222	2.62758e-13	1.83264e-12	7.89328	6.05742	7.83686	8.79322	54.6086	88.5118	49.2536	55.5279	27.6133	38.6894	138.16	56.6214	206	164	207	246	9	11	8	14	13	13	21	8	8	246	76.7	23.3539	17.4581	23.4474	26.4491
BGKOPF_03340	CDS	ABC141_chromosome	659732	660484	+	753	transcriptional regulator LldR	48.4679	2.95336	0.375083	7.87389	3.43777e-15	2.84955e-14	-0.15528	0.579486	-0.267961	0.788729	0.834247	8.46803	15.6607	21.2769	17.0503	6.06762	16.0931	12.3134	19.8314	167.804	145.829	59.2113	92.0097	221	424	562	477	1	2	2	5	79	49	9	13	1	562	153.7	9.88202	17.8025	25.1085	20.2281
BGKOPF_17400	CDS	ABC141_chromosome	3430191	3431570	-	1380	phosphate ABC transporter permease subunit PstC	301.504	2.95057	0.404861	7.28785	3.14947e-13	2.28354e-12	4.04458	0.400728	10.0931	5.92833e-24	8.28711e-23	31.4965	39.521	36.7235	34.3865	855.534	579.35	603.357	313.336	148.687	133.925	473.69	368.039	822	1070	970	962	141	72	98	79	70	45	72	52	45	1070	371.1	20.0559	24.514	23.6468	22.2601
BGKOPF_09960	CDS	ABC141_chromosome	1972910	1973503	+	594	DUF4142 domain-containing protein	23.4734	2.93226	0.27149	10.8006	3.41937e-27	5.3462e-26	2.32689	0.378526	6.14722	7.88505e-10	4.00197e-09	5.17278	5.35565	4.0888	4.68257	30.3381	24.1396	24.6268	19.8314	33.9855	26.785	46.0532	56.6214	135	145	108	131	5	3	4	5	16	9	7	8	3	145	48	7.65237	7.71777	6.1167	7.04233
BGKOPF_17675	CDS	ABC141_chromosome	3495430	3496164	-	735	MFS transporter	216.873	2.9298	0.166303	17.6173	1.81602e-69	8.94185e-68	3.45928	0.165764	20.8688	1.02955e-96	8.2841e-95	30.232	28.1449	38.3893	33.9933	364.057	337.954	381.716	352.999	225.154	205.352	335.531	268.952	789	762	1014	951	60	42	62	89	106	69	51	38	38	1014	336.1	36.1442	32.7776	46.412	41.3166
BGKOPF_00295	CDS	ABC141_chromosome	53489	54064	+	576	xanthine phosphoribosyltransferase	318.105	2.91675	0.134098	21.7509	6.77933e-105	5.32501e-103	1.55347	0.16338	9.50832	1.93772e-21	2.33304e-20	74.4114	87.7957	92.9444	82.2131	188.096	265.536	227.798	297.471	707.324	687.481	532.902	573.291	1942	2377	2455	2300	31	33	37	75	333	231	81	81	31	2455	831.3	113.521	130.472	143.387	127.508
BGKOPF_14645	CDS	ABC141_chromosome	2883133	2883426	-	294	Group-specific protein	63.1525	2.91409	0.237152	12.2879	1.05246e-34	2.29938e-33	2.48916	0.275515	9.03458	1.64636e-19	1.74081e-18	12.6446	11.1915	14.5379	13.6903	30.3381	72.4188	92.3506	91.2244	65.847	101.188	125.002	127.398	330	303	384	383	5	9	15	23	31	34	19	18	5	384	129.5	37.7933	32.5841	43.9404	41.599
BGKOPF_06550	CDS	ABC141_chromosome	1328213	1328401	+	189	Lipoprotein	66.0016	2.89751	0.392432	7.38346	1.54229e-13	1.13319e-12	2.7268	0.407876	6.68537	2.30348e-11	1.34499e-10	12.1848	12.7428	13.44	13.0111	78.879	40.2327	92.3506	118.988	46.7301	59.5222	98.6855	205.252	318	345	355	364	13	5	15	30	22	20	15	29	5	364	127.6	56.6518	57.7122	63.1897	61.4994
BGKOPF_14595	CDS	ABC141_chromosome	2872801	2873430	+	630	ssDNA abasic site-binding protein YedK/HMCES, SRAP family	18.8029	2.89545	0.350452	8.26204	1.43199e-16	1.29429e-15	2.4997	0.441927	5.65635	1.54622e-08	6.85617e-08	3.10367	3.10258	4.24023	3.8247	24.2705	24.1396	30.7835	7.93256	16.9928	23.8089	19.7371	63.699	81	84	112	107	4	3	5	2	8	8	3	9	2	112	35.5	4.32905	4.2155	5.98078	5.42344
BGKOPF_16260	CDS	ABC141_chromosome	3214315	3215259	+	945	putative hydrolase of the alpha/beta superfamily	69.3162	2.87702	0.296018	9.71908	2.50037e-22	3.18483e-21	3.0343	0.305988	9.91641	3.53216e-23	4.64247e-22	11.61	12.1887	13.9322	12.0817	84.9466	48.2792	135.448	126.921	44.606	110.116	118.423	113.243	303	330	368	338	14	6	22	32	21	37	18	16	6	368	125.4	10.7959	11.0406	13.1007	11.4213
BGKOPF_17955	CDS	ABC141_chromosome	3548281	3548688	+	408	tol-pal system-associated acyl-CoA thioesterase	149.427	2.83913	0.200062	14.1913	1.03776e-45	3.05676e-44	1.57548	0.238676	6.60093	4.08596e-11	2.34836e-10	38.6234	44.0641	44.636	38.7831	121.352	88.5118	141.604	134.854	344.104	386.894	197.371	212.33	1008	1193	1179	1085	20	11	23	34	162	130	30	30	11	1193	408.8	83.1857	92.4465	97.2151	84.9182
BGKOPF_19580	CDS	ABC141_chromosome	3907773	3909848	-	2076	zinc piracy TonB-dependent receptor ZnuD	558.262	2.83713	0.114846	24.7038	9.74404e-135	1.03695e-132	4.18045	0.105557	39.6038	0	0	57.8585	63.6399	68.9417	62.053	1256	1102.37	1132.83	1090.73	388.71	434.512	546.06	495.437	1510	1723	1821	1736	207	137	184	275	183	146	83	70	70	1821	672.9	24.4905	26.2402	29.5096	26.7026
BGKOPF_01505	CDS	ABC141_chromosome	277054	277497	+	444	Signal peptide protein	104.318	2.8349	0.170109	16.6652	2.34531e-62	1.04556e-60	1.8485	0.222347	8.31361	9.28365e-17	8.233e-16	25.749	24.7099	29.0759	25.2001	84.9466	56.3257	166.231	71.393	176.3	172.614	164.476	254.796	672	669	768	705	14	7	27	18	83	58	25	36	7	768	256.8	50.9606	47.638	58.1913	50.7035
BGKOPF_05445	CDS	ABC141_chromosome	1100206	1100406	+	201	Fe-S cluster assembly protein IscX	308.926	2.82627	0.420511	6.72104	1.8043e-11	1.11468e-10	3.58739	0.418513	8.57174	1.01934e-17	9.60799e-17	49.7736	47.536	45.5068	40.1772	606.762	442.559	560.26	587.009	121.073	148.805	519.744	537.903	1299	1287	1202	1124	100	55	91	148	57	50	79	76	50	1299	464	217.601	202.438	201.182	178.567
BGKOPF_14200	CDS	ABC141_chromosome	2810950	2811183	+	234	Sel1 repeat family protein	6542.57	2.82273	0.32018	8.81608	1.18534e-18	1.22202e-17	3.81203	0.319969	11.9138	1.00338e-32	2.13558e-31	751.318	733.724	1152.25	910.134	13015	13365.3	11623.9	11823.5	3351.82	3898.7	8125.11	9760.11	19608	19865	30435	25462	2145	1661	1888	2981	1578	1310	1235	1379	1235	30435	9128.9	2821.41	2684	4375.6	3474.63
BGKOPF_04435	CDS	ABC141_chromosome	883728	884432	-	705	putative dithiol-disulfide isomerase, DsbA/YjbH family (virulence, stress resistance)	277.617	2.80044	0.214945	13.0286	8.40872e-39	2.10154e-37	2.66022	0.221219	12.0252	2.61816e-33	5.88793e-32	54.0268	63.6399	54.9337	57.4419	315.516	305.768	498.693	333.167	276.133	342.253	513.165	516.67	1410	1723	1451	1607	52	38	81	84	130	115	78	73	38	1723	570.2	67.3408	77.2692	69.2402	72.7877
BGKOPF_00820	CDS	ABC141_chromosome	142220	142639	+	420	Signal peptide protein	69.6777	2.79884	0.322609	8.67564	4.11216e-18	4.11091e-17	3.036	0.329311	9.21925	2.99181e-20	3.33445e-19	11.9549	11.7824	13.7808	13.2971	36.4057	128.744	86.1939	158.651	55.2265	80.3549	105.265	134.476	312	319	364	372	6	16	14	40	26	27	16	19	6	372	127.6	25.0123	24.0133	29.1563	28.283
BGKOPF_18840	CDS	ABC141_chromosome	3756624	3757298	-	675	DNA-binding response regulator, OmpR family, contains REC and winged-helix (wHTH) domain	121.96	2.79659	0.615391	4.54442	5.50872e-06	1.89305e-05	2.67415	0.620032	4.31293	1.61107e-05	5.09581e-05	26.8601	24.8207	25.4414	24.3065	18.2029	120.698	295.522	210.213	57.3506	104.164	322.373	233.563	701	672	672	680	3	15	48	53	27	35	49	33	3	701	249	34.9674	31.4757	33.4923	32.1689
BGKOPF_12210	CDS	ABC141_chromosome	2411493	2413049	-	1557	PepSY-associated TM region	39.9718	2.79241	0.232496	12.0106	3.12525e-33	6.52544e-32	2.53014	0.282109	8.96865	3.00174e-19	3.12389e-18	8.73625	8.45823	10.487	7.97109	72.8114	72.4188	24.6268	43.6291	67.9711	68.4505	65.7903	28.3107	228	229	277	223	12	9	4	11	32	23	10	4	4	277	88.5	4.93054	4.65004	5.9851	4.57349
BGKOPF_08720	CDS	ABC141_chromosome	1735840	1736949	-	1110	Heat shock protein HslJ	780.666	2.76058	0.391819	7.04554	1.84741e-12	1.24889e-11	0.89865	0.398694	2.25399	0.024197	0.0417063	241.09	308.264	239.952	185.623	357.989	474.745	480.223	503.717	2638.13	2377.91	703.957	856.398	6292	8346	6338	5193	59	59	78	127	1242	799	107	121	59	8346	2396.8	190.86	237.72	192.092	149.392
BGKOPF_15340	CDS	ABC141_chromosome	3023538	3024482	-	945	tRNA (adenosine(37)-N6)-dimethylallyltransferase MiaA	738.762	2.75796	0.312826	8.81625	1.18358e-18	1.22202e-17	3.23011	0.31256	10.3344	4.92633e-25	7.15946e-24	126.599	130.567	135.687	121.64	1104.31	1263.31	1348.32	1114.52	420.571	565.461	1302.65	1231.51	3304	3535	3584	3403	182	157	219	281	198	190	198	174	157	3584	1285.4	117.722	118.268	127.59	114.99
BGKOPF_12775	CDS	ABC141_chromosome	2516754	2518565	-	1812	Bifunctional metallophosphatase/5'-nucleotidase	91.5877	2.72686	0.184812	14.7548	2.86561e-49	9.54914e-48	3.46835	0.178946	19.382	1.09405e-83	7.36585e-82	13.4492	14.0355	16.0902	13.9405	157.758	201.163	110.821	170.55	76.4675	101.188	131.581	92.0097	351	380	425	390	26	25	18	43	36	34	20	13	13	425	146.8	6.52225	6.63033	7.89061	6.87287
BGKOPF_12310	CDS	ABC141_chromosome	2429446	2430213	+	768	Ubiquinone/menaquinone biosynthesis C-methylase UbiE/MenG	27.3145	2.71562	0.423215	6.41664	1.39312e-10	8.02075e-10	4.01893	0.378924	10.6062	2.78984e-26	4.32098e-25	3.33357	3.13952	4.31595	3.32427	115.285	48.2792	43.0969	27.764	29.7373	29.7611	19.7371	0	87	85	114	93	19	6	7	7	14	10	3	0	0	114	37.1	3.81423	3.49919	4.99371	3.86681
BGKOPF_04140	CDS	ABC141_chromosome	828218	828469	+	252	Secreted protein	102.978	2.7094	0.208663	12.9846	1.49686e-38	3.65788e-37	2.13317	0.238429	8.94676	3.66081e-19	3.76231e-18	29.9255	24.2666	23.8892	29.275	115.285	48.2792	104.664	174.516	184.796	199.399	131.581	169.864	781	657	631	819	19	6	17	44	87	67	20	24	6	819	264.3	104.352	82.428	84.2382	103.78
BGKOPF_14845	CDS	ABC141_chromosome	2916740	2917126	-	387	Permease of the drug/metabolite transporter (DMT) superfamily	53.0794	2.7059	0.272718	9.92194	3.34184e-23	4.42761e-22	3.36087	0.268238	12.5295	5.15094e-36	1.30715e-34	7.7017	8.34743	9.35123	8.36429	72.8114	104.605	80.0372	91.2244	44.606	26.785	105.265	77.8544	201	226	247	234	12	13	13	23	21	9	16	11	9	247	85.5	17.4877	18.4632	21.4717	19.308
BGKOPF_18515	CDS	ABC141_chromosome	3668575	3669162	-	588	Apolipoprotein A1/A4/E domain protein	238.784	2.70456	0.204408	13.2312	5.7968e-40	1.48245e-38	2.89462	0.207718	13.9354	3.86124e-44	1.15802e-42	50.6166	45.7631	48.9141	49.4351	370.125	265.536	474.066	333.167	371.717	395.822	184.213	276.029	1321	1239	1292	1383	61	33	77	84	175	133	28	39	28	1383	488.8	75.6439	66.6199	73.9206	75.1063
BGKOPF_08545	CDS	ABC141_chromosome	1704198	1704635	+	438	SRPBCC domain-containing protein	230.805	2.70151	0.314985	8.57663	9.7691e-18	9.4789e-17	3.67076	0.309615	11.8559	2.00557e-32	4.18758e-31	30.6918	39.2255	33.5433	31.7057	485.409	346.001	437.126	448.19	110.453	148.805	276.319	382.194	801	1062	886	887	80	43	71	113	52	50	42	54	42	1062	345.1	61.5754	76.6585	68.0518	64.6667
BGKOPF_12515	CDS	ABC141_chromosome	2467162	2468511	-	1350	Chromate transport protein ChrA	225.137	2.69392	0.369776	7.28527	3.21026e-13	2.31743e-12	3.62335	0.365319	9.91832	3.4654e-23	4.57294e-22	35.8263	33.5744	30.401	35.2086	497.545	321.861	437.126	404.561	82.8398	142.853	368.426	311.418	935	909	803	985	82	40	71	102	39	48	56	44	39	985	342.8	23.3199	21.2883	20.0107	23.2988
sRNA101	sRNA	ABC141_chromosome	899475	899569	-	95	sRNA101	150.117	2.69256	0.398628	6.75457	1.43257e-11	8.95086e-11	2.69272	0.403187	6.67859	2.41249e-11	1.40367e-10	28.5844	32.7249	36.3449	29.9899	206.299	136.791	221.641	253.842	99.8325	92.2594	309.215	353.884	746	886	960	839	34	17	36	64	47	31	47	50	17	960	313.1	264.401	294.863	339.96	282.013
BGKOPF_18345	CDS	ABC141_chromosome	3624852	3625964	+	1113	Membrane-bound lytic murein transglycosylase MltF	226.431	2.69209	0.384451	7.00243	2.51565e-12	1.68339e-11	1.25987	0.401443	3.13835	0.00169901	0.00383118	55.0997	73.9818	76.1728	72.9909	175.961	209.21	160.074	126.921	813.529	523.795	217.108	212.33	1438	2003	2012	2042	29	26	26	32	383	176	33	30	26	2042	685.8	43.5023	56.8978	60.8153	58.5858
BGKOPF_13640	CDS	ABC141_chromosome	2694967	2695860	+	894	Acetoacetate decarboxylase	71.0232	2.68704	0.298709	8.99554	2.35083e-19	2.54275e-18	3.1239	0.300351	10.4008	2.45742e-25	3.61921e-24	12.8362	11.7086	13.705	13.6188	84.9466	72.4188	116.977	162.617	59.4747	53.57	151.318	99.0874	335	317	362	381	14	9	19	41	28	18	23	14	9	381	130.1	12.617	11.2107	13.6223	13.6088
BGKOPF_10075	CDS	ABC141_chromosome	1996792	1997724	+	933	Palmitoleoyl-ACP: Kdo2-lipid-IV acyltransferase (lipid A biosynthesis)	853.977	2.66846	0.245346	10.8763	1.49445e-27	2.38173e-26	3.03864	0.245401	12.3824	3.25658e-35	8.07778e-34	126.331	140.466	207.544	181.762	1140.71	1649.54	1194.4	1412	955.843	738.075	1552.65	948.408	3297	3803	5482	5085	188	205	194	356	450	248	236	134	134	5482	1639.8	118.983	128.871	197.668	174.037
BGKOPF_01935	CDS	ABC141_chromosome	366637	367374	+	738	FMN reductase	21.8703	2.6563	0.391631	6.78266	1.17983e-11	7.45641e-11	2.16505	0.465982	4.64621	3.3809e-06	1.18027e-05	4.71298	4.72775	5.60317	6.11236	42.4733	16.0931	0	31.7302	25.4892	20.8328	19.7371	84.9321	123	128	148	171	7	2	0	8	12	7	3	12	0	171	51.8	5.61174	5.48357	6.74661	7.39897
BGKOPF_12415	CDS	ABC141_chromosome	2447655	2448794	-	1140	Transcriptional regulator DhaR of acetoin/glycerol metabolism	259.955	2.65426	0.230552	11.5126	1.1395e-30	2.08846e-29	2.56294	0.236272	10.8474	2.05085e-27	3.48751e-26	57.6286	55.9204	59.8176	60.0513	315.516	265.536	424.813	364.898	218.782	327.372	473.69	495.437	1504	1514	1580	1680	52	33	69	92	103	110	72	70	33	1680	573.2	44.4213	41.9886	46.6264	47.0583
sRNA100	sRNA	ABC141_chromosome	950013	950148	+	136	sRNA100	5265.95	2.63665	0.284111	9.28033	1.68961e-20	1.96268e-19	2.50971	0.284344	8.8263	1.08196e-18	1.08823e-17	1602.07	1418.03	1004.56	865.346	6735.05	7869.51	7640.47	5612.29	4483.97	6211.14	9868.55	9880.43	41811	38392	26534	24209	1110	978	1241	1415	2111	2087	1500	1396	978	41811	11898.7	10351.4	8925.07	6563.63	5684.2
BGKOPF_04425	CDS	ABC141_chromosome	881596	882108	-	513	ELYS-bb domain-containing protein	12.5033	2.61579	0.534964	4.88966	1.01011e-06	3.87484e-06	0.842797	0.790873	1.06565	0.28658	0.364423	3.10367	2.99178	4.99742	4.43236	6.06762	8.04653	0	11.8988	4.24819	23.8089	59.2113	21.233	81	81	132	124	1	1	0	3	2	8	9	3	0	132	37.1	5.31638	4.99204	8.65639	7.71855
BGKOPF_15140	CDS	ABC141_chromosome	2982538	2982669	-	132	Lipoprotein	58.3589	2.59946	0.386562	6.72455	1.76135e-11	1.09223e-10	2.59589	0.400066	6.48867	8.65979e-11	4.83395e-10	14.752	10.1573	12.91	13.6188	54.6086	104.605	98.5073	59.4942	23.3651	89.2833	98.6855	120.32	385	275	341	381	9	13	16	15	11	30	15	17	9	385	125.7	98.2054	65.8671	86.9081	92.1685
BGKOPF_15160	CDS	ABC141_chromosome	2987155	2987538	-	384	DUF2544 domain-containing protein	17.9632	2.59564	0.53571	4.84523	1.26467e-06	4.76273e-06	2.67866	0.560946	4.77524	1.79489e-06	6.50594e-06	3.06535	3.69355	5.9439	4.11065	48.5409	0	12.3134	39.6628	12.7446	50.5939	6.57903	28.3107	80	100	157	115	8	0	2	10	6	17	1	4	0	157	41.7	7.01467	8.23339	13.7546	9.56309
BGKOPF_19230	CDS	ABC141_chromosome	3834450	3834899	-	450	Chalcone/flavanone-binding protein YndB, AHSA1/START/SRPBCC domain	117.36	2.58332	0.333689	7.74168	9.81095e-15	7.91353e-14	2.44942	0.343389	7.13308	9.81483e-13	6.59452e-12	29.4657	28.2926	23.6242	28.5959	133.488	201.163	110.821	158.651	89.212	98.2116	223.687	283.107	769	766	624	800	22	25	18	40	42	33	34	40	18	800	267.8	57.539	53.8178	46.65	56.7687
sRNA97	sRNA	ABC141_chromosome	1025431	1025599	+	169	sRNA97	23313.4	2.56604	0.204669	12.5375	4.65451e-36	1.06634e-34	2.49523	0.204734	12.1877	3.61663e-34	8.46189e-33	7359.91	6259.17	4088.65	4563.58	30380.6	32347.1	33615.6	29231.5	23802.6	34219.3	37599.2	36294.3	192080	169462	107996	127671	5007	4020	5460	7370	11206	11498	5715	5128	4020	192080	54384.4	38268.7	31702.7	21498.1	24123.3
BGKOPF_04885	CDS	ABC141_chromosome	980566	981864	-	1299	putative protein kinase regulating ubiquinone biosynthesis, AarF/ABC1/UbiB family	318.668	2.56255	0.228359	11.2216	3.19535e-29	5.49035e-28	2.00318	0.237677	8.42817	3.51125e-17	3.1736e-16	85.3317	77.8231	92.0358	90.9348	333.719	337.954	326.305	384.729	346.228	369.038	750.01	629.913	2227	2107	2431	2544	55	42	53	97	163	124	114	89	42	2544	837.2	57.7244	51.2821	62.9587	62.5373
BGKOPF_16450	CDS	ABC141_chromosome	3252872	3253807	+	936	ABC-type multidrug transport system, ATPase component	76.8573	2.5605	0.242956	10.539	5.71318e-26	8.52841e-25	2.74775	0.253537	10.8377	2.28137e-27	3.85962e-26	15.9398	19.6497	18.2482	14.9056	139.555	160.931	43.0969	122.955	106.205	124.997	92.1065	63.699	416	532	482	417	23	20	7	31	50	42	14	9	7	532	170.2	14.9646	17.9699	17.3241	14.2263
BGKOPF_12650	CDS	ABC141_chromosome	2495470	2495892	+	423	Transporter	38.8462	2.55512	0.379919	6.72543	1.75073e-11	1.0877e-10	3.73454	0.348926	10.703	9.85849e-27	1.59427e-25	5.55595	6.20517	4.88384	5.61194	48.5409	48.2792	86.1939	103.123	16.9928	17.8567	59.2113	63.699	145	168	129	157	8	6	14	26	8	6	9	9	6	168	57.1	11.5419	12.5568	10.2596	11.852
BGKOPF_06830	CDS	ABC141_chromosome	1383941	1384519	-	579	lipoprotein insertase outer membrane protein LolB	158.353	2.54189	0.213788	11.8898	1.33791e-32	2.74147e-31	1.53328	0.243008	6.30959	2.79781e-10	1.46275e-09	47.5896	44.2118	56.221	50.9364	60.6762	168.977	129.291	206.247	312.242	339.276	236.845	247.718	1242	1197	1485	1425	10	21	21	52	147	114	36	35	10	1485	482.1	72.2257	65.362	86.2835	78.5901
BGKOPF_05610	CDS	ABC141_chromosome	1132643	1133230	-	588	DNA-binding protein, AcrR family, includes nucleoid occlusion protein SlmA	21.6915	2.53994	0.551141	4.60851	4.0557e-06	1.42489e-05	3.282	0.537192	6.10955	9.99124e-10	5.01691e-09	2.45228	3.13952	5.18672	3.75321	18.2029	72.4188	24.6268	31.7302	14.8687	2.97611	52.6323	28.3107	64	85	137	105	3	9	4	8	7	1	8	4	1	137	36.2	3.66481	4.57037	7.83832	5.70221
BGKOPF_09060	CDS	ABC141_chromosome	1789715	1790182	-	468	ImpB/mucB/samB family protein	9.92744	2.52507	0.453298	5.57045	2.54086e-08	1.1873e-07	-0.99676	1.07024	-0.931345	0.351675	0.433575	3.33357	3.06565	3.74806	4.07491	0	0	0	3.96628	4.24819	20.8328	26.3161	49.5437	87	83	99	114	0	0	0	1	2	7	4	7	0	114	33.7	6.25924	5.60715	7.11655	7.7784
BGKOPF_03125	CDS	ABC141_chromosome	614841	616196	-	1356	amino-acid N-acetyltransferase	155.354	2.49727	0.382848	6.52287	6.89751e-11	4.04172e-10	0.276925	0.426536	0.649242	0.516182	0.592308	63.7976	58.2104	57.6218	60.3015	36.4057	120.698	67.7238	71.393	503.411	473.201	125.002	226.485	1665	1576	1522	1687	6	15	11	18	237	159	19	32	6	1687	578.9	41.3431	36.7457	37.7603	39.7271
BGKOPF_02580	CDS	ABC141_chromosome	503092	503250	+	159	UPF0391 membrane protein A1S_3910	1130.33	2.49317	0.204409	12.197	3.22616e-34	6.91112e-33	2.46316	0.205655	11.9772	4.68101e-33	1.03642e-31	277.798	290.867	288.412	255.289	1383.42	1408.14	1976.3	1368.37	1130.02	1258.89	1796.08	2130.38	7250	7875	7618	7142	228	175	321	345	532	423	273	301	175	7875	2706.9	1535.29	1565.9	1611.85	1434.35
BGKOPF_10710	CDS	ABC141_chromosome	2121154	2121507	+	354	hypothetical protein	14.8564	2.48264	0.489711	5.06961	3.98641e-07	1.59796e-06	2.57481	0.527966	4.87684	1.07797e-06	4.00027e-06	4.25318	2.69629	3.21803	3.61023	6.06762	0	36.9402	31.7302	4.24819	23.8089	26.3161	35.3884	111	73	85	101	1	0	6	8	2	8	4	5	0	111	33.7	10.5577	6.51973	8.07785	9.11065
BGKOPF_14585	CDS	ABC141_chromosome	2870506	2870949	+	444	Nucleotide-binding universal stress protein, UspA family	480.144	2.47664	0.299297	8.27484	1.2863e-16	1.16901e-15	3.12455	0.298059	10.483	1.03422e-25	1.56508e-24	85.2934	91.083	101.803	96.4038	661.37	820.746	788.058	991.57	316.49	300.587	736.852	771.466	2226	2466	2689	2697	109	102	128	250	149	101	112	109	101	2697	928.2	168.807	175.598	203.745	193.968
BGKOPF_08470	CDS	ABC141_chromosome	1686695	1688959	+	2265	Outer membrane receptor for ferrienterochelin and colicins	133.387	2.45351	0.354807	6.91506	4.67678e-12	3.07958e-11	1.68247	0.372229	4.51998	6.18465e-06	2.07349e-05	46.3634	41.5525	42.4402	38.7116	121.352	80.4653	166.231	166.584	327.111	321.42	177.634	70.7767	1210	1125	1121	1083	20	10	27	42	154	108	27	10	10	1210	411.4	17.9873	15.7034	16.6501	15.2683
BGKOPF_02120	CDS	ABC141_chromosome	406218	408407	+	2190	Outer membrane receptor for monomeric catechols	64.7649	2.45288	0.489514	5.01085	5.41906e-07	2.13588e-06	1.37159	0.524006	2.61751	0.00885736	0.0169492	21.5724	21.792	22.9427	21.1252	78.879	72.4188	61.567	19.8314	197.541	178.567	52.6323	28.3107	563	590	606	591	13	9	10	5	93	60	8	4	4	606	212.7	8.65591	8.51761	9.30912	8.61737
BGKOPF_15375	CDS	ABC141_chromosome	3029691	3029909	-	219	Sporulation protein	47.5745	2.44768	0.477512	5.1259	2.96116e-07	1.20357e-06	2.23724	0.497022	4.50128	6.75442e-06	2.25535e-05	12.0315	13.4815	13.3643	10.3303	42.4733	88.5118	30.7835	71.393	27.6133	32.7372	164.476	63.699	314	365	353	289	7	11	5	18	13	11	25	9	5	365	118.3	48.2763	52.6937	54.2264	42.1391
BGKOPF_12140	CDS	ABC141_chromosome	2398077	2398370	+	294	Iron uptake protein	29.4804	2.43401	0.296073	8.22097	2.01856e-16	1.79979e-15	1.73407	0.378691	4.5791	4.6697e-06	1.59476e-05	10.0773	10.4528	9.0105	7.5779	48.5409	16.0931	12.3134	39.6628	67.9711	23.8089	65.7903	42.466	263	283	238	212	8	2	2	10	32	8	10	6	2	283	89.5	30.1201	30.4333	27.2339	23.0261
BGKOPF_14175	CDS	ABC141_chromosome	2807051	2807722	-	672	UPF0319 protein	49.6073	2.43063	0.415373	5.85167	4.86656e-09	2.44737e-08	3.70634	0.387131	9.57386	1.02984e-21	1.25367e-20	7.89328	8.56904	6.7768	5.89789	84.9466	88.5118	129.291	79.3256	16.9928	17.8567	85.5274	63.699	206	232	179	165	14	11	21	20	8	6	13	9	6	232	73.7	10.3216	10.9151	8.96115	7.84054
BGKOPF_15850	ncRNA	ABC141_chromosome	3133108	3133194	-	87	C4 antisense RNA	188.95	2.42001	0.44691	5.41498	6.12964e-08	2.72897e-07	2.43942	0.44997	5.42131	5.91655e-08	2.47072e-07	53.3371	42.8083	45.2039	48.8632	242.705	225.303	424.813	142.786	114.701	119.044	453.953	353.884	1392	1159	1194	1367	40	28	69	36	54	40	69	50	28	1392	458.2	538.727	421.186	461.706	501.742
sRNA32	sRNA	ABC141_chromosome	2995877	2995951	-	75	sRNA32	6.2488	2.40597	0.623737	3.85734	0.000114627	0.000316261	3.04013	0.624055	4.87158	1.10708e-06	4.10367e-06	1.03456	1.07113	1.0222	1.0366	18.2029	16.0931	0	3.96628	4.24819	0	0	28.3107	27	29	27	29	3	2	0	1	2	0	0	4	0	29	10.3	12.1214	12.2249	12.1111	12.3472
BGKOPF_13355	CDS	ABC141_chromosome	2635085	2635675	+	591	DUF4760 domain-containing protein	39.9404	2.40363	0.22935	10.4802	1.06544e-25	1.57618e-24	1.97606	0.28768	6.86895	6.46756e-12	3.9439e-11	13.5259	10.6005	13.5915	12.4035	54.6086	16.0931	55.4103	59.4942	84.9639	62.4983	39.4742	56.6214	353	287	359	347	9	2	9	15	40	21	6	8	2	359	121.3	20.1111	15.3534	20.4356	18.7488
BGKOPF_08610	CDS	ABC141_chromosome	1717843	1719447	+	1605	isocitrate lyase	901.778	2.39593	0.291349	8.22358	1.97509e-16	1.7706e-15	3.31739	0.289881	11.444	2.52084e-30	4.8633e-29	190.282	166.727	145.531	161.96	1316.67	1496.65	1933.21	1872.08	531.024	550.58	1111.86	1344.76	4966	4514	3844	4531	217	186	314	472	250	185	169	190	169	4966	1653.2	104.179	88.9194	80.5728	90.1468
BGKOPF_19090	CDS	ABC141_chromosome	3811857	3812642	+	786	DUF218 domain-containing protein	36.6765	2.39222	0.256321	9.3329	1.03017e-20	1.21811e-19	2.10117	0.308245	6.81657	9.32377e-12	5.64387e-11	9.46427	13.5923	10.0706	9.29365	24.2705	56.3257	55.4103	47.5954	59.4747	59.5222	52.6323	42.466	247	368	266	260	4	7	9	12	28	20	8	6	4	368	102.9	10.5809	14.8025	11.3852	10.5629
BGKOPF_12085	CDS	ABC141_chromosome	2383542	2383844	-	303	SAM domain-containing protein	126.015	2.36631	0.294094	8.04611	8.54691e-16	7.42006e-15	2.31016	0.303038	7.62334	2.47198e-14	1.83259e-13	37.9337	35.0887	30.666	29.9899	97.0819	160.931	215.485	186.415	89.212	169.638	190.792	268.952	990	950	810	839	16	20	35	47	42	57	29	38	16	990	322.8	110.012	99.1268	89.9337	88.4201
BGKOPF_17585	CDS	ABC141_chromosome	3475490	3476776	+	1287	NADH dehydrogenase, FAD-containing subunit	181.118	2.35756	0.23703	9.94627	2.61805e-23	3.53925e-22	2.75169	0.237941	11.5646	6.22826e-31	1.23777e-29	41.7654	40.2228	40.5094	42.1074	273.043	313.815	301.679	230.044	135.942	169.638	223.687	360.961	1090	1089	1070	1178	45	39	49	58	64	57	34	51	34	1178	402	28.5165	26.7522	27.9695	29.2279
BGKOPF_15770	CDS	ABC141_chromosome	3114744	3114947	+	204	Type II toxin-antitoxin system HicA family toxin	1520.89	2.34934	0.358955	6.54495	5.9515e-11	3.4936e-10	2.69086	0.358997	7.4955	6.6047e-14	4.7574e-13	485.782	332.678	303.442	329.96	1978.04	2043.82	2339.55	3006.44	883.624	1151.75	2302.66	3092.94	12678	9007	8015	9231	326	254	380	758	416	387	350	437	254	12678	3519.9	2092.52	1395.92	1321.76	1444.94
BGKOPF_15065	CDS	ABC141_chromosome	2966843	2968411	+	1569	acetyl-CoA C-acetyltransferase	1184.21	2.33312	0.245925	9.48712	2.37495e-21	2.85947e-20	3.59631	0.243664	14.7593	2.68082e-49	9.30951e-48	179.285	174.225	200.843	226.157	2590.87	2792.15	2013.24	2054.53	645.725	708.314	1315.81	1309.37	4679	4717	5305	6327	427	347	327	518	304	238	200	185	185	6327	1964.5	100.41	95.0502	113.748	128.768
BGKOPF_11375	CDS	ABC141_chromosome	2247754	2248314	-	561	DNA-binding protein, AcrR family, includes nucleoid occlusion protein SlmA	22.5137	2.32673	0.312032	7.45669	8.8721e-14	6.63697e-13	1.65557	0.415896	3.98072	6.87073e-05	0.000195908	5.78585	6.68533	9.46481	6.863	6.06762	32.1861	24.6268	27.764	27.6133	41.6655	46.0532	35.3884	151	181	250	192	1	4	4	7	13	14	7	5	1	250	69.1	9.0628	10.2006	14.9919	10.9287
BGKOPF_09840	CDS	ABC141_chromosome	1956709	1957065	-	357	Four-helix bundle copper-binding protein	66.5554	2.32551	0.490816	4.73804	2.15792e-06	7.93642e-06	2.34233	0.499341	4.69084	2.72088e-06	9.64145e-06	22.9518	16.2886	13.8943	16.8358	36.4057	112.651	129.291	79.3256	50.9783	29.7611	92.1065	198.175	599	441	367	471	6	14	21	20	24	10	14	28	6	599	167.9	56.4946	39.0553	34.5842	42.1293
BGKOPF_16540	CDS	ABC141_chromosome	3267403	3268749	+	1347	Nitrate/nitrite transporter NarK	22.9475	2.31578	0.237513	9.75011	1.84261e-22	2.36528e-21	1.21695	0.400214	3.04075	0.00235989	0.00517637	8.42972	7.94114	9.12408	8.68599	0	24.1396	24.6268	27.764	50.9783	32.7372	52.6323	28.3107	220	215	241	243	0	3	4	7	24	11	8	4	0	243	81.7	5.49925	5.04639	6.01907	5.76063
BGKOPF_12030	CDS	ABC141_chromosome	2371117	2372334	-	1218	IscS subfamily cysteine desulfurase	543.769	2.30927	0.119552	19.3161	3.93366e-83	2.44852e-81	2.24913	0.124725	18.0327	1.0792e-72	5.56292e-71	145.949	150.586	158.857	155.168	631.032	885.118	769.588	650.47	902.741	699.386	703.957	672.379	3809	4077	4196	4341	104	110	125	164	425	235	107	95	95	4341	1482.3	105.296	105.829	115.896	113.808
BGKOPF_00945	CDS	ABC141_chromosome	168921	169508	+	588	Putative NADPH-quinone reductase (modulator of drug activity B)	53.4054	2.30615	0.345613	6.67264	2.51238e-11	1.54058e-10	2.621	0.351881	7.44855	9.43748e-14	6.75363e-13	11.725	12.5211	14.3108	12.5822	97.0819	104.605	80.0372	43.6291	42.4819	62.4983	138.16	21.233	306	339	378	352	16	13	13	11	20	21	21	3	3	378	124.4	17.5224	18.2277	21.6269	19.116
BGKOPF_18375	CDS	ABC141_chromosome	3630779	3633874	-	3096	Multidrug efflux pump subunit AcrB	409.305	2.30454	0.156986	14.6799	8.67249e-49	2.86105e-47	1.46611	0.170833	8.58215	9.31171e-18	8.85284e-17	132.845	142.423	147.159	145.91	297.313	434.513	338.619	487.852	732.813	779.741	486.848	785.622	3467	3856	3887	4082	49	54	55	123	345	262	74	111	49	4082	1363.8	37.7052	39.3773	42.2371	42.1021
BGKOPF_16405	CDS	ABC141_chromosome	3242007	3242180	-	174	Secreted protein	15.4637	2.30367	0.530911	4.33909	1.43074e-05	4.63764e-05	2.54928	0.555779	4.58686	4.49953e-06	1.53983e-05	2.91208	3.58274	2.95302	4.36087	18.2029	40.2327	6.1567	19.8314	8.49639	2.97611	26.3161	49.5437	76	97	78	122	3	5	1	5	4	1	4	7	1	122	33.6	14.7066	17.6251	15.0808	22.3894
BGKOPF_05285	CDS	ABC141_chromosome	1059112	1061292	-	2181	Secreted phosphatase, PhoX family	148.988	2.30265	0.337031	6.83217	8.36424e-12	5.40582e-11	3.96806	0.317594	12.4942	8.03454e-36	2.02335e-34	22.3004	19.465	20.4818	18.766	364.057	297.722	406.343	206.247	57.3506	59.5222	131.581	184.019	582	527	541	525	60	37	66	52	27	20	20	26	20	582	206.9	8.98495	7.6395	8.34491	7.68661
BGKOPF_12325	CDS	ABC141_chromosome	2432878	2433114	+	237	DUF4347 domain-containing protein	22.4028	2.2694	0.335943	6.75532	1.42521e-11	8.92176e-11	3.29444	0.300935	10.9473	6.84208e-28	1.17563e-26	3.94664	4.39533	4.65669	4.36087	6.06762	32.1861	86.1939	43.6291	19.1169	23.8089	26.3161	14.1553	103	119	123	122	1	4	14	11	9	8	4	2	1	123	43.3	14.6331	15.8748	17.4597	16.4378
BGKOPF_03450	CDS	ABC141_chromosome	683205	683966	+	762	HGSNAT-cat domain-containing protein	48.8325	2.2613	0.296583	7.62453	2.44921e-14	1.90565e-13	3.2827	0.274671	11.9514	6.38463e-33	1.38572e-31	9.54091	7.9042	10.4491	8.75748	121.352	48.2792	129.291	59.4942	40.3578	32.7372	32.8952	84.9321	249	214	276	245	20	6	21	15	19	11	5	12	5	276	91.1	11.0025	8.8791	12.1852	10.267
BGKOPF_02065	CDS	ABC141_chromosome	395840	396280	+	441	DUF721 domain-containing protein	36.3681	2.25568	0.480265	4.69674	2.64346e-06	9.56225e-06	1.12787	0.548738	2.0554	0.0398408	0.0651959	12.4147	11.8932	15.1437	12.6894	36.4057	16.0931	36.9402	23.7977	27.6133	20.8328	144.739	77.8544	324	322	400	355	6	2	6	6	13	7	22	11	2	400	122.8	24.7375	23.0849	30.5142	25.7052
BGKOPF_01795	CDS	ABC141_chromosome	331919	332377	-	459	Pirin family protein	42.6848	2.24497	0.337202	6.65764	2.7826e-11	1.70312e-10	3.51961	0.300552	11.7105	1.12639e-31	2.30805e-30	6.82041	6.68533	6.85252	7.97109	54.6086	80.4653	141.604	55.5279	21.241	29.7611	72.3694	28.3107	178	181	181	223	9	10	23	14	10	10	11	4	4	223	71.2	13.0574	12.4674	13.2662	15.514
BGKOPF_13350	CDS	ABC141_chromosome	2634055	2634930	-	876	hypothetical protein	24.8013	2.23924	0.385182	5.81345	6.11975e-09	3.03756e-08	1.5459	0.469592	3.29201	0.000994751	0.00234406	6.74377	7.16549	8.70762	9.57961	30.3381	48.2792	12.3134	11.8988	21.241	41.6655	85.5274	14.1553	176	194	230	268	5	6	2	3	10	14	13	2	2	268	76.9	6.76483	7.00177	8.83291	9.76927
BGKOPF_17890	CDS	ABC141_chromosome	3533412	3533828	+	417	Signal peptide protein	438.708	2.23527	0.161333	13.855	1.18581e-43	3.25998e-42	1.28027	0.175474	7.29608	2.96278e-13	2.05773e-12	144.953	173.929	181.762	148.734	406.53	410.373	332.462	424.392	809.281	812.478	506.586	913.02	3783	4709	4801	4161	67	51	54	107	381	273	77	129	51	4801	1549.4	305.456	357.028	387.325	318.635
BGKOPF_19440	CDS	ABC141_chromosome	3878151	3878792	+	642	Alkyl hydroperoxide reductase C	97.6217	2.22145	0.332183	6.68742	2.27141e-11	1.39931e-10	1.7416	0.352009	4.94761	7.51301e-07	2.8489e-06	28.4695	26.9629	33.9597	36.7457	115.285	120.698	98.5073	91.2244	72.2193	119.044	138.16	290.185	743	730	897	1028	19	15	16	23	34	40	21	41	15	1028	300.6	38.9675	35.9499	47.0043	51.1316
BGKOPF_06140	CDS	ABC141_chromosome	1242530	1243525	+	996	Co/Zn/Cd efflux system component	168.403	2.21844	0.192212	11.5416	8.13732e-31	1.51667e-29	2.17234	0.202853	10.709	9.23892e-27	1.50144e-25	53.4521	48.5702	46.5669	46.0751	242.705	233.349	233.955	178.483	159.307	238.089	342.11	198.175	1395	1315	1230	1289	40	29	38	45	75	80	52	28	28	1395	468	47.1589	41.7423	41.5457	41.3262
BGKOPF_18915	CDS	ABC141_chromosome	3772204	3773097	-	894	AraC-type DNA-binding domain and AraC-containing proteins	49.4811	2.21607	0.231419	9.57598	1.00895e-21	1.23279e-20	1.56991	0.291888	5.37846	7.51269e-08	3.10581e-07	20.308	15.2913	18.8539	16.7643	60.6762	32.1861	80.0372	39.6628	78.5916	116.068	65.7903	49.5437	530	414	498	469	10	4	13	10	37	39	10	7	4	530	170.1	19.9612	14.6411	18.7401	16.752
BGKOPF_16490	CDS	ABC141_chromosome	3259815	3260267	+	453	2-hydroxy fatty acid dioxygenase MPO1 (alpha-oxidation of fatty acids)	231.368	2.20865	0.160638	13.7493	5.14494e-43	1.40274e-41	2.33188	0.166809	13.9794	2.08298e-44	6.36272e-43	75.0245	64.8957	60.3476	63.2326	339.787	217.256	289.365	440.257	291.001	306.539	296.057	332.651	1958	1757	1594	1769	56	27	47	111	137	103	45	47	27	1958	637.6	145.534	122.626	118.378	124.698
BGKOPF_10610	CDS	ABC141_chromosome	2100006	2103488	-	3483	TPP-dependent indolepyruvate ferredoxin oxidoreductase, alpha subunit	1380.09	2.20662	0.393705	5.60476	2.08543e-08	9.80035e-08	2.5461	0.39375	6.46628	1.00444e-10	5.56915e-10	327.341	377.813	355.082	382.684	1868.83	2116.24	2148.69	2292.51	635.105	874.976	2789.51	2392.25	8543	10229	9379	10706	308	263	349	578	299	294	424	338	263	10706	3475.8	82.5858	92.8517	90.5906	98.1534
BGKOPF_11070	CDS	ABC141_chromosome	2186933	2187973	+	1041	taurine ABC transporter substrate-binding protein	63.9248	2.19847	0.255055	8.6196	6.71895e-18	6.57739e-17	1.53226	0.302498	5.06536	4.07628e-07	1.58956e-06	21.0743	17.2489	25.025	23.5558	48.5409	72.4188	73.8805	59.4942	91.3361	65.4744	92.1065	176.942	550	467	661	659	8	9	12	15	43	22	14	25	8	661	207.1	17.7894	14.1833	21.3615	20.2146
BGKOPF_03345	CDS	ABC141_chromosome	660481	661632	+	1152	FMN-dependent L-lactate dehydrogenase LldD	167.87	2.18358	0.409575	5.33133	9.7497e-08	4.2155e-07	-0.101951	0.450988	-0.226061	0.821154	0.858905	56.4025	70.9901	105.779	79.6752	72.8114	144.838	36.9402	47.5954	545.893	449.392	177.634	226.485	1472	1922	2794	2229	12	18	6	12	257	151	27	32	6	2794	744.3	43.0233	52.7486	81.5932	61.7859
BGKOPF_05305	CDS	ABC141_chromosome	1063150	1064025	+	876	putative permease, AEC (auxin efflux carrier) family	181.713	2.18006	0.190396	11.4502	2.34677e-30	4.23059e-29	1.91619	0.204602	9.36547	7.57115e-21	8.76394e-20	56.6707	61.2021	56.0695	53.653	188.096	241.396	233.955	202.28	182.672	220.232	309.215	375.117	1479	1657	1481	1501	31	30	38	51	86	74	47	53	30	1657	544	56.8477	59.8038	56.8763	54.7152
BGKOPF_10770	CDS	ABC141_chromosome	2131593	2131829	-	237	DdrR	86.0643	2.17898	0.165493	13.1666	1.36589e-39	3.4662e-38	2.91183	0.160482	18.1442	1.42615e-73	7.46838e-72	19.3117	19.0587	19.4218	19.8026	139.555	136.791	129.291	166.584	82.8398	68.4505	118.423	113.243	504	516	513	554	23	17	21	42	39	23	18	16	16	554	190.5	71.6029	68.8353	72.8197	74.6437
BGKOPF_04130	CDS	ABC141_chromosome	826048	826347	+	300	Fe2+ transport protein FeoA	1029.4	2.17616	0.14891	14.6139	2.28989e-48	7.33431e-47	2.46324	0.149445	16.4826	4.89313e-61	2.09642e-59	268.793	268.152	311.581	276.057	1492.63	1673.68	1465.3	1574.61	1410.4	1547.58	875.011	1189.05	7015	7260	8230	7723	246	208	238	397	664	520	133	168	133	8230	2733.5	787.327	765.113	922.908	822.046
BGKOPF_01620	CDS	ABC141_chromosome	300021	300551	+	531	Conjugal transfer protein TraD	196.33	2.17505	0.155877	13.9537	2.98898e-44	8.42789e-43	1.94039	0.171102	11.3406	8.26179e-30	1.52266e-28	55.2913	62.6426	70.6075	61.8028	206.299	217.256	301.679	234.01	231.527	318.444	348.689	247.718	1443	1696	1865	1729	34	27	49	59	109	107	53	35	27	1865	600.5	91.4998	100.981	118.158	103.976
BGKOPF_16505	CDS	ABC141_chromosome	3261437	3262261	-	825	AraC-type DNA-binding domain and AraC-containing proteins	211.458	2.17259	0.336201	6.46217	1.0321e-10	5.99453e-10	2.71993	0.334843	8.12298	4.54856e-16	3.80855e-15	50.0036	47.6099	55.8045	53.9032	345.854	265.536	523.32	234.01	182.672	113.092	368.426	297.262	1305	1289	1474	1508	57	33	85	59	86	38	56	42	33	1508	502.7	53.2605	49.398	60.1068	58.3685
BGKOPF_04215	CDS	ABC141_chromosome	843530	844669	+	1140	Sensor histidine kinase, LytS/YehU family	278.846	2.17159	0.270345	8.03265	9.53859e-16	8.25926e-15	3.16187	0.264924	11.935	7.77373e-33	1.66529e-31	65.8667	52.2638	57.4703	53.1525	637.1	442.559	578.73	392.662	159.307	202.375	414.479	290.185	1719	1415	1518	1487	105	55	94	99	75	68	63	41	41	1719	561.6	50.7715	39.2429	44.7968	41.6522
BGKOPF_05945	CDS	ABC141_chromosome	1203284	1203715	-	432	Organic hydroperoxide reductase OsmC/OhrA	98.418	2.15436	0.230071	9.36388	7.68635e-21	9.15425e-20	0.498506	0.300422	1.65935	0.0970454	0.141794	38.087	41.1462	54.328	41.5355	54.6086	64.3722	86.1939	47.5954	271.884	166.662	144.739	169.864	994	1114	1435	1162	9	8	14	12	128	56	22	24	8	1435	414.8	77.4731	81.5289	111.75	85.8922
BGKOPF_10900	CDS	ABC141_chromosome	2157023	2157712	+	690	Putative effector of murein hydrolase	17.5992	2.1532	0.297941	7.22693	4.94047e-13	3.51263e-12	1.98913	0.374564	5.31053	1.09308e-07	4.46848e-07	5.51763	5.725	6.20891	6.82726	42.4733	0	24.6268	23.7977	31.8614	29.7611	13.1581	21.233	144	155	164	191	7	0	4	6	15	10	2	3	0	191	58.4	7.02687	7.1022	7.99604	8.83926
BGKOPF_11075	CDS	ABC141_chromosome	2187983	2188558	+	576	Taurine ABC transporter ATP-binding protein	26.504	2.15261	0.288268	7.4674	8.17948e-14	6.14672e-13	1.40865	0.390051	3.61144	0.000304503	0.000793487	9.04279	7.42404	10.5249	11.7243	18.2029	40.2327	24.6268	23.7977	33.9855	56.5461	39.4742	42.466	236	201	278	328	3	5	4	6	16	19	6	6	3	328	92.3	13.7955	11.0327	16.2369	18.1837
BGKOPF_05230	CDS	ABC141_chromosome	1049728	1050348	+	621	Biopolymer transport protein ExbB/TolQ	328.387	2.14324	0.292956	7.3159	2.55671e-13	1.86194e-12	1.67564	0.299344	5.5977	2.17215e-08	9.47871e-08	119.281	136.957	106.839	99.1919	509.68	273.582	344.775	345.066	771.047	589.27	361.847	283.107	3113	3708	2822	2775	84	34	56	87	363	198	55	40	34	3708	1111.2	168.786	188.781	152.878	142.693
BGKOPF_02640	CDS	ABC141_chromosome	512085	513275	+	1191	putative arabinose efflux permease AraJ, MFS family	84.6638	2.1408	0.277178	7.72355	1.13135e-14	9.05905e-14	2.41644	0.283	8.53865	1.35804e-17	1.26559e-16	24.8293	23.5279	21.2769	23.9848	97.0819	72.4188	129.291	182.449	89.212	59.5222	157.897	134.476	648	637	562	671	16	9	21	46	42	20	24	19	9	671	226.2	18.3194	16.9098	15.8747	17.9905
BGKOPF_12075	CDS	ABC141_chromosome	2380419	2381711	-	1293	Acyl-CoA dehydrogenase related to the alkylation response protein AidB	56.3643	2.13851	0.388951	5.49815	3.83801e-08	1.74884e-07	2.61427	0.388769	6.72448	1.76215e-11	1.03809e-10	13.909	11.9302	13.8943	16.5856	133.488	88.5118	49.2536	75.3593	33.9855	38.6894	59.2113	141.553	363	323	367	464	22	11	8	19	16	13	9	20	8	464	136.2	9.45272	7.89794	9.54877	11.4591
BGKOPF_06560	CDS	ABC141_chromosome	1330881	1331381	+	501	Apolipoprotein A1/A4/E domain protein	375.371	2.13279	0.297568	7.16741	7.64296e-13	5.34198e-12	1.71521	0.302814	5.66424	1.47676e-08	6.58354e-08	126.714	133.337	138.754	117.743	364.057	370.14	363.246	587.009	365.345	339.276	756.589	842.243	3307	3610	3665	3294	60	46	59	148	172	114	115	119	46	3665	1225.8	222.252	227.814	246.103	209.951
BGKOPF_18590	ncRNA	ABC141_chromosome	3702143	3702328	+	186	Aar sRNA	5.03778	2.13237	0.503219	4.23745	2.26071e-05	7.02931e-05	1.44145	0.753764	1.91234	0.0558331	0.0877111	1.68594	2.54855	2.00654	2.03745	0	0	0	15.8651	10.6205	5.95222	19.7371	0	44	69	53	57	0	0	0	4	5	2	3	0	0	69	19.8	7.96505	11.7286	9.58612	9.78573
BGKOPF_11805	CDS	ABC141_chromosome	2325770	2326456	+	687	(d)CMP kinase	772.433	2.12323	0.147306	14.4138	4.24014e-47	1.29521e-45	2.80798	0.145734	19.2678	1.00112e-82	6.60538e-81	167.56	194.355	213.753	170.61	1559.38	1263.31	1108.21	1293.01	743.434	681.529	953.96	920.097	4373	5262	5646	4773	257	157	180	326	350	229	145	130	130	5646	1819	214.324	242.161	276.48	221.853
BGKOPF_14635	CDS	ABC141_chromosome	2882052	2882306	+	255	Lrp/AsnC family transcriptional regulator GigD	5.99363	2.12038	0.507313	4.17962	2.91994e-05	8.87007e-05	0.992119	0.863278	1.14925	0.250455	0.326066	2.18406	1.69903	2.72586	1.96596	0	0	12.3134	3.96628	4.24819	8.92833	19.7371	14.1553	57	46	72	55	0	0	2	1	2	3	3	2	0	72	20.2	7.52633	5.70332	9.49888	6.88738
BGKOPF_15060	CDS	ABC141_chromosome	2965216	2966607	-	1392	2,3-dihydro-2,3-dihydroxybenzoate dehydrogenase	419.53	2.11173	0.162104	13.0269	8.59879e-39	2.13289e-37	2.88283	0.158884	18.1442	1.42621e-73	7.46838e-72	95.7922	98.7286	93.2852	102.159	752.385	764.42	738.805	634.605	324.987	345.229	546.06	537.903	2500	2673	2464	2858	124	95	120	160	153	116	83	76	76	2858	951.8	60.4713	60.7113	59.55	65.5623
BGKOPF_03110	CDS	ABC141_chromosome	611282	612457	-	1176	FMNH2-dependent alkanesulfonate monooxygenase	16.469	2.11096	0.291556	7.24033	4.4761e-13	3.18934e-12	1.30151	0.452209	2.87811	0.00400063	0.00841714	6.82041	6.20517	6.54965	5.75492	12.1352	24.1396	0	23.7977	23.3651	32.7372	6.57903	49.5437	178	168	173	161	2	3	0	6	11	11	1	7	0	178	60.1	5.09637	4.5166	4.94902	4.3717
BGKOPF_17475	CDS	ABC141_chromosome	3448081	3448377	+	297	putative PurR-regulated permease PerM	61.461	2.11021	0.463619	4.5516	5.32388e-06	1.83718e-05	2.02692	0.476147	4.25692	2.07264e-05	6.4143e-05	20.4229	19.1326	19.7247	16.943	97.0819	80.4653	49.2536	83.2919	44.606	23.8089	190.792	92.0097	533	518	521	474	16	10	8	21	21	8	29	13	8	533	181	60.4254	55.1421	59.0148	50.9628
BGKOPF_15570	CDS	ABC141_chromosome	3074826	3075830	+	1005	Flavin-dependent oxidoreductase, luciferase family (includes alkanesulfonate monooxygenase SsuD and methylene tetrahydromethanopterin reductase)	41.01	2.10201	0.202148	10.3983	2.52264e-25	3.68238e-24	1.42105	0.291158	4.88068	1.05722e-06	3.92768e-06	15.3651	15.7345	14.3108	14.1549	42.4733	56.3257	30.7835	35.6965	65.847	47.6177	118.423	35.3884	401	426	378	396	7	7	5	9	31	16	18	5	5	426	141.6	13.4347	13.4015	12.6534	12.5823
BGKOPF_17445	CDS	ABC141_chromosome	3442932	3443564	-	633	HTH tetR-type domain-containing protein	59.7673	2.09403	0.262779	7.9688	1.60216e-15	1.36225e-14	2.27915	0.276872	8.23177	1.84467e-16	1.60146e-15	16.3613	17.0273	18.2482	17.3005	103.149	56.3257	92.3506	79.3256	42.4819	80.3549	144.739	49.5437	427	461	482	484	17	7	15	20	20	27	22	7	7	484	165.8	22.7129	23.0254	25.6167	24.4159
BGKOPF_17895	CDS	ABC141_chromosome	3533919	3534605	+	687	diphthine--ammonia ligase	53.2767	2.08888	0.20156	10.3636	3.63113e-25	5.27713e-24	2.03435	0.236209	8.61248	7.14939e-18	6.85635e-17	19.35	17.6921	16.6202	15.4418	42.4733	80.4653	67.7238	87.2581	78.5916	65.4744	98.6855	49.5437	505	479	439	432	7	10	11	22	37	22	15	7	7	505	165.5	24.7505	22.0439	21.4975	20.0798
BGKOPF_05180	CDS	ABC141_chromosome	1042602	1042880	+	279	YbaB/EbfC family DNA-binding protein	1906.4	2.08274	0.209011	9.96474	2.17434e-23	2.96411e-22	1.76349	0.210285	8.38617	5.02221e-17	4.49004e-16	777.948	575.935	640.578	657.848	1923.43	1882.89	2111.75	3061.97	2030.64	3526.69	2565.82	3121.25	20303	15593	16920	18404	317	234	343	772	956	1185	390	441	234	20303	6321.5	2450.22	1767	2040.22	2106.39
BGKOPF_15040	CDS	ABC141_chromosome	2960725	2962203	-	1479	multidrug efflux MFS transporter AmvA	530.074	2.07646	0.262917	7.89779	2.83893e-15	2.37706e-14	1.5979	0.267455	5.97445	2.30871e-09	1.11189e-08	152.386	205.952	224.316	190.127	837.331	708.095	332.462	471.987	921.858	985.092	644.745	686.534	3977	5576	5925	5319	138	88	54	119	434	331	98	97	54	5925	1846.3	90.5391	119.197	134.772	114.84
BGKOPF_09520	CDS	ABC141_chromosome	1887009	1887236	-	228	Regulatory protein	50.9573	2.06722	0.472512	4.37496	1.21454e-05	3.98685e-05	1.7221	0.495265	3.47713	0.000506805	0.00126567	16.3613	17.9876	20.6333	15.0843	24.2705	48.2792	61.567	91.2244	25.4892	38.6894	131.581	120.32	427	487	545	422	4	6	10	23	12	13	20	17	4	545	165.5	63.0582	67.5311	80.4159	59.1029
BGKOPF_19585	CDS	ABC141_chromosome	3909984	3910748	+	765	Phospholipase	64.2607	2.06397	0.174331	11.8394	2.44138e-32	4.88128e-31	1.49246	0.23219	6.42775	1.29505e-10	7.09696e-10	26.4387	26.4458	23.6242	22.412	78.879	80.4653	43.0969	75.3593	114.701	104.164	111.844	63.699	690	716	624	627	13	10	7	19	54	35	17	9	7	716	235.1	30.3694	29.5911	27.4412	26.172
BGKOPF_02165	CDS	ABC141_chromosome	415403	415657	+	255	hypothetical protein	13.8675	2.0581	0.470625	4.37313	1.2248e-05	4.00855e-05	3.55755	0.367965	9.66818	4.11622e-22	5.16328e-21	2.06911	2.10532	2.57443	2.89533	30.3381	24.1396	30.7835	27.764	8.49639	8.92833	26.3161	0	54	57	68	81	5	3	5	7	4	3	4	0	0	81	24.2	7.13021	7.06716	8.97116	10.1432
BGKOPF_11780	CDS	ABC141_chromosome	2322259	2322855	+	597	6-pyruvoyl-tetrahydropterin synthase	596.428	2.05358	0.20248	10.1421	3.59182e-24	5.06386e-23	1.96539	0.205334	9.57165	1.05213e-21	1.27609e-20	181.775	187.669	212.996	202.959	631.032	836.839	689.551	904.312	528.9	758.908	960.539	1061.65	4744	5081	5626	5678	104	104	112	228	249	255	146	150	104	5678	1873.1	267.559	269.082	317.034	303.705
BGKOPF_00835	CDS	ABC141_chromosome	144656	144967	-	312	Signal peptide protein	19.5289	2.0425	0.429107	4.7599	1.93692e-06	7.16613e-06	1.85905	0.483646	3.84383	0.000121131	0.000333564	4.44476	7.20243	7.9883	6.25534	30.3381	0	24.6268	31.7302	16.9928	20.8328	13.1581	70.7767	116	195	211	175	5	0	4	8	8	7	2	10	0	211	61.8	12.5185	19.7601	22.7514	17.9108
BGKOPF_17540	CDS	ABC141_chromosome	3463688	3464569	-	882	DNA-binding transcriptional regulator, LysR family	182.02	2.03934	0.229053	8.90337	5.41752e-19	5.76529e-18	2.3978	0.230606	10.3978	2.53612e-25	3.71852e-24	39.5814	47.7576	64.1714	58.55	303.381	346.001	209.328	257.808	235.775	214.28	131.581	276.029	1033	1293	1695	1638	50	43	34	65	111	72	20	39	20	1695	507.8	39.4349	46.349	64.6519	59.303
BGKOPF_14850	CDS	ABC141_chromosome	2917213	2918652	+	1440	DNA-binding transcriptional regulator, MocR family, contains an aminotransferase domain	26.0429	2.03602	0.239367	8.50583	1.80296e-17	1.70918e-16	1.36866	0.34459	3.97186	7.13147e-05	0.000203125	10.4988	10.896	12.2664	10.223	30.3381	16.0931	24.6268	35.6965	46.7301	59.5222	13.1581	42.466	274	295	324	286	5	2	4	9	22	20	2	6	2	324	104.1	6.40673	6.47694	7.56942	6.34213
BGKOPF_13645	CDS	ABC141_chromosome	2695910	2697355	+	1446	Aldehyde dehydrogenase	60.5025	2.03357	0.270941	7.50558	6.11562e-14	4.64872e-13	2.18628	0.285878	7.64759	2.04782e-14	1.52845e-13	17.5875	16.7687	15.863	21.4826	78.879	80.4653	98.5073	71.393	57.3506	44.6416	138.16	84.9321	459	454	419	601	13	10	16	18	27	15	21	12	10	601	172.1	10.6879	9.92653	9.74823	13.272
BGKOPF_18005	CDS	ABC141_chromosome	3555622	3556236	+	615	RNA polymerase sigma factor	995.254	2.02825	0.139621	14.5269	8.18607e-48	2.59672e-46	2.06	0.141519	14.5563	5.32742e-48	1.74012e-46	307.838	352.402	327.861	294.966	1274.2	1392.05	1385.26	1304.91	983.457	1276.75	1401.33	1642.02	8034	9541	8660	8252	210	173	225	329	463	429	213	232	173	9541	3063.4	439.851	490.488	473.721	428.465
BGKOPF_03425	CDS	ABC141_chromosome	678622	679323	+	702	Uncharacterized membrane protein	56.9388	2.01707	0.486324	4.1476	3.35985e-05	0.000101041	1.95531	0.498754	3.9204	8.84032e-05	0.000248206	20.1547	17.8399	17.9074	18.3728	151.69	48.2792	67.7238	23.7977	36.1096	44.6416	144.739	92.0097	526	483	473	514	25	6	11	6	17	15	22	13	6	526	175.9	25.2288	21.753	22.6675	23.3807
BGKOPF_04135	CDS	ABC141_chromosome	826344	828197	+	1854	ferrous iron transport protein B	748.792	2.01431	0.105234	19.1411	1.14715e-81	6.75797e-80	1.9891	0.109269	18.2037	4.82422e-74	2.65252e-72	246.799	273.138	237.34	245.996	1049.7	1070.19	880.409	991.57	1181	973.188	986.855	849.321	6441	7395	6269	6882	173	133	143	250	556	327	150	120	120	7395	2403.2	116.975	126.107	113.754	118.532
EODBFD_00465	CDS	ABC141_plasmid_1	64228	64506	+	279	Sodium:proton antiporter	9.8742	2.01195	0.56167	3.58209	0.000340855	0.000879876	1.20942	0.728866	1.65932	0.0970511	0.141794	2.22238	3.76742	4.20237	4.25363	0	0	18.4701	11.8988	8.49639	2.97611	19.7371	42.466	58	102	111	119	0	0	3	3	4	1	3	6	0	119	34.2	6.99959	11.5586	13.3844	13.6199
BGKOPF_07805	CDS	ABC141_chromosome	1539752	1540693	+	942	PBECR1 domain-containing protein	132.97	2.0084	0.17996	11.1603	6.37678e-29	1.09e-27	0.793931	0.23092	3.43813	0.000585757	0.00143888	56.7473	53.9997	65.0043	52.6521	109.217	104.605	110.821	79.3256	189.045	190.471	328.952	254.796	1481	1462	1717	1473	18	13	18	20	89	64	50	36	13	1717	536.8	52.9362	49.0689	61.3196	49.9325
BGKOPF_12860	CDS	ABC141_chromosome	2538039	2538506	+	468	HORMA domain-containing protein	299.151	2.00792	0.325006	6.17811	6.48721e-10	3.55503e-09	3.22358	0.318749	10.1132	4.82746e-24	6.77694e-23	57.8968	62.5688	66.973	59.8368	552.153	603.49	818.842	345.066	195.417	124.997	348.689	353.884	1511	1694	1769	1674	91	75	133	87	92	42	53	50	42	1769	605.9	108.709	114.44	127.163	114.22
BGKOPF_16115	CDS	ABC141_chromosome	3187402	3188880	-	1479	Outer membrane protein chaperone/metalloprotease BepA/YfgC, contains M48 and TPR domains	252.364	2.00411	0.225592	8.8838	6.46131e-19	6.81018e-18	1.44252	0.237686	6.06904	1.28678e-09	6.39318e-09	90.4279	92.191	106.233	108.7	212.367	265.536	350.932	253.842	533.148	470.225	282.898	261.874	2360	2496	2806	3041	35	33	57	64	251	158	43	37	33	3041	948.4	53.727	53.3564	63.8263	65.6568
BGKOPF_14820	CDS	ABC141_chromosome	2913789	2914796	-	1008	UDP-glucose 4-epimerase GalE	485.046	1.99994	0.277344	7.21107	5.55132e-13	3.93e-12	1.9632	0.279612	7.02116	2.20041e-12	1.40954e-11	151.965	145.674	172.146	179.939	552.153	595.443	658.767	721.863	361.096	467.249	809.221	1005.03	3966	3944	4547	5034	91	74	107	182	170	157	123	142	74	5034	1544.8	132.477	123.705	151.755	159.472
BGKOPF_06365	CDS	ABC141_chromosome	1286108	1289032	-	2925	Outermembrane protein exposed to the bacterial surface	65.7255	1.99653	0.187005	10.6764	1.31299e-26	1.98696e-25	2.57074	0.189085	13.5957	4.24511e-42	1.22848e-40	18.6603	18.4308	18.1346	16.6571	139.555	128.744	61.567	103.123	74.3434	71.4266	46.0532	92.0097	487	499	479	466	23	16	10	26	35	24	7	13	7	499	173.8	5.60598	5.39367	5.50921	5.08735
BGKOPF_06510	CDS	ABC141_chromosome	1321409	1321579	+	171	Efflux RND transporter periplasmic adaptor subunit	192.518	1.99241	0.205023	9.71797	2.52767e-22	3.20723e-21	1.87729	0.214794	8.73998	2.33144e-18	2.30282e-17	77.4768	67.6289	60.8398	57.9066	321.584	160.931	277.052	206.247	195.417	258.921	328.952	297.262	2022	1831	1607	1620	53	20	45	52	92	87	50	42	20	2022	626.8	398.138	338.534	316.155	302.517
BGKOPF_11095	CDS	ABC141_chromosome	2189652	2190533	+	882	taurine dioxygenase	28.526	1.99102	0.378822	5.25581	1.47377e-07	6.2493e-07	0.980984	0.480185	2.04293	0.0410597	0.0668918	11.5334	11.9302	10.487	11.2239	24.2705	24.1396	49.2536	0	21.241	41.6655	65.7903	70.7767	301	323	277	314	4	3	8	0	10	14	10	10	0	323	106.2	11.4907	11.5783	10.5655	11.3682
sRNA73	sRNA	ABC141_chromosome	1962698	1962754	-	57	sRNA73	7.84909	1.98583	0.548397	3.62115	0.000293292	0.000762468	2.65603	0.540713	4.91208	9.01135e-07	3.37823e-06	1.72426	1.99452	2.72586	1.78724	36.4057	0	18.4701	0	8.49639	8.92833	6.57903	7.07767	45	54	72	50	6	0	3	0	4	3	1	1	0	72	19.9	26.5819	29.9522	42.495	28.0109
BGKOPF_11085	CDS	ABC141_chromosome	2188775	2189353	+	579	ABC transporter permease subunit	17.1718	1.9831	0.430511	4.60639	4.09713e-06	1.43792e-05	1.77903	0.49351	3.60486	0.000312322	0.00081194	7.01199	4.98629	4.0888	8.07833	18.2029	24.1396	0	35.6965	14.8687	26.785	19.7371	42.466	183	135	108	226	3	3	0	9	7	9	3	6	0	226	57.7	10.6419	7.37166	6.27517	12.4641
BGKOPF_14195	CDS	ABC141_chromosome	2810375	2810734	-	360	DNA helicase	528.855	1.98106	0.262851	7.53681	4.8159e-14	3.70342e-13	1.67356	0.266496	6.27986	3.3888e-10	1.76614e-09	217.832	189.701	183.731	184.944	503.612	571.304	584.887	805.155	422.695	657.72	927.644	1097.04	5685	5136	4853	5174	83	71	95	203	199	221	141	155	71	5685	1834.7	531.712	451.058	453.511	458.939
BGKOPF_14815	CDS	ABC141_chromosome	2912280	2913674	-	1395	class II fumarate hydratase	403.937	1.98026	0.130278	15.2003	3.52087e-52	1.24896e-50	1.7073	0.139627	12.2275	2.21549e-34	5.2582e-33	142.194	130.161	148.711	167.393	491.477	394.28	621.827	416.459	565.01	568.437	585.534	615.757	3711	3524	3928	4683	81	49	101	105	266	191	89	87	49	4683	1401.2	89.5706	79.8678	94.7278	107.197
sRNA7	sRNA	ABC141_chromosome	331349	331468	+	120	sRNA7	1123.11	1.98018	0.205398	9.6407	5.38192e-22	6.6748e-21	1.6863	0.207529	8.12559	4.45197e-16	3.73717e-15	440.606	365.92	454.349	395.266	1219.59	1448.38	1539.18	1134.36	2185.7	1889.83	1243.44	1160.74	11499	9907	12001	11058	201	180	250	286	1029	635	189	164	164	12001	3949.9	3226.47	2610.18	3364.47	2942.57
BGKOPF_19540	CDS	ABC141_chromosome	3898196	3899752	-	1557	sensor histidine kinase efflux regulator BaeS	145.616	1.97189	0.274075	7.19474	6.25813e-13	4.41145e-12	0.928535	0.301142	3.08338	0.00204664	0.00454059	67.2845	63.4552	61.6727	70.3101	121.352	88.5118	153.918	130.887	341.98	354.157	138.16	155.709	1756	1718	1629	1967	20	11	25	33	161	119	21	22	11	1967	623.5	37.9738	34.8855	35.1976	40.3411
BGKOPF_12020	CDS	ABC141_chromosome	2370313	2370633	-	321	iron-sulfur cluster assembly protein IscA	574.59	1.97179	0.240215	8.20846	2.2404e-16	1.9922e-15	1.52461	0.244637	6.2321	4.60224e-10	2.37975e-09	207.141	187.152	215.116	279.596	594.626	595.443	504.85	848.784	883.624	1190.44	546.06	842.243	5406	5067	5682	7822	98	74	82	214	416	400	83	119	74	7822	2121.9	567.048	499.064	595.492	778.116
BGKOPF_12145	CDS	ABC141_chromosome	2398371	2399894	+	1524	PepSY-associated TM region	79.4006	1.96904	0.32186	6.11768	9.49499e-10	5.09333e-09	1.05325	0.360206	2.92401	0.00345556	0.00735004	38.6234	31.4321	32.7861	33.4214	163.826	56.3257	36.9402	31.7302	138.066	145.829	144.739	99.0874	1008	851	866	935	27	7	6	8	65	49	22	14	6	1008	321.5	22.2702	17.6545	19.1167	19.5911
BGKOPF_18835	CDS	ABC141_chromosome	3755264	3756598	-	1335	Signal transduction histidine kinase	108.461	1.93839	0.489338	3.96125	7.45593e-05	0.000213146	1.01438	0.508902	1.99327	0.0462314	0.0740376	46.8232	44.1379	45.6204	51.544	54.6086	64.3722	86.1939	166.584	55.2265	104.164	348.689	233.563	1222	1195	1205	1442	9	8	14	42	26	35	53	33	8	1442	440.3	30.8204	28.3007	30.3659	34.4918
BGKOPF_09950	CDS	ABC141_chromosome	1971841	1972170	+	330	Signal peptide protein	12.3413	1.92573	0.372314	5.17233	2.31194e-07	9.55776e-07	1.25248	0.510486	2.4535	0.0141472	0.0259432	4.67466	7.16549	6.09534	5.8264	18.2029	8.04653	12.3134	15.8651	27.6133	35.7133	6.57903	0	122	194	161	163	3	1	2	4	13	12	1	0	0	194	56.3	12.4479	18.5865	16.4132	15.7727
BGKOPF_19615	CDS	ABC141_chromosome	3916208	3916435	+	228	acyltransferase family protein	21.2078	1.92354	0.493723	3.89599	9.7799e-05	0.000273887	-0.839133	0.785057	-1.06888	0.285123	0.363174	12.0698	10.2311	15.7873	13.0826	6.06762	16.0931	0	7.93256	78.5916	74.4027	13.1581	7.07767	315	277	417	366	1	2	0	2	37	25	2	1	0	417	120.4	46.5183	38.4109	61.5292	51.2599
BGKOPF_18075	CDS	ABC141_chromosome	3571554	3572810	-	1257	lipoprotein-releasing ABC transporter permease subunit	176.243	1.91381	0.233386	8.2002	2.39979e-16	2.1282e-15	0.644636	0.26511	2.43158	0.0150331	0.0273851	83.2626	88.756	84.464	83.4999	139.555	152.884	67.7238	166.584	378.089	401.775	171.055	297.262	2173	2403	2231	2336	23	19	11	42	178	135	26	42	11	2403	801.6	58.2067	60.4406	59.7096	59.3429
BGKOPF_03185	CDS	ABC141_chromosome	625546	627714	+	2169	phospholipase C	94.6508	1.90777	0.439675	4.33904	1.43108e-05	4.63764e-05	2.02433	0.444783	4.55127	5.33241e-06	1.80242e-05	31.7264	29.1791	33.5433	31.1695	66.7438	160.931	184.701	103.123	61.5988	47.6177	236.845	148.631	828	790	886	872	11	20	30	26	29	16	36	21	11	886	297.1	12.8534	11.5154	13.7421	12.8377
BGKOPF_07400	CDS	ABC141_chromosome	1474592	1475314	-	723	septum site-determining protein MinC	276.104	1.89485	0.189968	9.97456	1.96969e-23	2.69627e-22	1.76195	0.197415	8.92512	4.4521e-19	4.5472e-18	101.425	112.543	107.596	88.2539	266.975	297.722	498.693	325.235	378.089	407.727	467.111	261.874	2647	3047	2842	2469	44	37	81	82	178	137	71	37	37	3047	972.7	123.272	133.243	132.241	109.047
BGKOPF_10925	CDS	ABC141_chromosome	2161802	2162476	-	675	Anti-sigma factor ChrR, cupin superfamily	63.9177	1.86207	0.450412	4.13415	3.56269e-05	0.000106946	2.87395	0.436046	6.59093	4.37083e-11	2.50772e-10	17.0893	16.1039	14.0836	14.5481	115.285	112.651	123.134	103.123	16.9928	32.7372	52.6323	148.631	446	436	372	407	19	14	20	26	8	11	8	21	8	446	149	22.2474	20.4217	18.5404	19.254
BGKOPF_09700	CDS	ABC141_chromosome	1927967	1928554	+	588	tRNA 5-hydroxyU34 O-methylase TrmR/YrrM	132.635	1.84436	0.403581	4.56998	4.87761e-06	1.69381e-05	3.11169	0.391556	7.94697	1.91135e-15	1.54017e-14	28.7377	24.1189	29.4923	35.5303	194.164	321.861	357.089	154.685	36.1096	95.2355	144.739	169.864	750	653	779	994	32	40	58	39	17	32	22	24	17	994	286.7	42.947	35.1112	44.5697	53.9809
BGKOPF_09705	CDS	ABC141_chromosome	1928619	1928834	-	216	KTSC domain protein	152.695	1.84135	0.165155	11.1492	7.22659e-29	1.22889e-27	2.0178	0.17423	11.5813	5.12804e-31	1.0253e-29	51.996	50.1954	55.7667	50.3644	230.569	193.117	160.074	245.909	150.811	169.638	190.792	283.107	1357	1359	1473	1409	38	24	26	62	71	57	29	40	24	1473	495.4	211.531	198.919	229.419	208.3
BGKOPF_17395	CDS	ABC141_chromosome	3428797	3430194	-	1398	phosphate ABC transporter permease PstA	94.1799	1.83997	0.343451	5.35729	8.44799e-08	3.67763e-07	2.80726	0.332342	8.44691	2.99111e-17	2.72588e-16	21.4575	22.6784	28.0158	25.2001	297.313	152.884	98.5073	134.854	110.453	50.5939	131.581	56.6214	560	614	740	705	49	19	16	34	52	17	20	8	8	740	236.2	13.4874	13.8858	17.8076	16.1032
BGKOPF_00745	CDS	ABC141_chromosome	127412	129235	+	1824	Acyl-CoA dehydrogenase related to the alkylation response protein AidB	482.304	1.83568	0.266568	6.88635	5.72439e-12	3.75442e-11	2.57269	0.264673	9.72024	2.4719e-22	3.17307e-21	138.516	131.453	128.532	147.805	989.022	836.839	603.357	821.02	263.388	413.679	592.113	721.922	3615	3559	3395	4135	163	104	98	207	124	139	90	102	90	4135	1310.9	66.7317	61.6898	62.6174	72.3906
BGKOPF_03930	CDS	ABC141_chromosome	783062	783685	-	624	Nucleotide monophosphate nucleosidase PpnN/YdgH, Lonely Guy (LOG) family	330.507	1.83065	0.215369	8.50005	1.89513e-17	1.79142e-16	2.09665	0.216921	9.66552	4.22486e-22	5.27948e-21	115.219	107.778	103.999	120.817	558.221	346.001	591.044	416.459	257.016	511.891	434.216	403.427	3007	2918	2747	3380	92	43	96	105	121	172	66	57	43	3380	1067	162.255	147.846	148.1	172.967
BGKOPF_02035	CDS	ABC141_chromosome	386619	388784	+	2166	Outer membrane receptor for monomeric catechols	127.187	1.82946	0.203279	8.99975	2.26232e-19	2.45506e-18	1.72637	0.218865	7.88786	3.07407e-15	2.41461e-14	47.9344	49.8999	42.8188	47.3619	121.352	177.024	147.761	174.516	118.949	139.877	203.95	254.796	1251	1351	1131	1325	20	22	24	44	56	47	31	36	20	1351	444.8	19.4468	19.72	17.5665	19.5339
BGKOPF_03350	CDS	ABC141_chromosome	661958	663664	+	1707	D-lactate dehydrogenase	110.903	1.82919	0.430267	4.25128	2.12548e-05	6.64012e-05	0.353519	0.464208	0.761552	0.446328	0.525494	42.1486	53.5196	80.3752	54.7611	60.6762	120.698	73.8805	47.5954	293.125	318.444	72.3694	113.243	1100	1449	2123	1532	10	15	12	12	138	107	11	16	10	2123	543.8	21.6974	26.8377	41.8405	28.6587
BGKOPF_11630	CDS	ABC141_chromosome	2297207	2297515	-	309	DNA-binding transcriptional regulator, ArsR family	126.497	1.80919	0.29581	6.11603	9.5933e-10	5.13771e-09	1.58533	0.307681	5.15252	2.57006e-07	1.02399e-06	48.6625	50.9341	63.6035	44.8955	145.623	136.791	153.918	182.449	282.505	211.304	105.265	92.0097	1270	1379	1680	1256	24	17	25	46	133	71	16	13	13	1680	494.2	138.387	141.096	182.907	129.796
BGKOPF_16935	CDS	ABC141_chromosome	3334866	3335096	-	231	Putative phage transcriptional regulator	51.291	1.80687	0.263687	6.85235	7.26458e-12	4.71769e-11	1.92093	0.284601	6.74956	1.48294e-11	8.81483e-11	14.6371	16.9165	20.8983	18.8733	42.4733	64.3722	116.977	51.5616	48.8542	56.5461	85.5274	77.8544	382	458	552	528	7	8	19	13	23	19	13	11	7	552	169.4	55.6801	62.685	80.3909	72.9883
BGKOPF_12495	CDS	ABC141_chromosome	2464581	2464961	-	381	Permease of the drug/metabolite transporter (DMT) superfamily	150.384	1.80485	0.471456	3.82825	0.000129056	0.000352155	3.03918	0.462542	6.57061	5.01081e-11	2.85011e-10	31.6881	35.9013	39.4115	33.4571	212.367	249.442	443.283	249.876	91.3361	26.785	256.582	134.476	827	972	1041	936	35	31	72	63	43	9	39	19	9	1041	340.6	73.0851	80.6587	91.9191	78.4481
BGKOPF_06575	CDS	ABC141_chromosome	1333805	1334371	-	567	DUF2062 domain-containing protein	332.603	1.7999	0.530593	3.39224	0.000693242	0.00169157	1.39884	0.533932	2.61989	0.00879587	0.0168609	130.929	129.57	144.282	153.488	260.908	305.768	369.402	531.481	129.57	172.614	934.223	729	3417	3508	3811	4294	43	38	60	134	61	58	142	103	38	4294	1305.8	202.913	195.608	226.118	241.83
BGKOPF_09165	CDS	ABC141_chromosome	1804473	1805309	-	837	16S rRNA (cytidine(1402)-2'-O)-methyltransferase	53.4801	1.79942	0.270832	6.64403	3.05223e-11	1.8578e-10	1.0769	0.324215	3.32155	0.000895177	0.00212613	23.8714	23.1216	29.7952	25.4146	48.5409	32.1861	43.0969	79.3256	78.5916	136.901	85.5274	35.3884	623	626	787	711	8	4	7	20	37	46	13	5	4	787	240.6	25.0617	23.6461	31.6322	27.1254
BGKOPF_08280	CDS	ABC141_chromosome	1645026	1645325	+	300	DUF3471 domain-containing protein	15.8532	1.79197	0.333598	5.37165	7.80193e-08	3.40908e-07	1.18901	0.457472	2.59908	0.00934736	0.0177428	6.05407	7.3871	7.34469	9.15067	6.06762	16.0931	30.7835	15.8651	25.4892	38.6894	13.1581	14.1553	158	200	194	256	1	2	5	4	12	13	2	2	1	256	70.8	17.7331	21.0775	21.7551	27.249
BGKOPF_17485	CDS	ABC141_chromosome	3451416	3452054	-	639	Pseudouridine synthase RluA, 23S rRNA- or tRNA-specific	70.1957	1.78894	0.208015	8.60006	7.96722e-18	7.77629e-17	0.591755	0.284015	2.08354	0.0372023	0.0612732	32.0329	35.5689	41.2666	38.2112	84.9466	24.1396	61.567	47.5954	133.818	166.662	98.6855	77.8544	836	963	1090	1069	14	3	10	12	63	56	15	11	3	1090	345.2	44.0508	47.647	57.386	53.4205
BGKOPF_12150	CDS	ABC141_chromosome	2399891	2400229	+	339	DUF3325 domain-containing protein	10.2167	1.78712	0.373758	4.78148	1.74009e-06	6.45733e-06	0.146302	0.686455	0.213128	0.831227	0.868066	8.04655	5.20791	5.71674	6.43407	0	8.04653	0	15.8651	29.7373	23.8089	19.7371	0	210	141	151	180	0	1	0	4	14	8	3	0	0	210	59.3	20.8578	13.1501	14.985	16.9553
BGKOPF_13100	CDS	ABC141_chromosome	2582278	2582523	-	246	hypothetical protein	5.71722	1.77907	0.476634	3.73257	0.000189536	0.000506709	-0.250497	0.998185	-0.250953	0.801851	0.844876	4.17654	2.29	3.21803	4.00342	6.06762	0	0	3.96628	12.7446	11.9044	13.1581	7.07767	109	62	85	112	1	0	0	1	6	4	2	1	0	112	31.9	14.919	7.96832	11.6242	14.5383
BGKOPF_05665	CDS	ABC141_chromosome	1144509	1145018	-	510	CHAP domain-containing protein	152.823	1.77037	0.186269	9.50436	2.01287e-21	2.4324e-20	3.0551	0.167255	18.2661	1.54118e-74	8.61753e-73	33.9488	41.5894	33.9219	32.2061	370.125	281.629	289.365	245.909	101.957	122.02	118.423	162.786	886	1126	896	901	61	35	47	62	48	41	18	23	18	1126	345.3	58.4941	69.8037	59.1041	56.4139
BGKOPF_15175	CDS	ABC141_chromosome	2989067	2989318	-	252	Resolvase/invertase-type recombinase catalytic domain-containing protein	99.6903	1.77003	0.261346	6.77272	1.26388e-11	7.97233e-11	1.69708	0.275582	6.15819	7.35792e-10	3.74595e-09	52.6474	34.9779	30.0981	36.138	109.217	120.698	116.977	146.752	101.957	116.068	118.423	212.33	1374	947	795	1011	18	15	19	37	48	39	18	30	15	1374	362.6	183.584	118.812	106.132	128.11
BGKOPF_05235	CDS	ABC141_chromosome	1050348	1050752	+	405	Biopolymer transport protein ExbD	230.226	1.76875	0.34952	5.0605	4.18149e-07	1.67007e-06	1.2934	0.357492	3.61797	0.000296923	0.000774946	96.6735	105.562	93.7016	111.238	182.029	233.349	344.775	237.977	505.535	479.154	125.002	247.718	2523	2858	2475	3112	30	29	56	60	238	161	19	35	19	3112	966.3	209.754	223.109	205.589	245.367
BGKOPF_12610	CDS	ABC141_chromosome	2488673	2489377	-	705	Acyl CoA:acetate/3-ketoacid CoA transferase, alpha subunit	103.661	1.76726	0.323804	5.45782	4.82022e-08	2.16943e-07	2.74327	0.312786	8.77044	1.77975e-18	1.77383e-17	28.9676	25.9657	26.7665	28.4529	169.893	144.838	166.231	245.909	44.606	71.4266	177.634	113.243	756	703	707	796	28	18	27	62	21	24	27	16	16	796	265.4	36.1062	31.5265	33.7373	36.0542
BGKOPF_05685	CDS	ABC141_chromosome	1148185	1149111	-	927	Permease of the drug/metabolite transporter (DMT) superfamily	101.861	1.75309	0.21943	7.98932	1.35683e-15	1.16265e-14	2.26219	0.219815	10.2914	7.70877e-25	1.10571e-23	32.6843	40.8137	32.4075	28.3814	212.367	128.744	184.701	122.955	140.19	95.2355	111.844	92.0097	853	1105	856	794	35	16	30	31	66	32	17	13	13	1105	320.7	30.9826	37.6871	31.0652	27.3509
BGKOPF_11550	CDS	ABC141_chromosome	2279243	2279833	-	591	LRAT domain-containing protein	294.467	1.74709	0.298789	5.84726	4.99729e-09	2.50548e-08	1.66774	0.302729	5.50902	3.60833e-08	1.53797e-07	104.643	101.499	130.576	129.325	218.434	434.513	504.85	329.201	382.337	241.065	631.587	325.573	2731	2748	3449	3618	36	54	82	83	180	81	96	46	36	3618	1100.3	155.59	147.007	196.33	195.485
BGKOPF_18670	CDS	ABC141_chromosome	3721190	3721477	+	288	Putative lipoate-binding regulatory protein, UPF0250 family	483.473	1.74596	0.183214	9.5296	1.57888e-21	1.91497e-20	1.63289	0.187437	8.71167	2.99419e-18	2.92243e-17	211.969	184.16	192.249	191.878	552.153	659.816	443.283	753.593	518.28	857.119	578.955	658.223	5532	4986	5078	5368	91	82	72	190	244	288	88	93	72	5532	1842.7	646.753	547.356	593.171	595.184
BGKOPF_11765	CDS	ABC141_chromosome	2319988	2320368	+	381	general secretion pathway protein I	29.6121	1.73962	0.298839	5.82126	5.8404e-09	2.91049e-08	2.01633	0.322274	6.25656	3.93561e-10	2.04466e-09	9.50259	8.38436	11.1685	10.7234	48.5409	40.2327	55.4103	23.7977	36.1096	14.8805	32.8952	63.699	248	227	295	300	8	5	9	6	17	5	5	9	5	300	94.5	21.9167	18.837	26.0482	25.1436
BGKOPF_16200	CDS	ABC141_chromosome	3202746	3203474	+	729	RNA polymerase sigma factor RpoH	906.808	1.73475	0.177593	9.76812	1.54295e-22	1.99615e-21	0.814094	0.184136	4.42116	9.81729e-06	3.21941e-05	379.95	405.293	475.247	520.802	667.438	716.141	898.879	840.851	1261.71	1208.3	1539.49	1967.59	9916	10973	12553	14570	110	89	146	212	594	406	234	278	89	14570	4173.4	457.992	475.891	579.295	638.21
BGKOPF_17740	CDS	ABC141_chromosome	3507961	3508389	-	429	Cyclophil-like domain-containing protein	183.546	1.73048	0.164927	10.4924	9.35932e-26	1.39083e-24	1.96211	0.170981	11.4756	1.74878e-30	3.39366e-29	68.3957	56.3636	74.5448	67.8079	345.854	241.396	227.798	230.044	225.154	205.352	282.898	176.942	1785	1526	1969	1897	57	30	37	58	106	69	43	25	25	1969	633.5	140.097	112.462	154.408	141.202
BGKOPF_10920	CDS	ABC141_chromosome	2160605	2161792	-	1188	putative arabinose efflux permease AraJ, MFS family	71.2154	1.72315	0.411368	4.18883	2.80402e-05	8.5573e-05	1.89214	0.417899	4.52775	5.96138e-06	2.00067e-05	24.7144	26.8152	27.1072	25.1286	115.285	72.4188	104.664	91.2244	61.5988	20.8328	164.476	120.32	645	726	716	703	19	9	17	23	29	7	25	17	7	726	244.7	18.2807	19.321	20.2757	18.896
BGKOPF_09095	CDS	ABC141_chromosome	1793529	1794881	-	1353	Putative integrase from bacteriophage	301.171	1.71844	0.200932	8.55236	1.20597e-17	1.15991e-16	1.83234	0.204615	8.95505	3.39595e-19	3.51199e-18	107.402	97.8791	127.358	127.359	412.598	289.675	418.656	495.785	303.746	369.038	546.06	318.495	2803	2650	3364	3563	68	36	68	125	143	124	83	45	36	3563	1089.3	69.7548	61.9239	83.6447	84.091
BGKOPF_18260	CDS	ABC141_chromosome	3610220	3611002	+	783	Short-chain dehydrogenase	33.7225	1.7181	0.295544	5.81336	6.12301e-09	3.03756e-08	2.89913	0.253347	11.4433	2.53957e-30	4.87096e-29	7.85496	8.60597	8.59405	7.22045	60.6762	80.4653	73.8805	39.6628	25.4892	17.8567	46.0532	28.3107	205	233	227	202	10	10	12	10	12	6	7	4	4	233	78.2	8.81537	9.40815	9.75313	8.23799
BGKOPF_08465	CDS	ABC141_chromosome	1685887	1686525	+	639	Fe-S biogenesis protein NfuA	345.338	1.71786	0.138841	12.3729	3.66552e-35	8.0617e-34	2.1431	0.13972	15.3386	4.22515e-53	1.58395e-51	102.498	119.154	131.069	126.215	503.612	426.466	578.73	583.043	403.578	392.846	302.636	474.204	2675	3226	3462	3531	83	53	94	147	190	132	46	67	46	3531	1142.2	140.952	159.615	182.266	176.453
BGKOPF_15070	CDS	ABC141_chromosome	2968478	2968912	-	435	chlorhexidine efflux PACE transporter AceI	18.9067	1.70835	0.376553	4.53682	5.71088e-06	1.95844e-05	-0.0936378	0.595938	-0.157127	0.875145	0.903915	9.50259	10.4528	14.3108	13.2971	12.1352	8.04653	0	19.8314	33.9855	71.4266	19.7371	14.1553	248	283	378	372	2	1	0	5	16	24	3	2	0	378	111.2	19.196	20.5687	29.2336	27.3077
BGKOPF_17885	CDS	ABC141_chromosome	3532727	3533398	+	672	7-cyano-7-deazaguanine synthase QueC	204.345	1.69246	0.181038	9.34867	8.87586e-21	1.05329e-19	1.3909	0.195056	7.13074	9.983e-13	6.69388e-12	76.5188	91.7478	108.921	84.322	206.299	185.07	209.328	321.269	293.125	285.706	342.11	247.718	1997	2484	2877	2359	34	23	34	81	138	96	52	35	23	2877	850.8	100.059	116.867	144.029	112.096
BGKOPF_03435	CDS	ABC141_chromosome	680211	680585	+	375	RNase E inhibitor protein	174.966	1.68802	0.316937	5.32605	1.00374e-07	4.3342e-07	2.12027	0.316809	6.69257	2.19278e-11	1.28262e-10	62.9547	65.5975	60.9534	51.0793	254.84	313.815	326.305	162.617	131.694	130.949	361.847	176.942	1643	1776	1610	1429	42	39	53	41	62	44	55	25	25	1776	568.2	147.521	149.734	144.436	121.684
BGKOPF_04175	CDS	ABC141_chromosome	834449	836326	-	1878	phosphomethylpyrimidine synthase ThiC	115.487	1.68728	0.157524	10.7113	9.00809e-27	1.37582e-25	1.7891	0.17317	10.3315	5.07647e-25	7.34529e-24	44.4093	41.0723	48.8384	49.2564	145.623	160.931	147.761	174.516	176.3	124.997	144.739	127.398	1159	1112	1290	1378	24	20	24	44	83	42	22	18	18	1378	434.7	20.7796	18.7206	23.1086	23.4307
BGKOPF_11715	CDS	ABC141_chromosome	2312717	2313145	+	429	Biopolymer transport protein ExbD	109.642	1.68677	0.16711	10.0937	5.88906e-24	8.26723e-23	2.69531	0.151792	17.7566	1.53272e-70	7.66127e-69	29.9255	30.0286	32.7104	28.4171	188.096	193.117	203.171	198.314	78.5916	104.164	151.318	77.8544	781	813	864	795	31	24	33	50	37	35	23	11	11	864	291.4	61.2974	59.9161	67.7542	59.1754
BGKOPF_12025	CDS	ABC141_chromosome	2370664	2371050	-	387	Fe-S cluster assembly scaffold protein IscU, NifU family	977.715	1.68377	0.13216	12.7404	3.52723e-37	8.37146e-36	2.39048	0.130624	18.3004	8.20784e-75	4.66856e-73	349.22	315.909	289.737	286.244	1668.59	1335.72	1606.9	1860.19	887.872	1005.92	894.749	1231.51	9114	8553	7653	8008	275	166	261	469	418	338	136	174	136	9114	2963.8	792.951	698.743	665.274	660.761
BGKOPF_18015	CDS	ABC141_chromosome	3556536	3556925	+	390	DUF3106 domain-containing protein	192.066	1.67174	0.209573	7.9769	1.5006e-15	1.27919e-14	1.12479	0.227352	4.94734	7.52362e-07	2.84965e-06	78.9711	77.4168	101.273	99.4063	163.826	177.024	246.268	190.381	237.899	229.16	434.216	268.952	2061	2096	2675	2781	27	22	40	48	112	77	66	38	22	2781	836.9	177.935	169.917	230.749	227.703
BGKOPF_17860	CDS	ABC141_chromosome	3527895	3528956	+	1062	ABC-type sulfate/molybdate transport systems, ATPase component	32.6012	1.67084	0.242417	6.89241	5.4854e-12	3.60485e-11	0.142747	0.406554	0.351114	0.725503	0.780382	23.0668	19.465	17.5667	17.1575	12.1352	32.1861	18.4701	23.7977	61.5988	83.3311	32.8952	49.5437	602	527	464	480	2	4	3	6	29	28	5	7	2	602	179.8	19.0862	15.689	14.6985	14.4327
BGKOPF_15920	CDS	ABC141_chromosome	3145363	3146265	+	903	putative ATPase, AAA+ superfamily	71.4686	1.66064	0.303693	5.46816	4.54743e-08	2.06071e-07	3.2975	0.263056	12.5354	4.78112e-36	1.22271e-34	13.9474	15.8453	15.4466	14.4767	163.826	80.4653	197.015	138.82	29.7373	32.7372	98.6855	56.6214	364	429	408	405	27	10	32	35	14	11	15	8	8	429	146.5	13.5726	15.0203	15.2003	14.3218
BGKOPF_11800	CDS	ABC141_chromosome	2325319	2325762	+	444	MxaD family protein	24.774	1.65534	0.284521	5.818	5.9555e-09	2.96338e-08	1.63011	0.336222	4.8483	1.24524e-06	4.59001e-06	10.1157	8.79065	11.4713	11.8673	36.4057	48.2792	12.3134	35.6965	36.1096	38.6894	26.3161	21.233	264	238	303	332	6	6	2	9	17	13	4	3	2	332	99.8	20.0203	16.9474	22.9583	23.8774
BGKOPF_18940	CDS	ABC141_chromosome	3777570	3778268	+	699	Putative NADPH-quinone reductase (modulator of drug activity B)	23.9944	1.6518	0.238866	6.91516	4.6735e-12	3.07958e-11	0.369118	0.428588	0.861242	0.389105	0.470721	13.4875	12.1887	14.2729	13.0826	12.1352	40.2327	18.4701	7.93256	40.3578	53.57	19.7371	42.466	352	330	377	366	2	5	3	2	19	18	3	6	2	377	123.6	16.9556	14.9261	18.1445	16.72
BGKOPF_12015	CDS	ABC141_chromosome	2369709	2370227	-	519	Fe-S protein assembly co-chaperone HscB	206.031	1.65177	0.182424	9.05461	1.37058e-19	1.4972e-18	1.41146	0.195225	7.22989	4.83393e-13	3.30169e-12	84.9102	82.5878	94.7238	102.766	285.178	289.675	252.425	166.584	301.622	354.157	217.108	240.641	2216	2236	2502	2875	47	36	41	42	142	119	33	34	33	2875	860.2	143.764	136.212	162.181	176.889
sRNA37	sRNA	ABC141_chromosome	2888140	2888258	-	119	sRNA37	2.93073	1.64926	0.66612	2.47592	0.0132893	0.0252833	0.0161766	1.06442	0.0151975	0.987875	0.990276	1.60931	1.69903	2.42299	1.32256	0	0	6.1567	0	0	14.8805	0	7.07767	42	46	64	37	0	0	1	0	0	5	0	1	0	64	16.3	11.8837	12.2214	18.0931	9.92856
BGKOPF_00825	CDS	ABC141_chromosome	142734	143165	+	432	Signal peptide protein	44.3203	1.64916	0.265732	6.20611	5.43115e-10	2.98623e-09	1.54736	0.301615	5.13023	2.89381e-07	1.14882e-06	21.3808	16.6579	16.8095	18.3728	42.4733	40.2327	61.567	63.4605	29.7373	71.4266	78.9484	70.7767	558	451	444	514	7	5	10	16	14	24	12	10	5	558	172.1	43.491	33.0068	34.5764	37.9936
BGKOPF_11525	CDS	ABC141_chromosome	2273881	2274129	+	249	DUF2116 domain-containing protein	531.118	1.64783	0.313801	5.25118	1.51129e-07	6.392e-07	3.10843	0.308697	10.0695	7.53266e-24	1.03976e-22	135.565	123.18	121.717	115.92	1347.01	997.77	1009.7	928.109	229.402	211.304	559.218	594.524	3538	3335	3215	3243	222	124	164	234	108	71	85	84	71	3538	1201.9	478.417	423.454	434.372	415.891
BGKOPF_02960	CDS	ABC141_chromosome	582990	584282	+	1293	Membrane-bound lytic murein transglycosylase B	355.32	1.64637	0.173719	9.47717	2.61261e-21	3.13419e-20	0.532214	0.193089	2.75631	0.00584573	0.0117306	193.922	195.315	191.378	197.133	266.975	185.07	307.835	341.1	658.47	779.741	486.848	460.049	5061	5288	5055	5515	44	23	50	86	310	262	74	65	23	5515	1819.4	131.791	129.301	131.523	136.2
BGKOPF_00940	CDS	ABC141_chromosome	168331	168696	-	366	Signal peptide	33.4163	1.63671	0.290061	5.64264	1.67465e-08	7.98361e-08	2.22307	0.290548	7.6513	1.98954e-14	1.48832e-13	12.4913	11.0807	11.2063	10.6877	24.2705	40.2327	116.977	35.6965	33.9855	41.6655	13.1581	49.5437	326	300	296	299	4	5	19	9	16	14	2	7	2	326	108.1	29.9906	25.9149	27.2076	26.0868
BGKOPF_08200	CDS	ABC141_chromosome	1629793	1631859	+	2067	Choline-glycine betaine transporter	196.369	1.63015	0.219008	7.44334	9.81736e-14	7.26177e-13	0.77822	0.241152	3.22709	0.00125056	0.00288908	84.1822	103.826	113.237	109.558	157.758	217.256	141.604	190.381	454.557	276.778	217.108	290.185	2197	2811	2991	3065	26	27	23	48	214	93	33	41	23	3065	964.1	35.7881	42.9962	48.6806	47.3502
BGKOPF_12810	CDS	ABC141_chromosome	2529708	2529782	+	75	pyrroloquinoline quinone precursor peptide PqqA	482.144	1.61441	0.18651	8.6559	4.89026e-18	4.84473e-17	0.615333	0.198949	3.09291	0.00198202	0.00440909	266.034	256.185	291.365	228.767	370.125	201.163	480.223	511.65	800.784	869.024	802.642	707.767	6943	6936	7696	6400	61	25	78	129	377	292	122	100	25	7696	2429.9	3116.98	2923.87	3452.1	2724.9
BGKOPF_17390	CDS	ABC141_chromosome	3427881	3428783	-	903	phosphate ABC transporter ATP-binding protein PstB	247.083	1.6135	0.330093	4.88802	1.01853e-06	3.90258e-06	2.50035	0.325758	7.6755	1.64778e-14	1.23827e-13	68.5106	81.2581	66.1401	85.2514	588.559	402.327	412.499	305.404	118.949	154.758	348.689	332.651	1788	2200	1747	2385	97	50	67	77	56	52	53	47	47	2385	718.2	66.6697	77.0273	65.0856	84.3397
BGKOPF_17990	CDS	ABC141_chromosome	3553288	3553476	-	189	Orphan protein	229.143	1.61329	0.184504	8.74395	2.25095e-18	2.29194e-17	1.84325	0.188479	9.77961	1.37734e-22	1.78891e-21	91.5774	86.5399	97.2982	76.2437	297.313	346.001	313.992	309.37	212.41	208.328	335.531	375.117	2390	2343	2570	2133	49	43	51	78	100	70	51	53	43	2570	827.6	425.779	391.941	457.458	360.38
BGKOPF_17670	CDS	ABC141_chromosome	3494753	3495418	-	666	Late embryogenesis abundant protein	22.8923	1.60506	0.300619	5.33917	9.33707e-08	4.0477e-07	1.55526	0.353306	4.40203	1.07244e-05	3.49947e-05	8.31477	10.6744	12.1528	11.1166	30.3381	8.04653	43.0969	35.6965	36.1096	38.6894	26.3161	14.1553	217	289	321	311	5	1	7	9	17	13	4	2	1	321	99.7	10.9707	13.7194	16.2148	14.9114
BGKOPF_09850	CDS	ABC141_chromosome	1958315	1958908	+	594	Threonine/homoserine/homoserine lactone efflux protein	132.374	1.59836	0.383267	4.17035	3.04128e-05	9.21321e-05	2.75491	0.372344	7.39881	1.37407e-13	9.76949e-13	36.0945	44.2118	33.2025	30.812	291.246	281.629	190.858	214.179	59.4747	47.6177	210.529	148.631	942	1197	877	862	48	35	31	54	28	16	32	21	16	1197	345.2	53.3965	63.7115	49.6699	46.3396
BGKOPF_15550	CDS	ABC141_chromosome	3071470	3072309	-	840	Protein/nucleotide deglycase, PfpI/YajL/DJ-1 family (repair of methylglyoxal-glycated proteins and nucleic acids)	13.2069	1.59494	0.38589	4.13315	3.57825e-05	0.00010712	1.31962	0.48466	2.72277	0.00647376	0.0129045	7.7017	4.50613	6.47393	6.43407	18.2029	8.04653	24.6268	11.8988	16.9928	26.785	19.7371	7.07767	201	122	171	180	3	1	4	3	8	9	3	1	1	201	58.8	8.05685	4.59188	6.84852	6.84266
BGKOPF_12135	CDS	ABC141_chromosome	2395683	2397992	+	2310	Outer membrane receptor protein, Fe transport	211.929	1.59049	0.299755	5.30595	1.12086e-07	4.80845e-07	0.84324	0.313606	2.68885	0.00716988	0.0141299	134.301	108.443	97.3361	104.983	236.637	177.024	184.701	198.314	531.024	383.918	223.687	162.786	3505	2936	2571	2937	39	22	30	50	250	129	34	23	22	3505	1043.8	51.0887	40.1841	37.443	40.5998
BGKOPF_01245	CDS	ABC141_chromosome	228182	229105	-	924	16S rRNA (cytosine(1402)-N(4))-methyltransferase RsmH	329.687	1.58574	0.148309	10.6921	1.10784e-26	1.68423e-25	1.61042	0.154441	10.4274	1.85932e-25	2.76302e-24	123.112	145.452	157.229	141.442	485.409	434.513	394.029	420.426	533.148	404.751	348.689	368.039	3213	3938	4153	3957	80	54	64	106	251	136	53	52	52	4153	1338.1	117.081	134.745	151.206	136.749
BGKOPF_02945	CDS	ABC141_chromosome	580109	580474	+	366	DUF486 domain-containing protein	131.752	1.58533	0.438644	3.61417	0.000301314	0.000782704	1.80059	0.441042	4.08257	4.45398e-05	0.000132019	61.4986	58.8013	41.948	45.6104	151.69	168.977	190.858	210.213	53.1024	77.3788	223.687	297.262	1605	1592	1108	1276	25	21	31	53	25	26	34	42	21	1605	486.5	147.653	137.522	101.845	111.327
BGKOPF_08690	CDS	ABC141_chromosome	1729753	1730271	+	519	Signal peptide protein	170.542	1.58523	0.217551	7.28668	3.17691e-13	2.29838e-12	1.76934	0.222897	7.9379	2.05629e-15	1.64653e-14	62.8397	68.183	70.2667	68.63	315.516	209.21	209.328	190.381	129.57	190.471	263.161	268.952	1640	1846	1856	1920	52	26	34	48	61	64	40	38	26	1920	635.4	106.396	112.454	120.307	118.131
BGKOPF_11510	CDS	ABC141_chromosome	2271589	2272413	-	825	OXA-51 family carbapenem-hydrolyzing class D beta-lactamase	55.8356	1.58041	0.348569	4.53401	5.7875e-06	1.9806e-05	1.59839	0.364969	4.37952	1.1894e-05	3.85824e-05	23.6032	25.0423	23.662	20.875	24.2705	104.605	43.0969	107.09	42.4819	59.5222	125.002	70.7767	616	678	625	584	4	13	7	27	20	20	19	10	4	678	218.6	25.1406	25.9828	25.4863	22.6043
sRNA74	sRNA	ABC141_chromosome	1959304	1959400	+	97	sRNA74	17.5585	1.57941	0.464662	3.39904	0.000676218	0.00165739	0.597512	0.602027	0.9925	0.320954	0.402137	9.77081	9.86178	6.66323	8.47152	30.3381	0	24.6268	0	10.6205	20.8328	32.8952	56.6214	255	267	176	237	5	0	4	0	5	7	5	8	0	267	80.8	88.515	87.0261	61.0409	78.0204
BGKOPF_10185	CDS	ABC141_chromosome	2013046	2013954	-	909	Permease of the drug/metabolite transporter (DMT) superfamily	21.6525	1.57916	0.567969	2.78035	0.00542995	0.0111541	1.76615	0.583857	3.02497	0.00248661	0.00542527	9.19606	7.71952	8.93478	9.61536	0	16.0931	18.4701	75.3593	19.1169	14.8805	59.2113	21.233	240	209	236	269	0	2	3	19	9	5	9	3	0	269	83.7	8.88988	7.2693	8.7343	9.44974
BGKOPF_05420	CDS	ABC141_chromosome	1093530	1094372	-	843	O-Methyltransferase involved in polyketide biosynthesis	30.0131	1.5752	0.253227	6.2205	4.95566e-10	2.73848e-09	0.974184	0.34666	2.8102	0.00495111	0.0101452	15.0585	13.8139	16.6581	15.1558	24.2705	8.04653	55.4103	27.764	59.4747	20.8328	32.8952	70.7767	393	374	440	424	4	1	9	7	28	7	5	10	1	440	141.8	15.6969	14.0267	17.5592	16.0609
BGKOPF_13390	CDS	ABC141_chromosome	2640128	2641096	-	969	Broad specificity polyphosphatase and 5'/3'-nucleotidase SurE	43.6825	1.56195	0.334318	4.67205	2.98207e-06	1.0705e-05	2.93674	0.29168	10.0684	7.62373e-24	1.0436e-22	10.5371	10.305	11.8499	10.8664	157.758	72.4188	43.0969	63.4605	25.4892	23.8089	59.2113	35.3884	275	279	313	304	26	9	7	16	12	8	9	5	5	313	105.2	9.55559	9.10312	10.8668	10.018
BGKOPF_18420	CDS	ABC141_chromosome	3650034	3650972	-	939	Phosphatidylglycerol kinase, diacylglycerol kinase family	122.441	1.55932	0.17493	8.91396	4.92432e-19	5.25738e-18	1.60957	0.189641	8.48744	2.11247e-17	1.93585e-16	53.0689	52.4115	54.1387	49.6495	121.352	120.698	141.604	226.078	123.198	151.782	184.213	191.097	1385	1419	1430	1389	20	15	23	57	58	51	28	27	15	1430	491.8	49.663	47.7779	51.2331	47.2355
BGKOPF_00640	CDS	ABC141_chromosome	106466	107281	-	816	Nucleoside-diphosphate-sugar epimerase	69.2491	1.55756	0.158787	9.80912	1.02866e-22	1.34132e-21	0.734691	0.236041	3.11255	0.00185477	0.00415121	36.3244	34.6086	35.777	39.8197	54.6086	48.2792	61.567	71.393	104.081	98.2116	111.844	134.476	948	937	945	1114	9	6	10	18	49	33	17	19	6	1114	342.1	39.1171	36.3044	38.9602	43.594
BGKOPF_01485	CDS	ABC141_chromosome	273867	274556	+	690	aquaporin Z	152.342	1.55595	0.209001	7.4447	9.71676e-14	7.2035e-13	1.71494	0.216127	7.9349	2.10668e-15	1.67873e-14	66.9396	63.8984	53.2301	61.4096	236.637	209.21	197.015	170.55	138.066	133.925	256.582	240.641	1747	1730	1406	1718	39	26	32	43	65	45	39	34	26	1747	577	85.2496	79.2697	68.5514	79.507
BGKOPF_08235	CDS	ABC141_chromosome	1637175	1637516	+	342	FKBP-type peptidyl-prolyl cis-trans isomerase	89.9819	1.55401	0.230675	6.73679	1.61922e-11	1.00789e-10	2.64594	0.211951	12.4837	9.15828e-36	2.28888e-34	26.4387	27.8863	24.0028	25.2358	200.231	168.977	116.977	162.617	42.4819	95.2355	111.844	77.8544	690	755	634	706	33	21	19	41	20	32	17	11	11	755	248.2	67.9316	69.7961	62.3653	65.9189
BGKOPF_13980	CDS	ABC141_chromosome	2766315	2766704	-	390	cell division protein FtsB	120.941	1.54966	0.143303	10.8139	2.95755e-27	4.64616e-26	0.398645	0.207077	1.9251	0.0542166	0.0854565	66.7097	66.5209	78.1036	67.9151	60.6762	56.3257	141.604	99.157	223.03	181.543	197.371	212.33	1741	1801	2063	1900	10	7	23	25	105	61	30	30	7	2063	649.7	150.308	146.002	177.957	155.568
BGKOPF_09585	CDS	ABC141_chromosome	1903625	1904410	+	786	Outer membrane protein chaperone/metalloprotease BepA/YfgC, contains M48 and TPR domains	396.162	1.54946	0.123962	12.4995	7.51091e-36	1.69716e-34	0.716596	0.142943	5.01316	5.35431e-07	2.06353e-06	233.197	216.073	198.458	211.717	351.922	217.256	387.872	416.459	632.981	619.031	532.902	736.078	6086	5850	5242	5923	58	27	63	105	298	208	81	104	27	6086	2003.8	260.71	235.312	224.365	240.63
BGKOPF_05710	CDS	ABC141_chromosome	1153396	1153797	-	402	ribosome silencing factor	2607.18	1.54323	0.132141	11.6787	1.63874e-31	3.12497e-30	1.33287	0.133446	9.98809	1.7187e-23	2.29554e-22	1038.43	1208.38	1407.95	1196.13	2967.06	3170.33	3213.8	2879.52	3169.15	2943.37	4079	4013.04	27101	32716	37189	33463	489	394	522	726	1492	989	620	567	394	37189	11355.7	2269.91	2573.03	3112.21	2658.09
BGKOPF_06775	CDS	ABC141_chromosome	1376784	1377443	-	660	3,4-dihydroxy-2-butanone 4-phosphate synthase	123.152	1.54208	0.194176	7.94166	1.99501e-15	1.67469e-14	1.65643	0.205602	8.05648	7.85211e-16	6.47603e-15	45.1756	52.5592	51.2614	54.5823	157.758	201.163	172.388	126.921	118.949	157.734	98.6855	240.641	1179	1423	1354	1527	26	25	28	32	56	53	15	34	15	1527	479.3	60.1476	68.1665	69.0168	73.8799
BGKOPF_08195	CDS	ABC141_chromosome	1628053	1629675	+	1623	Choline-glycine betaine transporter	698.413	1.5386	0.269835	5.702	1.18413e-08	5.77023e-08	0.448186	0.276538	1.6207	0.105082	0.151979	294.389	396.614	464.722	441.663	491.477	531.071	529.477	622.706	1627.06	1291.63	578.955	1111.19	7683	10738	12275	12356	81	66	86	157	766	434	88	157	66	12356	3740.6	159.39	209.177	254.439	243.103
BGKOPF_07980	CDS	ABC141_chromosome	1578073	1578702	+	630	FACT complex subunit	236.104	1.53813	0.164937	9.32553	1.10426e-20	1.30106e-19	1.6525	0.171273	9.64834	4.99594e-22	6.21948e-21	85.7532	106.596	115.471	98.9416	260.908	321.861	350.932	341.1	305.87	351.181	197.371	297.262	2238	2886	3050	2768	43	40	57	86	144	118	30	42	30	3050	958.5	119.61	144.832	162.869	140.3
BGKOPF_19535	CDS	ABC141_chromosome	3897490	3898176	-	687	DNA-binding response regulator, OmpR family, contains REC and winged-helix (wHTH) domain	119.038	1.53504	0.201289	7.62603	2.421e-14	1.88815e-13	0.337708	0.251386	1.34339	0.179147	0.242813	74.9095	71.1747	68.5631	72.7407	78.879	32.1861	129.291	107.09	248.519	241.065	190.792	113.243	1955	1927	1811	2035	13	4	21	27	117	81	29	16	4	2035	669.7	95.8161	88.6819	88.6833	94.5887
BGKOPF_12580	CDS	ABC141_chromosome	2482171	2482398	+	228	Conserved domain protein	8.45541	1.53222	0.495457	3.09254	0.00198454	0.00444468	1.97987	0.522259	3.79098	0.000150054	0.000408103	2.52892	3.17645	3.59663	3.50299	12.1352	0	6.1567	23.7977	4.24819	8.92833	26.3161	7.07767	66	86	95	98	2	0	1	6	2	3	4	1	0	98	30.3	9.7467	11.9254	14.0174	13.7253
BGKOPF_09230	CDS	ABC141_chromosome	1821927	1824041	-	2115	Outer membrane receptor for monomeric catechols	89.0778	1.52221	0.202986	7.49909	6.42605e-14	4.86228e-13	1.56177	0.220194	7.09269	1.31528e-12	8.69564e-12	42.0336	44.9875	40.7365	34.0648	115.285	120.698	123.134	118.988	148.687	122.02	59.2113	99.0874	1097	1218	1076	953	19	15	20	30	70	41	9	14	9	1218	380.2	17.464	18.2074	17.1152	14.3884
BGKOPF_13410	CDS	ABC141_chromosome	2645287	2646108	-	822	N-acetyltransferase domain-containing protein	51.0575	1.52011	0.213498	7.12003	1.07904e-12	7.44722e-12	1.84912	0.229284	8.06474	7.33912e-16	6.06811e-15	19.8865	19.2434	23.6242	19.4452	84.9466	88.5118	55.4103	71.393	59.4747	62.4983	65.7903	42.466	519	521	624	544	14	11	9	18	28	21	10	6	6	624	193.8	21.2591	20.039	25.5383	21.1329
BGKOPF_09150	CDS	ABC141_chromosome	1802389	1802997	-	609	Arginine exporter protein ArgO	106.587	1.5196	0.35494	4.2813	1.85803e-05	5.86008e-05	1.08528	0.371349	2.92255	0.00347182	0.00737986	42.3402	59.5401	60.8398	54.4036	175.961	120.698	49.2536	115.022	191.169	223.208	59.2113	127.398	1105	1612	1607	1522	29	15	8	29	90	75	9	18	8	1612	509.9	61.0933	83.687	88.7725	79.8048
BGKOPF_06685	CDS	ABC141_chromosome	1362695	1363429	+	735	Alpha/beta fold hydrolase	17.5271	1.51011	0.330101	4.57469	4.76922e-06	1.66318e-05	0.795619	0.454137	1.75193	0.079785	0.119805	10.039	9.19694	12.2285	10.1873	0	0	24.6268	35.6965	23.3651	50.5939	13.1581	21.233	262	249	323	285	0	0	4	9	11	17	2	3	0	323	97.1	12.0022	10.7108	14.7841	12.3819
BGKOPF_10805	CDS	ABC141_chromosome	2140451	2140735	+	285	putative acetyltransferase, GNAT superfamily	115.306	1.50938	0.288422	5.23324	1.66565e-07	6.99106e-07	0.0234851	0.336377	0.0698179	0.944339	0.956516	77.6684	72.4305	74.9234	67.5934	36.4057	56.3257	92.3506	103.123	229.402	315.468	144.739	113.243	2027	1961	1979	1891	6	7	15	26	108	106	22	16	6	2027	680.3	239.473	217.542	233.604	211.874
BGKOPF_04520	CDS	ABC141_chromosome	900918	903017	+	2100	Uncharacterized membrane protein YccC	44.1549	1.5035	0.342972	4.38374	1.16659e-05	3.84858e-05	1.82235	0.35154	5.1839	2.17298e-07	8.71041e-07	16.7445	20.5731	17.1881	17.086	36.4057	48.2792	43.0969	111.056	50.9783	23.8089	52.6323	92.0097	437	557	454	478	6	6	7	28	24	8	8	13	6	557	168.8	7.00665	8.38583	7.27305	7.26842
BGKOPF_14640	CDS	ABC141_chromosome	2882546	2882944	+	399	hypothetical protein	16.3123	1.4985	0.393001	3.81297	0.000137305	0.000372814	1.56051	0.44718	3.48967	0.000483612	0.00121326	6.05407	6.31597	7.91258	6.93449	0	48.2792	18.4701	19.8314	23.3651	5.95222	52.6323	0	158	171	209	194	0	6	3	5	11	2	8	0	0	209	63.9	13.3331	13.5498	17.6219	15.526
BGKOPF_05365	CDS	ABC141_chromosome	1077514	1078068	-	555	DUF2059 domain-containing protein	105.208	1.49762	0.251563	5.95325	2.62864e-09	1.34954e-08	0.610151	0.288849	2.11235	0.0346566	0.0574822	55.2913	52.4484	68.5252	61.8385	109.217	88.5118	73.8805	91.2244	244.271	101.188	125.002	191.097	1443	1420	1810	1730	18	11	12	23	115	34	19	27	11	1810	555.2	87.5431	80.892	109.715	99.537
BGKOPF_11555	CDS	ABC141_chromosome	2280020	2280766	+	747	DUF2233 domain-containing protein	15.8938	1.49468	0.30759	4.85934	1.1778e-06	4.47645e-06	0.161902	0.562032	0.288066	0.773296	0.820806	9.46427	8.19968	8.36689	9.43663	6.06762	8.04653	6.1567	15.8651	14.8687	23.8089	59.2113	21.233	247	222	221	264	1	1	1	4	7	8	9	3	1	264	82.3	11.1333	9.39599	9.95295	11.2853
BGKOPF_15510	CDS	ABC141_chromosome	3062808	3063584	-	777	Molybdopterin or thiamine biosynthesis adenylyltransferase	73.5165	1.48635	0.399704	3.71863	0.000200303	0.000534627	1.51175	0.409817	3.68885	0.00022527	0.000599811	32.2628	35.3473	31.4232	31.3125	84.9466	72.4188	49.2536	154.685	44.606	53.57	157.897	134.476	842	957	830	876	14	9	8	39	21	18	24	19	8	957	304.8	36.4871	38.9404	35.9366	36.001
BGKOPF_08460	CDS	ABC141_chromosome	1685112	1685729	-	618	Membrane-associated serine protease, rhomboid family	109.398	1.48012	0.165269	8.95583	3.372e-19	3.63537e-18	1.5491	0.182094	8.50713	1.78287e-17	1.65216e-16	45.1373	49.9368	56.0317	50.3287	139.555	112.651	129.291	186.415	163.555	127.973	131.581	120.32	1178	1352	1480	1408	23	14	21	47	77	43	20	17	14	1480	473.3	64.1808	69.1669	80.5663	72.7521
BGKOPF_00950	CDS	ABC141_chromosome	169522	169836	+	315	Quinol monooxygenase YgiN	23.798	1.47476	0.313044	4.71103	2.46463e-06	8.95464e-06	1.52784	0.357442	4.27438	1.91674e-05	5.96539e-05	13.5259	9.6771	10.6384	9.40089	24.2705	48.2792	12.3134	39.6628	25.4892	38.6894	39.4742	14.1553	353	262	281	263	4	6	2	10	12	13	6	2	2	353	101.2	37.7322	26.2967	30.0107	26.661
BGKOPF_14060	CDS	ABC141_chromosome	2783969	2784382	-	414	ATP-dependent Clp protease adapter ClpS	134.552	1.47356	0.16033	9.19079	3.8995e-20	4.3906e-19	1.39565	0.179504	7.77501	7.54402e-15	5.77441e-14	57.1688	58.2473	67.1244	61.8028	157.758	152.884	221.641	122.955	152.935	145.829	203.95	212.33	1492	1577	1773	1729	26	19	36	31	72	49	31	30	19	1773	572.1	121.344	120.432	144.075	133.36
BGKOPF_18350	CDS	ABC141_chromosome	3626056	3626439	-	384	SCP2 domain-containing protein	259.579	1.47259	0.170681	8.62773	6.25831e-18	6.14469e-17	0.614282	0.192841	3.18543	0.00144541	0.00330452	166.525	164.215	137.126	117.457	169.893	241.396	246.268	237.977	354.724	449.392	348.689	481.282	4346	4446	3622	3286	28	30	40	60	167	151	53	68	28	4446	1358.1	381.072	366.057	317.32	273.255
BGKOPF_14050	CDS	ABC141_chromosome	2781317	2781679	-	363	YnfA family protein	106.635	1.4619	0.201855	7.24231	4.41115e-13	3.14987e-12	1.25206	0.224909	5.56696	2.59217e-08	1.12078e-07	45.4822	48.9765	50.1635	57.5492	145.623	88.5118	123.134	118.988	106.205	113.092	190.792	191.097	1187	1326	1325	1610	24	11	20	30	50	38	29	27	11	1610	473.1	110.101	115.491	122.797	141.629
BGKOPF_15575	CDS	ABC141_chromosome	3075977	3076540	+	564	putative flavoprotein CzcO associated with the cation diffusion facilitator CzcD	18.6554	1.45789	0.369193	3.94887	7.85201e-05	0.000222924	2.48368	0.330316	7.51909	5.51571e-14	4.008e-13	6.62882	5.94662	5.33815	7.22045	42.4733	24.1396	12.3134	51.5616	16.9928	17.8567	26.3161	7.07767	173	161	141	202	7	3	2	13	8	6	4	1	1	202	60.1	10.328	9.0252	8.41047	11.4368
BGKOPF_10450	CDS	ABC141_chromosome	2062209	2062931	+	723	DNA-binding transcriptional regulator, GntR family	56.0285	1.45053	0.443749	3.26881	0.00108	0.00254494	2.16756	0.436117	4.97015	6.69023e-07	2.56045e-06	19.9631	19.8344	20.0654	19.0877	133.488	88.5118	116.977	23.7977	21.241	53.57	92.1065	63.699	521	537	530	534	22	11	19	6	10	18	14	9	6	537	185.9	24.2632	23.4826	24.6614	23.5849
BGKOPF_01205	CDS	ABC141_chromosome	218182	220737	+	2556	penicillin-binding protein PBP1a	440.305	1.44617	0.140013	10.3288	5.22028e-25	7.4877e-24	0.92124	0.151479	6.08164	1.18961e-09	5.9283e-09	222.123	240.007	245.631	233.128	406.53	402.327	461.753	495.785	673.339	538.676	861.853	502.515	5797	6498	6488	6522	67	50	75	125	317	181	131	71	50	6522	2193.5	76.3644	80.3765	85.3945	81.4801
BGKOPF_17505	CDS	ABC141_chromosome	3455022	3455399	-	378	DUF962 domain-containing protein	136.976	1.4438	0.321547	4.49015	7.11728e-06	2.4082e-05	1.16622	0.333382	3.49815	0.000468506	0.00118337	68.7405	73.5755	66.1401	63.0539	169.893	80.4653	166.231	182.449	108.329	116.068	230.266	318.495	1794	1992	1747	1764	28	10	27	46	51	39	35	45	10	1992	631.5	159.801	166.612	155.482	149.018
BGKOPF_01790	CDS	ABC141_chromosome	331506	331895	-	390	Pirin region	22.2758	1.44027	0.348436	4.13354	3.57218e-05	0.000107036	2.49721	0.30884	8.08579	6.17608e-16	5.13221e-15	6.66714	6.42678	6.81466	8.32854	30.3381	40.2327	55.4103	35.6965	12.7446	29.7611	6.57903	28.3107	174	174	180	233	5	5	9	9	6	10	1	4	1	233	67.5	15.0222	14.1057	15.527	19.0776
BGKOPF_03970	CDS	ABC141_chromosome	793114	793512	+	399	Uncharacterized conserved protein, MAPEG superfamily	144.904	1.44025	0.166217	8.66486	4.52064e-18	4.50562e-17	0.938406	0.193608	4.84693	1.25387e-06	4.61667e-06	82.458	78.8573	81.2081	77.0301	145.623	128.744	178.544	154.685	246.395	267.85	184.213	113.243	2152	2135	2145	2155	24	16	29	39	116	90	28	16	16	2155	745.4	181.601	169.175	180.857	172.467
BGKOPF_11950	CDS	ABC141_chromosome	2356783	2357049	-	267	30S ribosomal protein S20	690.256	1.43866	0.309601	4.64683	3.37068e-06	1.19697e-05	0.134872	0.316828	0.425696	0.670329	0.733715	374.509	494.567	509.661	352.337	406.53	498.885	424.813	567.178	1816.1	1443.41	736.852	658.223	9774	13390	13462	9857	67	62	69	143	855	485	112	93	62	13462	4030.8	1232.56	1585.55	1696.2	1178.87
BGKOPF_08440	CDS	ABC141_chromosome	1681151	1681450	-	300	hypothetical protein	58.344	1.43818	0.34023	4.22707	2.36756e-05	7.34077e-05	1.86096	0.342575	5.43228	5.56371e-08	2.32632e-07	19.1201	20.9424	30.136	24.6639	54.6086	40.2327	123.134	115.022	33.9855	74.4027	78.9484	84.9321	499	567	796	690	9	5	20	29	16	25	12	12	5	796	223.3	56.0051	59.7547	89.2631	73.4445
BGKOPF_12080	CDS	ABC141_chromosome	2381932	2383305	-	1374	putative protein kinase regulating ubiquinone biosynthesis, AarF/ABC1/UbiB family	256.197	1.43496	0.144282	9.94548	2.63889e-23	3.53925e-22	1.30161	0.155851	8.3516	6.73451e-17	5.98845e-16	119.664	116.199	127.775	132.971	285.178	273.582	264.738	376.797	263.388	369.038	348.689	396.35	3123	3146	3375	3720	47	34	43	95	124	124	53	56	34	3720	1161.7	76.5304	72.3906	82.6356	86.4545
BGKOPF_00635	CDS	ABC141_chromosome	105400	106386	-	987	putative multidrug efflux protein AdeT2	180.852	1.42424	0.243223	5.85571	4.74982e-09	2.39597e-08	2.39296	0.234801	10.1914	2.1657e-24	3.07959e-23	67.0163	54.7015	59.7797	57.1917	345.854	402.327	190.858	321.269	129.57	127.973	144.739	268.952	1749	1481	1579	1600	57	50	31	81	61	43	22	38	22	1749	566	59.6652	47.4404	53.8202	51.7648
BGKOPF_09405	CDS	ABC141_chromosome	1862118	1862636	-	519	DNA-binding transcriptional regulator, Lrp family	55.9526	1.42194	0.307796	4.61973	3.84244e-06	1.35865e-05	1.80687	0.313131	5.77032	7.91224e-09	3.63038e-08	22.7602	21.8658	22.8291	22.8409	139.555	48.2792	98.5073	35.6965	46.7301	53.57	52.6323	106.165	594	592	603	639	23	6	16	9	22	18	8	15	6	639	212.1	38.5361	36.0632	39.0868	39.3156
BGKOPF_14590	CDS	ABC141_chromosome	2871004	2872446	-	1443	Quinoprotein glucose dehydrogenase B	89.5384	1.41815	0.232024	6.11208	9.83409e-10	5.25813e-09	1.38288	0.250617	5.51789	3.43085e-08	1.46422e-07	39.3131	41.257	40.9258	40.7491	109.217	120.698	129.291	75.3593	78.5916	77.3788	144.739	176.942	1026	1117	1081	1140	18	15	21	19	37	26	22	25	15	1140	378.9	23.9403	24.4735	25.2023	25.2273
BGKOPF_19015	CDS	ABC141_chromosome	3792583	3793101	-	519	Signal peptide protein	81.131	1.41538	0.214933	6.58521	4.5424e-11	2.69037e-10	0.570773	0.266366	2.14281	0.032128	0.0538295	47.2831	47.2405	51.2614	52.0087	72.8114	40.2327	98.5073	75.3593	159.307	163.686	52.6323	113.243	1234	1279	1354	1455	12	5	16	19	75	55	8	16	5	1455	460.7	80.0565	77.9136	87.767	89.5214
BGKOPF_15275	CDS	ABC141_chromosome	3009708	3010898	-	1191	Transcriptional regulator DhaR of acetoin/glycerol metabolism	677.776	1.41061	0.229955	6.13431	8.5531e-10	4.61812e-09	1.75027	0.230223	7.60253	2.90406e-14	2.13374e-13	309.792	271.181	281.446	290.248	989.022	869.025	1065.11	951.907	509.783	630.935	1250.02	714.845	8085	7342	7434	8120	163	108	173	240	240	212	190	101	101	8120	2700.7	228.569	194.9	209.986	217.709
BGKOPF_08765	CDS	ABC141_chromosome	1750521	1750838	+	318	Signal peptide-containing protein	14.9807	1.40725	0.324717	4.33379	1.46565e-05	4.73013e-05	1.05817	0.436742	2.42288	0.0153982	0.027942	6.93536	8.5321	8.44261	8.79322	24.2705	16.0931	6.1567	19.8314	25.4892	20.8328	13.1581	21.233	181	231	223	246	4	2	1	5	12	7	2	3	1	246	76.4	19.1646	22.9665	23.5916	24.7024
BGKOPF_00435	CDS	ABC141_chromosome	77665	79155	-	1491	putative flavoprotein CzcO associated with the cation diffusion facilitator CzcD	169.408	1.40597	0.24598	5.71579	1.09197e-08	5.32901e-08	2.7393	0.230246	11.8973	1.2226e-32	2.58548e-31	44.5626	44.655	52.6243	52.2947	418.666	257.489	400.186	226.078	84.9639	142.853	131.581	176.942	1163	1209	1390	1463	69	32	65	57	40	48	20	25	20	1463	465.1	26.2634	25.6365	31.363	31.3327
BGKOPF_19525	CDS	ABC141_chromosome	3894698	3895870	+	1173	Fatty-acid desaturase	1652.54	1.40381	0.129355	10.8524	1.94303e-27	3.06702e-26	1.87043	0.129143	14.4835	1.54082e-47	4.98348e-46	635.371	741.924	690.363	636.079	2414.91	2462.24	2591.97	2419.43	1529.35	1473.17	2105.29	2130.38	16582	20087	18235	17795	398	306	421	610	720	495	320	301	301	20087	6355.8	475.979	541.411	522.983	484.43
BGKOPF_18720	CDS	ABC141_chromosome	3730291	3731079	-	789	DUF3298 domain-containing protein	152.897	1.39912	0.131431	10.6453	1.83417e-26	2.76299e-25	0.572711	0.176206	3.25023	0.00115312	0.00268655	93.1867	88.8668	92.3008	82.928	72.8114	152.884	129.291	166.584	212.41	255.945	197.371	290.185	2432	2406	2438	2320	12	19	21	42	100	86	30	41	12	2438	828.9	103.785	96.4115	103.953	93.895
BGKOPF_09635	CDS	ABC141_chromosome	1915149	1915493	+	345	Lrp/AsnC family transcriptional regulator	35.6898	1.397	0.333649	4.18702	2.82638e-05	8.60169e-05	2.76082	0.284048	9.71957	2.48824e-22	3.18167e-21	9.46427	8.38436	11.5092	10.9737	60.6762	48.2792	61.567	91.2244	14.8687	23.8089	59.2113	28.3107	247	227	304	307	10	6	10	23	7	8	9	4	4	307	96.8	24.1061	20.8026	29.6438	28.4152
BGKOPF_04445	CDS	ABC141_chromosome	885390	885755	-	366	DNA-binding transcriptional regulator, MerR family	21.2129	1.38091	0.29334	4.70755	2.50713e-06	9.08903e-06	0.856733	0.396544	2.1605	0.0307343	0.0518101	12.0315	10.6005	14.6515	12.4749	6.06762	32.1861	6.1567	39.6628	33.9855	38.6894	19.7371	28.3107	314	287	387	349	1	4	1	10	16	13	3	4	1	387	115.8	28.8866	24.792	35.5721	30.4492
BGKOPF_09965	CDS	ABC141_chromosome	1973888	1974517	+	630	Gly-zipper-Omp domain-containing protein	35.1929	1.37473	0.336327	4.08747	4.361e-05	0.000129147	1.63414	0.352608	4.63445	3.57889e-06	1.24151e-05	16.2847	13.186	16.7338	15.0843	60.6762	8.04653	61.567	51.5616	27.6133	32.7372	19.7371	99.0874	425	357	442	422	10	1	10	13	13	11	3	14	1	442	143.4	22.7142	17.9159	23.6027	21.3896
BGKOPF_14780	CDS	ABC141_chromosome	2906950	2907474	+	525	DUF442 domain-containing protein	24.3567	1.37203	0.431616	3.17882	0.00147874	0.00339246	0.281859	0.537595	0.524297	0.600072	0.670836	14.5987	15.3282	18.8918	14.9413	30.3381	32.1861	18.4701	3.96628	57.3506	65.4744	6.57903	14.1553	381	415	499	418	5	4	3	1	27	22	1	2	1	499	148.2	24.4351	24.9919	31.9758	25.4243
BGKOPF_01650	CDS	ABC141_chromosome	304371	304805	+	435	IS4 family transposase	13.0842	1.36872	0.346029	3.95551	7.63717e-05	0.000217762	0.666368	0.526761	1.26503	0.205861	0.274177	6.85872	6.87001	7.799	6.97024	12.1352	0	0	23.7977	14.8687	8.92833	26.3161	42.466	179	186	206	195	2	0	0	6	7	3	4	6	0	206	66.2	13.8552	13.5187	15.9315	14.3145
BGKOPF_11580	CDS	ABC141_chromosome	2286926	2287414	+	489	DNA-binding transcriptional regulator, Lrp family	10.6948	1.36014	0.422877	3.2164	0.0012981	0.00300733	-0.137995	0.701867	-0.196612	0.844131	0.87876	8.3914	5.83581	8.51833	8.90046	6.06762	0	24.6268	0	33.9855	17.8567	0	14.1553	219	158	225	249	1	0	4	0	16	6	0	2	0	249	73.3	15.0794	10.2155	15.4794	16.2601
BGKOPF_17220	CDS	ABC141_chromosome	3394485	3395171	+	687	Redox-sensitive bicupin YhaK, pirin superfamily	51.4939	1.35942	0.306501	4.43529	9.19465e-06	3.06395e-05	1.83517	0.308931	5.94039	2.84352e-09	1.35953e-08	20.2313	21.9028	19.0811	22.412	127.42	64.3722	49.2536	59.4942	42.4819	44.6416	26.3161	120.32	528	593	504	627	21	8	8	15	20	15	4	17	4	627	196.7	25.8777	27.2903	24.6805	29.1435
BGKOPF_03910	CDS	ABC141_chromosome	778895	779248	-	354	Enamine deaminase RidA, house cleaning of reactive enamine intermediates, YjgF/YER057c/UK114 family	86.6194	1.3571	0.152019	8.92719	4.36961e-19	4.6803e-18	0.871691	0.201412	4.32789	1.50546e-05	4.7849e-05	52.6857	47.7207	47.1726	48.1125	72.8114	72.4188	123.134	87.2581	148.687	101.188	125.002	113.243	1375	1292	1246	1346	12	9	20	22	70	34	19	16	9	1375	455.1	130.782	115.39	118.412	121.415
BGKOPF_09605	CDS	ABC141_chromosome	1907340	1907765	+	426	putative N-acetyltransferase YhbS	31.1117	1.35075	0.245447	5.50321	3.72947e-08	1.70882e-07	1.72438	0.265611	6.49213	8.46298e-11	4.7321e-10	14.5221	14.4049	13.44	14.4052	54.6086	16.0931	73.8805	39.6628	42.4819	35.7133	32.8952	21.233	379	390	355	403	9	2	12	10	20	12	5	3	2	403	133.3	29.9556	28.9444	28.0349	30.2083
BGKOPF_13020	CDS	ABC141_chromosome	2568261	2568518	+	258	EF-hand domain-containing protein	19.2934	1.34954	0.27733	4.8662	1.13767e-06	4.32892e-06	-0.690375	0.605532	-1.14011	0.254239	0.329901	13.4492	12.4842	16.5823	12.8681	6.06762	16.0931	18.4701	0	36.1096	38.6894	39.4742	21.233	351	338	438	360	1	2	3	0	17	13	6	3	0	438	127.7	45.8074	41.4197	57.1129	44.5568
BGKOPF_02810	CDS	ABC141_chromosome	551825	552829	-	1005	RND transporter	58.6985	1.34868	0.436368	3.09069	0.00199693	0.00446634	1.89992	0.433604	4.38169	1.1776e-05	3.82749e-05	28.2396	25.3378	19.3461	22.6622	30.3381	80.4653	153.918	91.2244	27.6133	71.4266	118.423	35.3884	737	686	511	634	5	10	25	23	13	24	18	5	5	737	224.2	24.6916	21.5808	17.1055	20.1444
BGKOPF_16455	CDS	ABC141_chromosome	3253804	3254577	+	774	ABC-type multidrug transport system, permease component	83.1754	1.34196	0.247016	5.43267	5.55177e-08	2.48849e-07	2.15264	0.237566	9.06121	1.29009e-19	1.38182e-18	30.8068	40.0012	25.7443	26.0937	139.555	144.838	147.761	118.988	59.4747	86.3072	72.3694	106.165	804	1083	680	730	23	18	24	30	28	29	11	15	11	1083	289.6	34.9755	44.2382	29.5562	30.1171
BGKOPF_18070	CDS	ABC141_chromosome	3570875	3571561	-	687	lipoprotein-releasing ABC transporter ATP-binding protein LolD	127.962	1.33826	0.361837	3.69851	0.000216867	0.000574653	-0.32351	0.40442	-0.799935	0.423749	0.502859	89.2017	95.0351	90.8243	82.2846	36.4057	136.791	86.1939	39.6628	314.366	294.635	171.055	99.0874	2328	2573	2399	2302	6	17	14	10	148	99	26	14	6	2573	828	114.097	118.411	117.477	106.999
BGKOPF_03050	CDS	ABC141_chromosome	600827	601138	+	312	Ankyrin repeat	128.761	1.33733	0.128089	10.4406	1.61855e-25	2.38375e-24	1.51177	0.144373	10.4713	1.17021e-25	1.75478e-24	61.3837	62.1625	61.7863	59.8011	151.69	209.21	153.918	186.415	165.68	151.782	210.529	70.7767	1602	1683	1632	1673	25	26	25	47	78	51	32	10	10	1683	573.7	172.885	170.545	175.973	171.227
BGKOPF_06670	CDS	ABC141_chromosome	1358755	1360002	+	1248	Fucose permease	123.926	1.33623	0.186051	7.18205	6.86747e-13	4.82038e-12	1.28965	0.202154	6.37955	1.77612e-10	9.55862e-10	59.0847	76.7151	59.8554	58.6215	200.231	144.838	135.448	142.786	182.672	181.543	125.002	120.32	1542	2077	1581	1640	33	18	22	36	86	61	19	17	17	2077	594.3	41.6024	52.6177	42.6184	41.9624
sRNA56	sRNA	ABC141_chromosome	2258765	2258857	+	93	sRNA56	17.6107	1.33561	0.317408	4.20786	2.57802e-05	7.92626e-05	1.19057	0.403125	2.95334	0.00314353	0.00672537	9.46427	8.19968	8.44261	8.75748	30.3381	16.0931	12.3134	19.8314	14.8687	23.8089	59.2113	0	247	222	223	245	5	2	2	5	7	8	9	0	0	247	81.2	89.4257	75.471	80.6681	84.123
BGKOPF_14260	CDS	ABC141_chromosome	2820467	2820712	+	246	Integral membrane protein	406.471	1.33477	0.113834	11.7256	9.42806e-32	1.8189e-30	1.1598	0.12373	9.3736	7.01018e-21	8.14317e-20	233.312	188.814	215.57	213.683	400.463	466.699	492.536	527.515	554.389	535.7	447.374	601.602	6089	5112	5694	5978	66	58	80	133	261	180	68	85	58	6089	1983.7	833.411	657.001	778.686	775.983
BGKOPF_17055	CDS	ABC141_chromosome	3356713	3357267	+	555	GTP cyclohydrolase I FolE	237.903	1.33071	0.234028	5.68613	1.29951e-08	6.2494e-08	0.694875	0.248506	2.79621	0.00517051	0.0105228	113.38	132.377	169.837	147.233	230.569	241.396	141.604	289.538	490.666	312.491	302.636	283.107	2959	3584	4486	4119	38	30	23	73	231	105	46	40	23	4486	1311.2	179.515	204.167	271.923	236.99
BGKOPF_15365	CDS	ABC141_chromosome	3028450	3028893	+	444	Ribosomal protein S18 acetylase RimI and related acetyltransferases	66.7443	1.32861	0.195793	6.78579	1.15454e-11	7.31062e-11	2.0163	0.192117	10.4952	9.09087e-26	1.38206e-24	25.3275	24.082	25.7443	24.7712	91.0143	128.744	92.3506	99.157	44.606	59.5222	72.3694	113.243	661	652	680	693	15	16	15	25	21	20	11	16	11	693	235.4	50.1265	46.4274	51.5236	49.8404
FIOAIE_00125	CDS	ABC141_plasmid_2	20424	20570	+	147	hypothetical protein	13.2221	1.31937	0.656036	2.01113	0.0443121	0.0738311	1.53128	0.679165	2.25464	0.0241557	0.0416568	2.41396	5.6142	9.61625	6.89875	18.2029	16.0931	6.1567	27.764	2.1241	23.8089	32.8952	7.07767	63	152	254	193	3	2	1	7	1	8	5	1	1	254	57.5	14.4302	32.6916	58.1295	41.9248
BGKOPF_08730	CDS	ABC141_chromosome	1738009	1738488	-	480	23S rRNA (pseudouridine(1915)-N(3))-methyltransferase RlmH	37.0644	1.31731	0.234193	5.62488	1.85641e-08	8.81196e-08	1.52081	0.262204	5.80009	6.62799e-09	3.08016e-08	18.6603	19.9821	17.7938	17.0503	72.8114	32.1861	67.7238	39.6628	48.8542	62.4983	26.3161	21.233	487	541	470	477	12	4	11	10	23	21	4	3	3	541	171.9	34.1614	35.6341	32.941	31.7328
BGKOPF_09860	CDS	ABC141_chromosome	1959408	1959602	-	195	Exodeoxyribonuclease VII small subunit	6.75528	1.31525	0.42465	3.09726	0.00195316	0.00438033	-1.87762	1.04844	-1.79087	0.0733148	0.111049	5.9008	5.6142	6.70108	7.97109	0	0	6.1567	0	29.7373	11.9044	0	7.07767	154	152	177	223	0	0	1	0	14	4	0	1	0	223	60.5	26.591	24.6444	30.5365	36.5176
BGKOPF_17920	CDS	ABC141_chromosome	3537343	3537660	-	318	PII-like insert in the uncharacterized protein YqfO, YbgI/NIF3 family	66.809	1.31348	0.248049	5.29522	1.18871e-07	5.07317e-07	1.45444	0.264218	5.50472	3.69751e-08	1.57395e-07	31.5731	28.662	29.5681	36.138	60.6762	48.2792	110.821	111.056	57.3506	62.4983	111.844	113.243	824	776	781	1011	10	6	18	28	27	21	17	16	6	1011	294.6	87.2466	77.1515	82.6236	101.521
BGKOPF_04735	CDS	ABC141_chromosome	950632	951930	-	1299	CubicO group peptidase, beta-lactamase class C family	83.1424	1.31336	0.258014	5.09026	3.5757e-07	1.43857e-06	1.68439	0.26259	6.41453	1.41261e-10	7.69009e-10	38.93	35.1626	34.2626	37.0674	175.961	136.791	116.977	55.5279	65.847	116.068	78.9484	106.165	1016	952	905	1037	29	17	19	14	31	39	12	15	12	1037	340.5	26.335	23.1706	23.4379	25.4918
BGKOPF_00955	CDS	ABC141_chromosome	169882	170250	-	369	Signal peptide protein	28.443	1.30847	0.306963	4.26265	2.0202e-05	6.31995e-05	0.0341369	0.442862	0.0770825	0.938558	0.953158	17.6258	20.3515	20.5197	22.9482	12.1352	8.04653	18.4701	35.6965	42.4819	83.3311	52.6323	7.07767	460	551	542	642	2	1	3	9	20	28	8	1	1	642	188.9	41.974	47.2101	49.4143	55.5572
BGKOPF_18235	CDS	ABC141_chromosome	3604189	3604581	-	393	DUF1232 domain-containing protein	55.588	1.29756	0.42294	3.06796	0.00215526	0.00478802	1.15073	0.441473	2.60658	0.00914511	0.0174291	31.0367	29.2899	27.8644	27.3448	48.5409	40.2327	36.9402	118.988	33.9855	41.6655	125.002	106.165	810	793	736	765	8	5	6	30	16	14	19	15	5	810	268.1	69.3971	63.7956	63.0036	62.1585
BGKOPF_12265	CDS	ABC141_chromosome	2423653	2424114	+	462	STAS domain-containing protein	32.0195	1.297	0.266224	4.87182	1.10574e-06	4.22204e-06	1.94591	0.264318	7.36202	1.8115e-13	1.27969e-12	12.2231	13.0382	14.7272	13.0826	24.2705	72.4188	49.2536	59.4942	38.2337	26.785	39.4742	21.233	319	353	389	366	4	9	8	15	18	9	6	3	3	389	124.9	23.2486	24.157	28.3262	25.2971
BGKOPF_02320	CDS	ABC141_chromosome	447339	448706	+	1368	MATE family efflux transporter	133.965	1.29592	0.186071	6.96462	3.2928e-12	2.19454e-11	1.03368	0.206885	4.99641	5.84083e-07	2.24579e-06	74.1815	67.0749	76.3621	78.1024	145.623	88.5118	215.485	146.752	208.161	157.734	243.424	106.165	1936	1816	2017	2185	24	11	35	37	98	53	37	15	11	2185	688.7	47.6505	41.9701	49.6021	51.0031
BGKOPF_08515	CDS	ABC141_chromosome	1697465	1699543	+	2079	polyphosphate kinase 1	636.45	1.29461	0.298597	4.33566	1.45326e-05	4.6994e-05	2.79349	0.293822	9.50745	1.95402e-21	2.34411e-20	177.867	180.91	188.123	183.907	1274.2	1448.38	1268.28	1082.79	278.257	244.041	730.273	580.369	4642	4898	4969	5145	210	180	206	273	131	82	111	82	82	5145	1744.1	75.1795	74.4859	80.4071	79.0246
BGKOPF_06080	CDS	ABC141_chromosome	1231793	1232410	+	618	CoA pyrophosphatase	264.386	1.29315	0.150823	8.57396	9.99852e-18	9.67306e-17	1.7594	0.151465	11.6159	3.42307e-31	6.92803e-30	130.737	115.978	111.079	108.307	376.192	402.327	277.052	499.751	263.388	300.587	282.898	304.34	3412	3140	2934	3030	62	50	45	126	124	101	43	43	43	3412	1092.5	185.896	160.639	159.717	156.562
BGKOPF_00255	CDS	ABC141_chromosome	45375	47360	-	1986	Soluble lytic murein transglycosylase or regulatory protein s ( may contain LysM/invasin domain)	365.604	1.29252	0.130957	9.8698	5.62768e-23	7.36734e-22	0.942179	0.143243	6.5775	4.78409e-11	2.73057e-10	200.167	198.344	209.854	204.925	303.381	442.559	461.753	368.864	426.943	589.27	407.9	573.291	5224	5370	5543	5733	50	55	75	93	201	198	62	81	50	5733	1890.4	88.5671	85.488	93.8957	92.1795
BGKOPF_07755	CDS	ABC141_chromosome	1530422	1531120	+	699	RusA family crossover junction endodeoxyribonuclease	31.0518	1.29161	0.252481	5.11568	3.1261e-07	1.26695e-06	1.36463	0.29558	4.61677	3.8975e-06	1.34778e-05	15.8632	14.1832	16.5445	14.7984	36.4057	24.1396	24.6268	59.4942	36.1096	26.785	32.8952	70.7767	414	384	437	414	6	3	4	15	17	9	5	10	3	437	143.2	19.9421	17.3686	21.0322	18.9127
BGKOPF_07470	CDS	ABC141_chromosome	1488251	1488688	+	438	ferric iron uptake transcriptional regulator	244.506	1.29138	0.202683	6.37144	1.87264e-10	1.06331e-09	1.51759	0.206013	7.36646	1.75222e-13	1.24314e-12	103.379	110.031	122.323	120.96	370.125	297.722	375.559	269.707	214.534	217.256	421.058	311.418	2698	2979	3231	3384	61	37	61	68	101	73	64	44	37	3384	1066.8	207.404	215.034	248.166	246.711
BGKOPF_04260	CDS	ABC141_chromosome	851498	852241	+	744	type II secretion system protein N	251.867	1.29088	0.230432	5.60198	2.11916e-08	9.93056e-08	2.47346	0.220848	11.1998	4.08564e-29	7.24651e-28	86.5579	90.8244	77.2328	77.459	594.626	474.745	363.246	416.459	184.796	136.901	335.531	184.019	2259	2459	2040	2167	98	59	59	105	87	46	51	26	26	2459	788	102.233	104.495	92.2438	93.0074
BGKOPF_18655	CDS	ABC141_chromosome	3718041	3718565	-	525	YecA family protein	238.876	1.28804	0.147288	8.74504	2.2293e-18	2.27692e-17	1.13874	0.160069	7.11403	1.12704e-12	7.48108e-12	111.924	129.385	128.911	133.292	370.125	265.536	258.582	226.078	310.118	285.706	243.424	403.427	2921	3503	3405	3729	61	33	42	57	146	96	37	57	33	3729	1173.9	187.336	210.956	218.191	226.811
BGKOPF_18505	CDS	ABC141_chromosome	3667641	3667964	+	324	RNA-binding protein YhbY	182.309	1.28308	0.177889	7.21279	5.48188e-13	3.88919e-12	0.626069	0.20315	3.08181	0.00205749	0.0045616	97.938	120.668	125.011	97.4761	151.69	217.256	153.918	166.584	291.001	267.85	335.531	162.786	2556	3267	3302	2727	25	27	25	42	137	90	51	23	23	3302	1022.7	265.622	318.797	342.856	268.764
BGKOPF_09085	CDS	ABC141_chromosome	1792353	1793222	-	870	hypothetical protein	38.6545	1.28244	0.238054	5.38718	7.15732e-08	3.15669e-07	1.44699	0.268685	5.38546	7.22606e-08	2.99482e-07	17.3192	19.2065	20.1033	17.8724	48.5409	24.1396	49.2536	67.4268	27.6133	56.5461	59.2113	56.6214	452	520	531	500	8	3	8	17	13	19	9	8	3	531	174	17.4931	18.8971	20.5331	18.3519
BGKOPF_15045	CDS	ABC141_chromosome	2962329	2962907	+	579	TetR family transcriptional regulator	159.845	1.27835	0.239008	5.34858	8.86449e-08	3.85296e-07	1.69293	0.239929	7.05598	1.71393e-12	1.11524e-11	58.9697	58.8752	86.5083	84.6437	339.787	233.349	190.858	178.483	191.169	190.471	177.634	127.398	1539	1594	2285	2368	56	29	31	45	90	64	27	18	18	2368	678.8	89.497	87.0402	132.766	130.597
BGKOPF_07555	CDS	ABC141_chromosome	1508471	1509628	+	1158	Integrase	23.5615	1.27701	0.287061	4.44855	8.64515e-06	2.90159e-05	1.1436	0.34697	3.29596	0.000980861	0.00231463	14.2922	15.1805	14.0079	12.7966	12.1352	24.1396	43.0969	39.6628	50.9783	35.7133	6.57903	14.1553	373	411	370	358	2	3	7	10	24	12	1	2	1	411	131.1	10.8455	11.2213	10.7491	9.87202
BGKOPF_16245	CDS	ABC141_chromosome	3210154	3210537	-	384	Type III secretion protein	161.092	1.27165	0.262487	4.84462	1.26851e-06	4.77174e-06	1.69229	0.26303	6.43384	1.24421e-10	6.84107e-10	72.5722	74.4251	69.5474	67.4505	236.637	201.163	283.208	198.314	104.081	124.997	210.529	290.185	1894	2015	1837	1887	39	25	46	50	49	42	32	41	25	2015	663.1	166.072	165.903	160.938	156.918
BGKOPF_07465	CDS	ABC141_chromosome	1487741	1488139	-	399	Outer membrane protein assembly factor BamE, lipoprotein component of the BamABCDE complex	165.281	1.27103	0.132259	9.61015	7.24451e-22	8.91777e-21	0.871161	0.160903	5.41418	6.15687e-08	2.56783e-07	96.6735	97.5836	98.2069	83.0709	175.961	201.163	123.134	186.415	227.278	208.328	223.687	261.874	2523	2642	2594	2324	29	25	20	47	107	70	34	37	20	2642	871	212.908	209.349	218.714	185.992
BGKOPF_14575	CDS	ABC141_chromosome	2868288	2868830	+	543	hypothetical protein	25.0365	1.27071	0.275343	4.615	3.93088e-06	1.38399e-05	1.44271	0.316771	4.55444	5.25254e-06	1.77907e-05	12.2614	12.3734	12.4178	11.1881	24.2705	24.1396	67.7238	19.8314	29.7373	26.785	52.6323	7.07767	320	335	328	313	4	3	11	5	14	9	8	1	1	335	112.6	19.8426	19.5054	20.3214	18.4067
BGKOPF_11440	CDS	ABC141_chromosome	2257340	2258191	+	852	DNA-binding transcriptional regulator, LysR family	40.9365	1.2654	0.238886	5.29707	1.17675e-07	5.02863e-07	1.13679	0.282735	4.02067	5.80317e-05	0.000168675	21.9939	19.9452	23.5863	26.5584	60.6762	32.1861	30.7835	67.4268	67.9711	50.5939	32.8952	56.6214	574	540	623	743	10	4	5	17	32	17	5	8	4	743	214.8	22.6841	20.0385	24.5996	27.8471
BGKOPF_18330	CDS	ABC141_chromosome	3623172	3623726	+	555	DUF4440 domain-containing protein	20.2171	1.26185	0.316061	3.99243	6.53983e-05	0.000188757	1.14717	0.381926	3.00365	0.00266763	0.00577462	12.6446	10.1942	11.2063	11.5813	0	24.1396	24.6268	43.6291	16.9928	47.6177	32.8952	7.07767	330	276	296	324	0	3	4	11	8	16	5	1	0	330	106.2	20.0203	15.7227	17.9423	18.6416
BGKOPF_01255	CDS	ABC141_chromosome	230726	231025	+	300	Peptide signal	1085.83	1.25617	0.104973	11.9666	5.31828e-33	1.10346e-31	1.14407	0.108501	10.5443	5.39924e-26	8.2847e-25	524.175	570.654	623.125	602.443	1316.67	1110.42	1539.18	1162.12	1293.57	1345.2	1519.76	1422.61	13680	15450	16459	16854	217	138	250	293	609	452	231	201	138	16854	5402.8	1535.37	1628.24	1845.7	1793.96
BGKOPF_03615	CDS	ABC141_chromosome	722972	723613	-	642	DedA family protein	89.2523	1.25601	0.174824	7.18446	6.7474e-13	4.7462e-12	0.48164	0.233073	2.06648	0.0387834	0.0636233	48.5092	57.7671	57.8489	51.7585	60.6762	80.4653	86.1939	75.3593	112.577	110.116	131.581	198.175	1266	1564	1528	1448	10	10	14	19	53	37	20	28	10	1564	499.8	66.3968	77.0215	80.0697	72.022
sRNA18	sRNA	ABC141_chromosome	3900409	3900610	-	202	sRNA18	5.33931	1.25484	0.574064	2.1859	0.0288231	0.0506323	0.0851556	0.984684	0.0864802	0.931085	0.946579	2.64387	2.32694	2.68801	3.21703	0	8.04653	6.1567	0	2.1241	2.97611	19.7371	14.1553	69	63	71	90	0	1	1	0	1	1	3	2	0	90	25.2	11.5013	9.86051	11.8246	14.2273
BGKOPF_01895	CDS	ABC141_chromosome	354727	355626	+	900	porin Omp33-36	707.46	1.25128	0.281279	4.44853	8.64585e-06	2.90159e-05	-1.44216	0.303559	-4.75082	2.02589e-06	7.28041e-06	453.634	611.504	689.303	521.445	206.299	185.07	233.955	210.213	1964.79	1681.5	776.326	955.486	11839	16556	18207	14588	34	23	38	53	925	565	118	135	23	18207	5256.8	442.916	581.598	680.575	517.589
BGKOPF_06500	CDS	ABC141_chromosome	1318444	1318866	-	423	Competence protein	198.167	1.24621	0.136767	9.11193	8.09317e-20	9.05064e-19	1.46863	0.144562	10.1592	3.01585e-24	4.27008e-23	92.9185	92.3019	107.293	102.731	285.178	209.21	277.052	301.437	242.147	255.945	263.161	148.631	2425	2499	2834	2874	47	26	45	76	114	86	40	21	21	2874	923.9	193.028	186.782	225.393	216.959
BGKOPF_04505	CDS	ABC141_chromosome	897992	898846	+	855	AraC-type DNA-binding domain and AraC-containing proteins	47.7063	1.24516	0.296495	4.19959	2.67401e-05	8.19085e-05	1.95736	0.288761	6.77848	1.21444e-11	7.28441e-11	22.8369	17.8029	17.5667	19.7311	72.8114	40.2327	61.567	111.056	33.9855	32.7372	85.5274	56.6214	596	482	464	552	12	5	10	28	16	11	13	8	5	596	183.1	23.4708	17.8234	18.2571	20.616
BGKOPF_12490	CDS	ABC141_chromosome	2464045	2464590	-	546	Putative DMT superfamily transporter inner membrane protein	46.1652	1.24351	0.349986	3.55304	0.000380801	0.000973847	0.722804	0.39637	1.82356	0.0682191	0.104628	18.1239	26.2981	28.7352	32.5635	42.4733	32.1861	49.2536	47.5954	31.8614	47.6177	105.265	92.0097	473	712	759	911	7	4	8	12	15	16	16	13	4	911	245.5	29.1687	41.2285	46.7659	53.2791
BGKOPF_02110	CDS	ABC141_chromosome	404671	405615	-	945	glutathione synthase	98.4634	1.2424	0.187833	6.61441	3.73036e-11	2.2457e-10	0.753015	0.224149	3.35944	0.000781014	0.00188483	59.0463	61.6454	59.7797	59.3006	97.0819	112.651	141.604	67.4268	180.548	151.782	98.6855	92.0097	1541	1669	1579	1659	16	14	23	17	85	51	15	13	13	1669	556.8	54.9059	55.8386	56.2122	56.0591
BGKOPF_12450	CDS	ABC141_chromosome	2455266	2456051	+	786	NAD(P)-dependent dehydrogenase, short-chain alcohol dehydrogenase family	23.1221	1.23847	0.295533	4.19062	2.78197e-05	8.49788e-05	1.05901	0.36266	2.92011	0.00349911	0.00742828	15.0585	14.4418	13.0236	11.2954	36.4057	16.0931	0	47.5954	29.7373	38.6894	19.7371	35.3884	393	391	344	316	6	2	0	12	14	13	3	5	0	393	124.9	16.8352	15.7277	14.7237	12.838
BGKOPF_15055	CDS	ABC141_chromosome	2964287	2965141	-	855	Acyl-CoA dehydratase PaaZ	53.5397	1.23805	0.188599	6.56449	5.22129e-11	3.07042e-10	0.718958	0.258781	2.77825	0.00546532	0.0110546	30.347	31.0628	30.7417	32.1346	42.4733	64.3722	43.0969	55.5279	65.847	71.4266	19.7371	155.709	792	841	812	899	7	8	7	14	31	24	3	22	3	899	288.3	31.1894	31.0985	31.9499	33.5757
BGKOPF_00420	CDS	ABC141_chromosome	75602	75892	-	291	Toxin CptA	7.99654	1.23443	0.486342	2.53819	0.0111427	0.0214922	1.47077	0.545083	2.69825	0.00697043	0.0137862	3.71674	3.54581	4.58097	4.75406	30.3381	16.0931	6.1567	0	14.8687	11.9044	0	0	97	96	121	133	5	2	1	0	7	4	0	0	0	133	38.8	11.2235	10.4301	13.9885	14.5945
BGKOPF_07985	CDS	ABC141_chromosome	1578699	1579778	+	1080	PF06114 domain protein	368.696	1.23132	0.2719	4.52858	5.93821e-06	2.02797e-05	0.148275	0.284748	0.520723	0.60256	0.672933	225.112	256.628	267.021	252.001	376.192	297.722	184.701	253.842	826.273	705.338	453.953	325.573	5875	6948	7053	7050	62	37	30	64	389	237	69	46	30	7053	2321.7	183.161	203.398	219.7	208.448
BGKOPF_17960	CDS	ABC141_chromosome	3548712	3549410	+	699	protein TolQ	66.2943	1.23064	0.202185	6.0867	1.15262e-09	6.09372e-09	0.209407	0.280061	0.747719	0.454629	0.532986	44.1027	54.4799	43.5381	39.2478	42.4733	56.3257	49.2536	59.4942	106.205	130.949	98.6855	70.7767	1151	1475	1150	1098	7	7	8	15	50	44	15	10	7	1475	419.2	55.443	66.7152	55.3478	50.1599
BGKOPF_16940	CDS	ABC141_chromosome	3335223	3335948	+	726	Peptidase S24-like family protein	68.9031	1.22783	0.278183	4.41374	1.01601e-05	3.37206e-05	1.31471	0.292449	4.49553	6.9396e-06	2.31017e-05	38.2403	38.4129	36.572	34.7082	60.6762	88.5118	67.7238	138.82	84.9639	130.949	78.9484	28.3107	998	1040	966	971	10	11	11	35	40	44	12	4	4	1040	345.2	46.2852	45.2905	44.7631	42.7085
BGKOPF_06280	CDS	ABC141_chromosome	1269496	1269987	+	492	FMN reductase RutF, DIM6/NTAB family	100.274	1.22771	0.25907	4.7389	2.14879e-06	7.92052e-06	1.32574	0.26964	4.91672	8.80046e-07	3.30293e-06	53.4138	39.1886	49.7849	59.9083	200.231	88.5118	129.291	91.2244	93.4602	116.068	105.265	176.942	1394	1061	1315	1676	33	11	21	23	44	39	16	25	11	1676	471.5	95.3995	68.1805	89.9168	108.778
BGKOPF_17000	CDS	ABC141_chromosome	3341742	3342077	+	336	Prophage protein	14.8572	1.22619	0.369425	3.31919	0.000902776	0.00215972	1.72107	0.383345	4.48962	7.13515e-06	2.3681e-05	7.85496	6.53759	8.10188	6.64854	18.2029	8.04653	30.7835	31.7302	27.6133	5.95222	19.7371	7.07767	205	177	214	186	3	1	5	8	13	2	3	1	1	214	68.2	20.543	16.655	21.4267	17.6769
BGKOPF_03175	CDS	ABC141_chromosome	623233	624381	+	1149	Fatty acid desaturase	522.983	1.22503	0.297698	4.115	3.87176e-05	0.000115279	1.51032	0.298205	5.06471	4.09014e-07	1.5912e-06	175.99	248.687	328.05	264.226	1001.16	764.42	652.611	487.852	664.842	821.406	519.744	346.806	4593	6733	8665	7392	165	95	106	123	313	276	79	49	49	8665	2382.4	134.594	185.267	253.705	205.435
BGKOPF_17870	CDS	ABC141_chromosome	3530041	3530781	-	741	ornithine uptake porin CarO type 3	1862.34	1.22446	0.188854	6.48366	8.95253e-11	5.21809e-10	0.0891263	0.192783	0.462314	0.643856	0.710395	1210.09	1317.27	1322.5	1244.24	1092.17	981.677	1606.9	1709.47	3555.74	3324.31	2414.51	2569.19	31581	35664	34932	34809	180	122	261	431	1674	1117	367	363	122	35664	11791.8	1435.01	1521.67	1585.93	1500.05
BGKOPF_03445	CDS	ABC141_chromosome	681039	683129	-	2091	Outer membrane receptor for monomeric catechols	73.7944	1.22434	0.279809	4.37563	1.21085e-05	3.97867e-05	1.93309	0.273251	7.07441	1.5009e-12	9.88317e-12	31.2666	29.8808	29.9088	30.2759	121.352	96.5584	73.8805	158.651	53.1024	44.6416	138.16	77.8544	816	809	790	847	20	12	12	40	25	15	21	11	11	847	284.8	13.1397	12.2322	12.7102	12.9348
BGKOPF_06210	CDS	ABC141_chromosome	1254430	1255659	+	1230	Crotonobetainyl-CoA:carnitine CoA-transferase CaiB and related acyl-CoA transferases	28.6515	1.21435	0.264591	4.58956	4.44181e-06	1.55393e-05	1.34826	0.3086	4.36896	1.24838e-05	4.02976e-05	13.6408	13.8139	13.44	12.7966	42.4733	64.3722	6.1567	31.7302	25.4892	23.8089	39.4742	56.6214	356	374	355	358	7	8	1	8	12	8	6	8	1	374	125.1	9.74526	9.61339	9.70964	9.29414
BGKOPF_15930	CDS	ABC141_chromosome	3147914	3149062	+	1149	Alpha/beta fold hydrolase	29.599	1.21258	0.25922	4.67782	2.89936e-06	1.04194e-05	1.0114	0.326048	3.10201	0.00192213	0.00429033	17.1277	17.2119	16.5823	13.869	24.2705	48.2792	18.4701	39.6628	33.9855	35.7133	26.3161	63.699	447	466	438	388	4	6	3	10	16	12	4	9	3	466	150.2	13.0989	12.8226	12.8243	10.7831
BGKOPF_16205	CDS	ABC141_chromosome	3203586	3203951	+	366	DUF423 domain-containing protein	243.282	1.21165	0.117461	10.3153	6.01173e-25	8.58558e-24	0.793533	0.139672	5.68141	1.33588e-08	5.99602e-08	131.848	141.98	159.387	150.414	224.502	217.256	270.895	281.606	358.972	321.42	335.531	325.573	3441	3844	4210	4208	37	27	44	71	169	108	51	46	27	4210	1354.7	316.557	332.057	386.973	367.135
BGKOPF_12005	CDS	ABC141_chromosome	2367454	2367792	-	339	ISC system 2Fe-2S type ferredoxin	87.62	1.20742	0.170464	7.08318	1.40886e-12	9.62285e-12	0.626484	0.218302	2.8698	0.00410735	0.00860873	54.6399	52.8547	61.7106	57.2632	133.488	32.1861	67.7238	99.157	148.687	139.877	111.844	92.0097	1426	1431	1630	1602	22	4	11	25	70	47	17	13	4	1630	524.8	141.634	133.46	161.759	150.902
BGKOPF_14625	CDS	ABC141_chromosome	2879208	2880614	-	1407	L-asparagine transporter or related permease	25.2367	1.19894	0.250744	4.78153	1.73965e-06	6.45733e-06	0.434663	0.378773	1.14755	0.251152	0.326716	17.2426	16.8057	16.2416	16.6928	42.4733	0	6.1567	31.7302	21.241	65.4744	26.3161	42.466	450	455	429	467	7	0	1	8	10	22	4	6	0	467	154.9	10.7688	10.2242	10.2575	10.5987
BGKOPF_02305	CDS	ABC141_chromosome	444163	444726	+	564	Lipoprotein	53.4379	1.19489	0.21094	5.66458	1.47385e-08	7.06184e-08	0.186571	0.306915	0.607891	0.54326	0.617769	37.972	32.6141	32.8618	36.0665	48.5409	0	67.7238	35.6965	59.4747	77.3788	85.5274	127.398	991	883	868	1009	8	0	11	9	28	26	13	18	0	1009	322	59.162	49.4985	51.7751	57.1273
BGKOPF_06270	CDS	ABC141_chromosome	1267259	1268245	+	987	DUF1852 domain-containing protein	186.741	1.18976	0.185682	6.40751	1.47911e-10	8.50099e-10	2.09682	0.177487	11.8139	3.30821e-32	6.86402e-31	70.3881	63.1228	77.4979	84.2863	291.246	297.722	258.582	396.628	140.19	163.686	171.055	226.485	1837	1709	2047	2358	48	37	42	100	66	55	26	32	26	2358	696.4	62.6672	54.7438	69.7719	76.2883
BGKOPF_05430	CDS	ABC141_chromosome	1095910	1098093	+	2184	C-terminal processing protease CtpA/Prc, contains a PDZ domain	423.66	1.18521	0.2458	4.82185	1.42231e-06	5.31997e-06	-0.302886	0.263123	-1.15112	0.249684	0.325447	312.206	317.461	309.764	318.844	254.84	241.396	215.485	301.437	1015.32	872	493.428	431.738	8148	8595	8182	8920	42	30	35	76	478	293	75	61	30	8920	2911.2	125.617	124.424	126.034	130.42
BGKOPF_19395	CDS	ABC141_chromosome	3869364	3869618	+	255	Sugar porter family MFS transporter	107.064	1.18444	0.200806	5.89843	3.66982e-09	1.86832e-08	1.59762	0.204761	7.80233	6.07745e-15	4.68446e-14	47.0148	44.655	60.8019	52.3304	169.893	128.744	172.388	146.752	131.694	95.2355	164.476	70.7767	1227	1209	1606	1464	28	16	28	37	62	32	25	10	10	1606	478.7	162.014	149.898	211.878	183.329
BGKOPF_17780	CDS	ABC141_chromosome	3513301	3513993	-	693	ribonuclease III	795.48	1.18375	0.284952	4.1542	3.26423e-05	9.84343e-05	2.57835	0.281341	9.1645	4.97777e-20	5.47389e-19	248.907	259.213	266.908	252.501	1747.47	1536.89	1576.12	1281.11	392.958	312.491	828.958	842.243	6496	7018	7050	7064	288	191	256	323	185	105	126	119	105	7064	2435.1	315.618	320.177	342.244	325.498
BGKOPF_17975	CDS	ABC141_chromosome	3551363	3552085	+	723	Tol-Pal system beta propeller repeat protein TolB	79.9146	1.18296	0.170396	6.94244	3.8539e-12	2.55301e-11	0.601161	0.225653	2.6641	0.00771949	0.0150601	49.4288	53.5196	49.9363	44.8597	36.4057	72.4188	92.3506	91.2244	104.081	101.188	164.476	99.0874	1290	1449	1319	1255	6	9	15	23	49	34	25	14	6	1449	457.3	60.0759	63.3636	61.3743	55.429
BGKOPF_15580	CDS	ABC141_chromosome	3076580	3077044	-	465	poly-beta-1,6-N-acetyl-D-glucosamine biosynthesis protein PgaD	9.68663	1.18171	0.409351	2.8868	0.00389182	0.00824077	1.18822	0.499286	2.37984	0.0173204	0.0309869	6.3606	5.13404	5.30029	5.61194	12.1352	0	18.4701	15.8651	12.7446	14.8805	19.7371	0	166	139	140	157	2	0	3	4	6	5	3	0	0	166	52.1	12.02	9.45087	10.1287	10.7815
BGKOPF_17965	CDS	ABC141_chromosome	3549410	3549862	+	453	protein TolR	17.1228	1.18073	0.308367	3.82897	0.000128683	0.000352059	-0.211176	0.53946	-0.391458	0.695459	0.755953	12.9128	15.5129	13.3265	10.6162	12.1352	0	12.3134	15.8651	33.9855	29.7611	6.57903	42.466	337	420	352	297	2	0	2	4	16	10	1	6	0	420	120.6	25.0484	29.3131	26.1411	20.9358
BGKOPF_09625	CDS	ABC141_chromosome	1912260	1912679	+	420	Lipoprotein	104.094	1.17994	0.196709	5.99841	1.99255e-09	1.03845e-08	1.62808	0.200319	8.12746	4.38397e-16	3.68947e-15	51.7661	44.9875	46.9076	45.1814	157.758	160.931	141.604	130.887	70.0952	107.14	164.476	127.398	1351	1218	1239	1264	26	20	23	33	33	36	25	18	18	1351	440.5	108.307	91.6871	99.2435	96.1013
BGKOPF_15355	CDS	ABC141_chromosome	3027024	3027932	+	909	Pseudouridine synthase RluA, 23S rRNA- or tRNA-specific	19.5941	1.17993	0.281134	4.19702	2.70448e-05	8.27653e-05	0.0353208	0.460444	0.0767103	0.938854	0.953158	16.0931	16.584	14.7651	13.583	12.1352	16.0931	18.4701	15.8651	38.2337	53.57	19.7371	0	420	449	390	380	2	2	3	4	18	18	3	0	0	449	140.8	15.5573	15.6168	14.4338	13.3491
BGKOPF_08050	CDS	ABC141_chromosome	1588805	1589161	-	357	Abasic site processing protein	17.0881	1.17688	0.350009	3.36242	0.000772622	0.00187005	1.30854	0.399258	3.27743	0.00104758	0.00245976	9.65586	7.23936	8.97264	10.8307	18.2029	24.1396	24.6268	23.7977	23.3651	20.8328	26.3161	7.07767	252	196	237	303	3	3	4	6	11	7	4	1	1	303	85.6	23.7674	17.3579	22.3337	27.1023
BGKOPF_10440	CDS	ABC141_chromosome	2059862	2060677	-	816	IclR family transcriptional regulator PobR	21.1459	1.17672	0.333305	3.53045	0.000414846	0.00105763	0.876026	0.413258	2.1198	0.0340226	0.0565729	10.6904	15.2913	13.175	10.5805	18.2029	8.04653	49.2536	15.8651	29.7373	26.785	6.57903	49.5437	279	414	348	296	3	1	8	4	14	9	1	7	1	414	115.3	11.5123	16.0406	14.3473	11.5833
BGKOPF_00690	CDS	ABC141_chromosome	114636	115454	-	819	ATPase subunit MlaF of the ABC-type intermembrane phospholipid transporter Mla	163.464	1.17572	0.177887	6.60939	3.859e-11	2.31198e-10	0.990896	0.193995	5.10784	3.25868e-07	1.28902e-06	89.0868	103.235	98.7369	89.6123	109.217	241.396	178.544	226.078	263.388	214.28	171.055	176.942	2325	2795	2608	2507	18	30	29	57	124	72	26	25	18	2795	884.7	95.5845	107.897	107.128	97.7467
BGKOPF_15285	CDS	ABC141_chromosome	3012775	3014211	+	1437	ethanolamine permease	38.7873	1.17453	0.319486	3.6763	0.000236642	0.000623547	1.60015	0.326918	4.89465	9.84794e-07	3.67931e-06	14.6754	16.6949	18.0967	20.9465	36.4057	72.4188	30.7835	71.393	29.7373	23.8089	52.6323	77.8544	383	452	478	586	6	9	5	18	14	8	8	11	5	586	164.8	8.97409	9.9447	11.1905	13.0218
BGKOPF_03710	CDS	ABC141_chromosome	741367	742206	+	840	ABC-type Zn2+ transport system, periplasmic component/surface adhesin ZnuA	214.12	1.17257	0.20328	5.76826	8.00965e-09	3.95299e-08	1.34561	0.20793	6.47145	9.70667e-11	5.39096e-10	102.498	111.139	131.069	107.091	254.84	241.396	357.089	289.538	350.476	249.993	197.371	176.942	2675	3009	3462	2996	42	30	58	73	165	84	30	25	25	3462	1054.1	107.224	113.254	138.653	113.892
BGKOPF_08565	CDS	ABC141_chromosome	1708901	1708999	+	99	NADH-quinone oxidoreductase subunit B	150.672	1.17196	0.274166	4.27465	1.91439e-05	6.01483e-05	1.1076	0.28313	3.91197	9.15457e-05	0.000256374	71.1545	80.0393	105.362	78.1739	169.893	289.675	135.448	142.786	210.286	223.208	217.108	84.9321	1857	2167	2783	2187	28	36	22	36	99	75	33	12	12	2783	777.9	631.575	692.044	945.71	705.416
BGKOPF_15380	CDS	ABC141_chromosome	3030163	3030615	+	453	UPF0756 membrane protein ACICU_02320	93.6469	1.17168	0.180802	6.48046	9.1443e-11	5.32046e-10	1.17469	0.202531	5.80006	6.62901e-09	3.08016e-08	52.5708	48.9026	50.8071	51.6155	151.69	112.651	80.0372	115.022	87.088	151.782	157.897	63.699	1372	1324	1342	1444	25	14	13	29	41	51	24	9	9	1444	474	101.978	92.4059	99.6631	101.789
BGKOPF_07385	CDS	ABC141_chromosome	1473063	1473350	-	288	PA4642 family protein	37.4062	1.17122	0.28071	4.17233	3.01496e-05	9.14188e-05	0.0457805	0.387089	0.118269	0.905855	0.926164	23.6032	27.6278	32.1046	27.4878	18.2029	32.1861	43.0969	23.7977	93.4602	59.5222	39.4742	28.3107	616	748	848	769	3	4	7	6	44	20	6	4	3	848	256.2	72.0173	82.1144	99.0566	85.2639
BGKOPF_05515	CDS	ABC141_chromosome	1111395	1111811	-	417	Rhodanese-related sulfurtransferase	517.935	1.16985	0.116787	10.0169	1.28446e-23	1.77299e-22	0.741702	0.127494	5.81754	5.97199e-09	2.7906e-08	284.924	323.26	344.898	323.455	479.342	506.931	535.633	594.942	722.193	845.215	631.587	622.835	7436	8752	9110	9049	79	63	87	150	340	284	96	88	63	9110	2961.2	600.415	663.562	734.958	692.941
BGKOPF_08215	CDS	ABC141_chromosome	1633373	1633573	-	201	DUF680 domain-containing protein	162.627	1.16687	0.221085	5.27794	1.30643e-07	5.55401e-07	0.876954	0.236774	3.70376	0.000212426	0.000566986	93.8764	99.0611	92.9444	87.1816	175.961	168.977	203.171	142.786	146.563	154.758	296.057	290.185	2450	2682	2455	2439	29	21	33	36	69	52	45	41	21	2682	862.7	410.411	421.864	410.899	387.478
BGKOPF_03660	CDS	ABC141_chromosome	731066	731734	+	669	Glutathione S-transferase	168.831	1.16648	0.166393	7.01038	2.37664e-12	1.59361e-11	1.46173	0.172108	8.49308	2.01224e-17	1.84913e-16	83.7991	95.2936	77.3464	77.2803	230.569	233.349	215.485	237.977	157.183	196.423	138.16	283.107	2187	2580	2043	2162	38	29	35	60	74	66	21	40	21	2580	777.9	110.071	121.928	102.736	103.196
BGKOPF_00895	CDS	ABC141_chromosome	159052	159846	+	795	Ubiquinone/menaquinone biosynthesis C-methylase UbiE/MenG	52.8456	1.16454	0.182718	6.3734	1.84888e-10	1.05163e-09	0.654144	0.252622	2.58942	0.00961368	0.0182064	33.4507	34.5716	35.2091	30.5976	54.6086	56.3257	55.4103	47.5954	84.9639	71.4266	59.2113	70.7767	873	936	930	856	9	7	9	12	40	24	9	10	7	936	309.6	36.9739	37.2236	39.3546	34.3826
BGKOPF_11485	CDS	ABC141_chromosome	2267027	2268115	-	1089	tRNA epoxyqueuosine(34) reductase QueG	31.8109	1.16245	0.298665	3.89215	9.9358e-05	0.000277818	0.719512	0.362343	1.98572	0.0470643	0.0751888	20.3846	20.4253	21.504	23.0554	24.2705	8.04653	61.567	39.6628	59.4747	68.4505	6.57903	28.3107	532	553	568	645	4	1	10	10	28	23	1	4	1	645	198.2	16.4487	16.0549	17.5469	18.9131
BGKOPF_00240	CDS	ABC141_chromosome	43073	43294	-	222	DUF2789 domain-containing protein	125.902	1.1599	0.342644	3.38515	0.000711404	0.00172949	1.65172	0.341663	4.83436	1.33577e-06	4.90178e-06	61.4986	63.3444	56.2967	51.2581	133.488	168.977	240.111	186.415	67.9711	83.3311	256.582	141.553	1605	1715	1487	1434	22	21	39	47	32	28	39	20	20	1715	540.8	243.428	244.242	225.34	206.266
BGKOPF_17385	CDS	ABC141_chromosome	3426772	3427734	-	963	protease SohB	376.372	1.15763	0.174226	6.64442	3.04406e-11	1.85626e-10	1.33856	0.177151	7.55605	4.15484e-14	3.02578e-13	208.865	192.766	191.492	190.52	351.922	426.466	498.693	674.268	386.586	389.87	467.111	537.903	5451	5219	5058	5330	58	53	81	170	182	131	71	76	53	5451	1823.3	190.589	171.345	176.698	176.739
BGKOPF_05050	CDS	ABC141_chromosome	1016310	1016678	+	369	DUF1311 domain-containing protein	42.2121	1.15735	0.246212	4.7006	2.59396e-06	9.39351e-06	1.55412	0.260142	5.97411	2.31352e-09	1.11258e-08	22.2238	18.2461	19.0053	18.4086	54.6086	80.4653	55.4103	47.5954	29.7373	50.5939	39.4742	70.7767	580	494	502	515	9	10	9	12	14	17	6	10	6	580	181.5	52.9237	42.3263	45.7675	44.5669
BGKOPF_00750	CDS	ABC141_chromosome	129307	129963	-	657	Signal peptide protein	187.635	1.15383	0.154619	7.46245	8.49303e-14	6.36784e-13	0.956694	0.171634	5.57403	2.48911e-08	1.07763e-07	107.594	113.688	113.805	98.048	139.555	281.629	190.858	234.01	261.264	202.375	197.371	311.418	2808	3078	3006	2743	23	35	31	59	123	68	30	44	23	3078	1004	143.906	148.12	153.923	133.319
BGKOPF_10090	CDS	ABC141_chromosome	1999217	2000521	+	1305	putative arabinose efflux permease AraJ, MFS family	62.6082	1.15301	0.301843	3.81991	0.000133502	0.000363385	2.26862	0.278436	8.14771	3.70873e-16	3.15338e-15	17.166	20.6839	25.1764	26.1652	97.0819	120.698	141.604	79.3256	33.9855	38.6894	65.7903	84.9321	448	560	665	732	16	15	23	20	16	13	10	12	10	732	210.8	11.5589	13.5671	17.1432	17.9115
BGKOPF_09505	CDS	ABC141_chromosome	1883657	1884214	+	558	Cytochrome b561	19.177	1.15012	0.372356	3.08877	0.00200989	0.00449229	2.06015	0.343286	6.00128	1.95772e-09	9.52583e-09	6.32229	7.42404	8.74548	7.39918	30.3381	24.1396	30.7835	35.6965	12.7446	11.9044	26.3161	28.3107	165	201	231	207	5	3	5	9	6	4	4	4	3	231	70.3	9.95631	11.3886	13.927	11.8459
BGKOPF_16165	CDS	ABC141_chromosome	3197571	3198026	-	456	Phosphohistidine phosphatase SixA	183.345	1.1469	0.318737	3.59826	0.000320352	0.000830196	2.60215	0.304561	8.54394	1.29719e-17	1.2123e-16	61.2304	58.1734	57.1674	56.0479	491.477	386.233	301.679	241.943	82.8398	77.3788	230.266	155.709	1598	1575	1510	1568	81	48	49	61	39	26	35	22	22	1598	551	117.994	109.201	111.402	109.803
BGKOPF_06855	CDS	ABC141_chromosome	1389625	1390782	-	1158	Outer membrane protein assembly factor BamD, BamD/ComL family	203.972	1.14599	0.139185	8.23355	1.81743e-16	1.63371e-15	0.262987	0.173695	1.51407	0.130007	0.182741	134.914	152.137	147.045	136.509	182.029	144.838	166.231	182.449	371.717	345.229	236.845	247.718	3521	4119	3884	3819	30	18	27	46	175	116	36	35	18	4119	1318.8	102.378	112.459	112.837	105.311
BGKOPF_01730	CDS	ABC141_chromosome	316751	317998	+	1248	putative arabinose efflux permease AraJ, MFS family	116.941	1.1457	0.292316	3.91939	8.87739e-05	0.000249672	1.5534	0.293433	5.29389	1.1974e-07	4.88891e-07	53.3371	59.4662	56.4103	55.3687	285.178	128.744	92.3506	150.719	82.8398	110.116	144.739	184.019	1392	1610	1490	1549	47	16	15	38	39	37	22	26	15	1610	523.4	37.5555	40.787	40.1654	39.634
BGKOPF_00105	CDS	ABC141_chromosome	18792	19445	+	654	Glutathione S-transferase	27.2122	1.1431	0.581832	1.96467	0.0494529	0.0812071	0.592768	0.626916	0.945532	0.344388	0.426439	18.7753	15.4021	20.974	18.4443	48.5409	16.0931	12.3134	31.7302	72.2193	65.4744	6.57903	0	490	417	554	516	8	2	2	8	34	22	1	0	0	554	171.2	25.2271	20.159	28.4978	25.1944
BGKOPF_03490	CDS	ABC141_chromosome	691213	692094	-	882	DNA-binding transcriptional regulator, LysR family	43.6213	1.13895	0.199873	5.69838	1.20954e-08	5.87667e-08	1.01339	0.253281	4.00103	6.30669e-05	0.000181551	24.6378	25.4486	24.3813	24.378	60.6762	80.4653	43.0969	31.7302	59.4747	53.57	46.0532	49.5437	643	689	644	682	10	10	7	8	28	18	7	7	7	689	229.4	24.5466	24.6979	24.5639	24.6915
BGKOPF_06190	CDS	ABC141_chromosome	1249151	1250326	+	1176	Threonine dehydrogenase or related Zn-dependent dehydrogenase	55.3235	1.1354	0.287921	3.94345	8.03169e-05	0.000227633	2.22159	0.263082	8.44451	3.05334e-17	2.77492e-16	21.2659	20.1668	19.6489	19.8384	84.9466	152.884	110.821	51.5616	29.7373	62.4983	19.7371	70.7767	555	546	519	555	14	19	18	13	14	21	3	10	3	555	190.6	15.8904	14.679	14.847	15.0701
BGKOPF_02560	CDS	ABC141_chromosome	498933	499772	+	840	Formate/nitrite transporter FocA, FNT family	31.7096	1.1346	0.588355	1.92842	0.0538025	0.0872209	1.32578	0.598898	2.21369	0.0268498	0.0458475	12.3764	16.4363	18.5889	16.4426	42.4733	24.1396	43.0969	47.5954	12.7446	2.97611	65.7903	77.8544	323	445	491	460	7	3	7	12	6	1	10	11	1	491	148	12.9471	16.7491	19.6645	17.4868
BGKOPF_04905	CDS	ABC141_chromosome	986068	986529	-	462	DUF606 domain-containing protein	70.9846	1.13435	0.420512	2.69753	0.00698553	0.0140864	1.41019	0.424734	3.32018	0.000899582	0.00213505	34.3703	36.086	36.0041	34.0648	42.4733	120.698	135.448	79.3256	44.606	29.7611	131.581	127.398	897	977	951	953	7	15	22	20	21	10	20	18	7	977	325.9	65.3731	66.8594	69.2498	65.8692
BGKOPF_00985	CDS	ABC141_chromosome	176897	177340	-	444	Hemerythrin domain-containing protein	71.7155	1.1331	0.264119	4.29012	1.78578e-05	5.64299e-05	1.346	0.27548	4.88601	1.02901e-06	3.82838e-06	40.1561	40.666	34.5655	31.4554	145.623	72.4188	86.1939	71.393	46.7301	101.188	105.265	84.9321	1048	1101	913	880	24	9	14	18	22	34	16	12	9	1101	340.9	79.4743	78.3997	69.178	63.2894
BGKOPF_14600	CDS	ABC141_chromosome	2873677	2875131	+	1455	Sulfate permease or related transporter, MFS superfamily	58.4555	1.13288	0.185818	6.0967	1.08283e-09	5.75242e-09	0.832373	0.236904	3.51355	0.000442159	0.00112034	34.3703	33.205	36.4963	39.3908	91.0143	40.2327	55.4103	63.4605	89.212	68.4505	72.3694	77.8544	897	899	964	1102	15	5	9	16	42	23	11	11	5	1102	332.8	20.7576	19.5347	22.2892	24.1852
BGKOPF_19730	CDS	ABC141_chromosome	3940164	3940508	-	345	hypothetical protein	80.9422	1.1328	0.293366	3.86139	0.000112746	0.000311776	1.14846	0.306842	3.74283	0.000181959	0.000490026	45.5971	40.8137	53.9873	43.8231	72.8114	80.4653	153.918	99.157	101.957	151.782	98.6855	28.3107	1190	1105	1426	1226	12	10	25	25	48	51	15	4	4	1426	428.1	116.139	101.264	139.053	113.476
BGKOPF_19045	CDS	ABC141_chromosome	3800351	3801286	-	936	putative acylesterase/phospholipase RssA, containd patatin domain	80.9611	1.13228	0.219888	5.14936	2.61373e-07	1.06981e-06	0.606988	0.260691	2.32838	0.0198917	0.0350924	48.5475	45.1721	54.1766	58.3355	109.217	128.744	43.0969	51.5616	123.198	130.949	72.3694	106.165	1267	1223	1431	1632	18	16	7	13	58	44	11	15	7	1632	477.9	45.5774	41.3105	51.4332	55.677
BGKOPF_01350	CDS	ABC141_chromosome	247683	248063	+	381	TPR repeat	427.825	1.12982	0.36696	3.07886	0.00207793	0.00462869	1.4535	0.36727	3.9576	7.57081e-05	0.00021402	221.357	199.673	215.04	224.692	479.342	587.397	683.394	606.841	227.278	238.089	842.116	608.68	5777	5406	5680	6286	79	73	111	153	107	80	128	86	73	6286	1997.2	510.535	448.602	501.537	526.843
BGKOPF_04010	CDS	ABC141_chromosome	802158	802385	-	228	Membrane fusogenic activity	53.0186	1.12709	0.230274	4.89455	9.85331e-07	3.78418e-06	1.39042	0.248547	5.59421	2.21629e-08	9.64582e-08	27.8947	26.4458	28.0537	22.5192	48.5409	72.4188	110.821	51.5616	53.1024	44.6416	72.3694	77.8544	728	716	741	630	8	9	18	13	25	15	11	11	8	741	243.8	107.509	99.286	109.336	88.2342
BGKOPF_00665	CDS	ABC141_chromosome	111133	112146	+	1014	Mg2+ and Co2+ transporter CorA	68.118	1.1231	0.225974	4.97004	6.69394e-07	2.61032e-06	1.71063	0.225418	7.5887	3.23138e-14	2.36896e-13	30.7685	33.1312	30.666	29.0605	121.352	64.3722	86.1939	118.988	44.606	62.4983	125.002	70.7767	803	897	810	813	20	8	14	30	21	21	19	10	8	897	288.8	26.6641	27.9682	26.8737	25.6026
sRNA89	sRNA	ABC141_chromosome	1507860	1508296	+	437	sRNA89	140724	1.1229	0.217008	5.17445	2.28584e-07	9.50945e-07	1.47258	0.217008	6.78581	1.15435e-11	6.94927e-11	74294.2	75228.8	58773.1	75365.6	224053	186430	231929	144809	107074	134193	202193	174351	1938940	2036760	1552412	2108435	36926	23169	37671	36510	50409	45090	30733	24634	23169	2108435	660141	149393	147356	119510	154067
BGKOPF_06720	CDS	ABC141_chromosome	1368973	1369740	-	768	Chromatin segregation and condensation protein Rec8/ScpA/Scc1, kleisin family	125.556	1.12241	0.214175	5.24062	1.60037e-07	6.7428e-07	1.71949	0.212037	8.10941	5.08659e-16	4.24827e-15	52.7624	50.417	61.6348	62.4462	139.555	185.07	277.052	154.685	99.8325	110.116	164.476	148.631	1377	1365	1628	1747	23	23	45	39	47	37	25	21	21	1747	531.4	60.37	56.1929	71.3137	72.6379
BGKOPF_02885	CDS	ABC141_chromosome	568786	569484	+	699	Protein thiol-disulfide isomerase DsbC	48.6619	1.12004	0.266401	4.20436	2.61825e-05	8.04245e-05	1.01124	0.302518	3.34273	0.000829586	0.00198896	24.4462	26.7782	28.6973	25.9865	72.8114	32.1861	86.1939	27.764	42.4819	44.6416	65.7903	106.165	638	725	758	727	12	4	14	7	20	15	10	15	4	758	245.4	30.7321	32.7922	36.4814	33.2115
BGKOPF_19735	CDS	ABC141_chromosome	3940553	3941167	+	615	Intracellular septation protein A	62.7719	1.11535	0.207402	5.37774	7.54248e-08	3.30447e-07	0.537425	0.267341	2.01026	0.0444037	0.0715596	37.3207	46.3541	37.5942	36.2095	48.5409	80.4653	55.4103	51.5616	76.4675	74.4027	138.16	70.7767	974	1255	993	1013	8	10	9	13	36	25	21	10	8	1255	363.9	53.3252	64.5177	54.3193	52.5976
BGKOPF_07800	CDS	ABC141_chromosome	1538920	1539627	+	708	Glycoprotein	784.327	1.11281	0.225058	4.94457	7.6311e-07	2.95481e-06	0.838969	0.228055	3.67881	0.000234326	0.000621415	452.293	491.833	513.258	435.515	691.708	877.072	757.275	1051.06	724.317	755.932	1394.76	1266.9	11804	13316	13557	12184	114	109	123	265	341	254	212	179	109	13557	4371.5	561.364	594.635	644.185	549.526
sRNA102	sRNA	ABC141_chromosome	883519	883619	-	101	sRNA102	154.884	1.10377	0.284194	3.88385	0.000102814	0.000286232	0.947895	0.294428	3.21945	0.00128436	0.002963	90.1597	80.187	95.0645	94.0446	91.0143	217.256	197.015	190.381	108.329	172.614	296.057	226.485	2353	2171	2511	2631	15	27	32	48	51	58	45	32	15	2631	831.2	784.421	679.592	836.383	831.823
BGKOPF_19375	CDS	ABC141_chromosome	3863327	3864445	-	1119	Crotonobetainyl-CoA:carnitine CoA-transferase CaiB and related acyl-CoA transferases	46.2848	1.10263	0.2372	4.64851	3.34344e-06	1.19115e-05	1.57686	0.245429	6.42491	1.31951e-10	7.219e-10	22.3771	20.9055	23.4349	21.1252	78.879	48.2792	80.0372	55.5279	31.8614	53.57	105.265	14.1553	584	566	619	591	13	6	13	14	15	18	16	2	2	619	204.8	17.5724	15.9918	18.6098	16.8651
BGKOPF_16210	CDS	ABC141_chromosome	3203965	3204162	+	198	sulfur carrier protein ThiS	13.0851	1.10151	0.313124	3.51783	0.000435098	0.00110755	-0.0380134	0.556061	-0.0683619	0.945498	0.957396	9.96239	10.9698	10.1463	9.61536	0	0	6.1567	23.7977	19.1169	26.785	26.3161	14.1553	260	297	268	269	0	0	1	6	9	9	4	2	0	297	93.8	44.2137	47.4243	45.5354	43.3829
BGKOPF_02515	CDS	ABC141_chromosome	490426	491481	-	1056	4-hydroxyphenylpyruvate dioxygenase	527.578	1.09869	0.349562	3.14304	0.00167202	0.00379628	1.6638	0.348815	4.76987	1.84344e-06	6.64647e-06	142.079	267.228	328.24	261.652	788.79	772.467	664.924	936.042	276.133	374.99	697.378	821.01	3708	7235	8670	7320	130	96	108	236	130	126	106	116	96	8670	2331.8	118.229	216.613	276.207	221.35
BGKOPF_12735	CDS	ABC141_chromosome	2510928	2511713	+	786	molybdate ABC transporter substrate-binding protein	33.8688	1.09793	0.26002	4.22247	2.41635e-05	7.47798e-05	1.34858	0.286626	4.70502	2.53837e-06	9.03355e-06	18.8136	16.621	16.7716	18.5158	30.3381	48.2792	18.4701	71.393	25.4892	44.6416	26.3161	70.7767	491	450	443	518	5	6	3	18	12	15	4	10	3	518	164.6	21.0333	18.1009	18.961	21.0445
BGKOPF_19595	CDS	ABC141_chromosome	3912839	3913057	+	219	DUF1980 domain-containing protein	347.653	1.09779	0.112812	9.7311	2.2217e-22	2.84085e-21	1.43434	0.11624	12.3394	5.55475e-35	1.36755e-33	177.522	165.286	198.155	178.367	467.207	426.466	511.006	519.583	424.819	345.229	361.847	396.35	4633	4475	5234	4990	77	53	83	131	200	116	55	56	53	5234	1675.2	712.306	646.039	804.025	727.592
BGKOPF_09280	CDS	ABC141_chromosome	1833412	1833693	+	282	hypothetical protein	12.0858	1.09675	0.548423	1.99982	0.0455198	0.0757669	2.59609	0.43841	5.92161	3.18801e-09	1.51764e-08	2.68218	3.47194	5.111	3.96767	12.1352	48.2792	18.4701	19.8314	8.49639	8.92833	6.57903	7.07767	70	94	135	111	2	6	3	5	4	3	1	1	1	135	36.2	8.35791	10.5387	16.1051	12.5691
BGKOPF_19145	CDS	ABC141_chromosome	3816132	3817268	+	1137	succinyl-diaminopimelate desuccinylase	106.494	1.09454	0.202451	5.40645	6.42868e-08	2.8544e-07	0.744207	0.23015	3.23357	0.00122254	0.00283028	63.0696	83.1049	65.9129	56.4768	97.0819	104.605	141.604	107.09	152.935	157.734	85.5274	162.786	1646	2250	1741	1580	16	13	23	27	72	53	13	23	13	2250	621.4	48.7436	62.5651	51.5132	44.3739
BGKOPF_01240	CDS	ABC141_chromosome	227850	228182	-	333	cell division protein FtsL	57.6079	1.09429	0.288791	3.7892	0.00015113	0.000409007	0.657602	0.327342	2.00891	0.0445464	0.071722	39.0066	43.0299	39.1464	31.5269	66.7438	48.2792	80.0372	47.5954	108.329	104.164	19.7371	63.699	1018	1165	1034	882	11	6	13	12	51	35	3	9	3	1165	353.2	102.932	110.609	104.462	84.5777
BGKOPF_14115	CDS	ABC141_chromosome	2797538	2799634	-	2097	Outer membrane receptor for monomeric catechols	112.438	1.08993	0.193967	5.61916	1.91893e-08	9.06957e-08	0.984258	0.213181	4.61702	3.89297e-06	1.34763e-05	66.4415	58.6905	75.7185	71.6684	151.69	96.5584	123.134	154.685	142.314	196.423	98.6855	113.243	1734	1589	2000	2005	25	12	20	39	67	66	15	16	12	2005	632.3	27.8419	23.9572	32.0857	30.5314
BGKOPF_06565	CDS	ABC141_chromosome	1331527	1332756	+	1230	iron-sulfur cluster carrier protein ApbC	243.277	1.08496	0.152796	7.10073	1.241e-12	8.4939e-12	1.51555	0.154375	9.81736	9.47962e-23	1.2361e-21	111.387	106.374	124.784	136.688	321.584	394.28	326.305	337.134	223.03	223.208	296.057	318.495	2907	2880	3296	3824	53	49	53	85	105	75	45	45	45	3824	1118.1	79.5772	74.0282	90.1492	99.276
BGKOPF_02170	CDS	ABC141_chromosome	415684	416313	+	630	Acetyl esterase/lipase	25.5258	1.08364	0.249907	4.33618	1.44979e-05	4.69367e-05	0.384823	0.381984	1.00743	0.313727	0.394731	16.8594	16.584	16.2416	15.7277	30.3381	16.0931	30.7835	11.8988	33.9855	26.785	13.1581	77.8544	440	449	429	440	5	2	5	3	16	9	2	11	2	449	150.9	23.5158	22.5328	22.9085	22.302
BGKOPF_11540	CDS	ABC141_chromosome	2277985	2278392	-	408	Uncharacterized OsmC-related protein	46.7153	1.07671	0.207446	5.19031	2.09948e-07	8.74517e-07	1.17253	0.242963	4.82595	1.39336e-06	5.10177e-06	25.2508	24.3774	24.3813	26.7371	66.7438	56.3257	36.9402	63.4605	44.606	47.6177	59.2113	84.9321	659	660	644	748	11	7	6	16	21	16	9	12	6	748	234.1	54.3843	51.1439	53.1014	58.5427
BGKOPF_10180	CDS	ABC141_chromosome	2012054	2012989	+	936	4-hydroxy-tetrahydrodipicolinate synthase/N-acetylneuraminate lyase	55.0458	1.07414	0.317243	3.38586	0.000709551	0.00172753	1.40722	0.324228	4.34021	1.42344e-05	4.55915e-05	26.7452	26.926	32.9375	29.4537	66.7438	48.2792	49.2536	126.921	38.2337	74.4027	105.265	35.3884	698	729	870	824	11	6	8	32	18	25	16	5	5	870	270.2	25.1089	24.6242	31.2697	28.1114
BGKOPF_16485	CDS	ABC141_chromosome	3258642	3259259	+	618	Peptidoglycan lytic transglycosylase RlpA, contains C-terminal SPOR domain	779.584	1.07404	0.284065	3.78098	0.000156214	0.000422417	0.269431	0.288725	0.933172	0.350731	0.43287	481.414	485.628	649.21	561.658	752.385	764.42	511.006	602.874	1459.25	1657.69	750.01	679.456	12564	13148	17148	15713	124	95	83	152	687	557	114	96	83	17148	5040.1	684.523	672.638	933.48	811.899
BGKOPF_13290	CDS	ABC141_chromosome	2625050	2626078	-	1029	AraC-type DNA-binding domain and AraC-containing proteins	28.7626	1.07249	0.278423	3.85201	0.000117152	0.000322608	1.71881	0.277073	6.20348	5.52287e-10	2.82918e-09	12.6829	13.74	12.7207	14.4409	60.6762	32.1861	49.2536	35.6965	29.7373	23.8089	46.0532	14.1553	331	372	336	404	10	4	8	9	14	8	7	2	2	404	125.4	10.8308	11.4298	10.9851	12.5371
BGKOPF_17050	CDS	ABC141_chromosome	3354957	3356456	-	1500	xanthine dehydrogenase small subunit	93.4873	1.07173	0.218591	4.9029	9.44307e-07	3.63509e-06	1.72184	0.215043	8.00696	1.17576e-15	9.6011e-15	43.1448	38.8192	41.3423	45.6819	115.285	144.838	190.858	115.022	57.3506	92.2594	138.16	99.0874	1126	1051	1092	1278	19	18	31	29	27	31	21	14	14	1278	394.8	25.2753	22.1524	24.4913	27.2064
BGKOPF_05175	CDS	ABC141_chromosome	1041986	1042489	+	504	HEPN domain-containing protein	163.089	1.06436	0.22506	4.72924	2.25366e-06	8.24261e-06	0.621983	0.243741	2.55182	0.0107161	0.0201669	105.716	111.878	94.7617	104.589	127.42	128.744	184.701	190.381	150.811	190.471	355.268	212.33	2759	3029	2503	2926	21	16	30	48	71	64	54	30	16	3029	962.6	184.319	190.011	167.075	185.385
BGKOPF_16175	CDS	ABC141_chromosome	3199190	3199765	-	576	Nitroreductase	110.278	1.06409	0.139087	7.65048	2.00223e-14	1.5727e-13	1.00174	0.166194	6.0275	1.66516e-09	8.17464e-09	64.2191	66.1884	66.5187	67.9866	109.217	168.977	153.918	115.022	150.811	160.71	72.3694	127.398	1676	1792	1757	1902	18	21	25	29	71	54	11	18	11	1902	614.5	97.9716	98.3616	102.619	105.443
BGKOPF_17155	CDS	ABC141_chromosome	3380569	3382500	-	1932	TonB-dependent siderophore receptor	76.523	1.06385	0.187725	5.66709	1.45241e-08	6.97454e-08	1.31144	0.204217	6.42181	1.34661e-10	7.35172e-10	42.3019	38.4129	38.6543	38.9261	151.69	80.4653	73.8805	87.2581	63.7229	77.3788	105.265	120.32	1104	1040	1021	1089	25	10	12	22	30	26	16	17	10	1104	367.7	19.2402	17.0191	17.7786	17.9992
FIOAIE_00110	CDS	ABC141_plasmid_2	17267	19678	-	2412	TonB-dependent receptor ZnuD2	3182.08	1.06164	0.240986	4.40541	1.05582e-05	3.49714e-05	1.88352	0.240531	7.8307	4.85171e-15	3.76607e-14	1255.34	1323.1	1467.76	1580.71	6079.75	5326.8	4395.89	4961.82	1969.04	2035.66	3967.16	3821.94	32762	35822	38769	44222	1002	662	714	1251	927	684	603	540	540	44222	13163.2	457.343	469.551	540.739	585.454
BGKOPF_17590	CDS	ABC141_chromosome	3476912	3477394	+	483	Peptidyl-prolyl cis-trans isomerase, FKBP type	757.539	1.05638	0.133003	7.94251	1.98126e-15	1.66739e-14	0.952533	0.137009	6.95235	3.5924e-12	2.24033e-11	402.557	501.363	504.399	403.452	734.182	893.165	1089.74	801.188	957.967	958.307	881.591	962.563	10506	13574	13323	11287	121	111	177	202	451	322	134	136	111	13574	4195.3	732.384	888.527	927.972	746.213
BGKOPF_04710	CDS	ABC141_chromosome	940041	940547	-	507	DUF697 domain-containing protein	170.967	1.05535	0.177358	5.95036	2.67546e-09	1.37055e-08	0.498851	0.202382	2.4649	0.0137052	0.0252588	127.174	120.299	111.155	102.373	103.149	120.698	166.231	234.01	237.899	220.232	296.057	212.33	3319	3257	2936	2864	17	15	27	59	112	74	45	30	15	3319	1062.9	220.418	203.105	194.818	180.383
BGKOPF_08585	CDS	ABC141_chromosome	1712366	1712878	+	513	Type II restriction endonuclease	194.069	1.05288	0.15498	6.79367	1.09313e-11	6.94845e-11	1.73572	0.151688	11.4427	2.55927e-30	4.88036e-29	85.4084	82.8094	103.28	90.8991	327.651	337.954	301.679	257.808	212.41	163.686	223.687	141.553	2229	2242	2728	2543	54	42	49	65	100	55	34	20	20	2728	846.8	146.299	138.175	178.899	158.293
BGKOPF_01615	CDS	ABC141_chromosome	296649	299567	-	2919	AAA family ATPase	119.307	1.05247	0.319331	3.29585	0.000981236	0.00233557	1.22971	0.324319	3.79167	0.000149637	0.000407303	68.2424	61.0913	68.4874	72.2045	157.758	152.884	123.134	194.348	148.687	232.136	39.4742	113.243	1781	1654	1809	2020	26	19	20	49	70	78	6	16	6	2020	629	20.5437	17.9148	20.849	22.0978
sRNA38	sRNA	ABC141_chromosome	2878031	2878123	-	93	sRNA38	16.5762	1.05225	0.41449	2.53865	0.0111281	0.0214813	1.9488	0.383145	5.08632	3.65084e-07	1.43382e-06	5.441	6.53759	6.51179	6.68428	24.2705	32.1861	30.7835	15.8651	2.1241	14.8805	39.4742	14.1553	142	177	172	187	4	4	5	4	1	5	6	2	1	187	59.1	51.4108	60.1728	62.2194	64.2081
BGKOPF_03965	CDS	ABC141_chromosome	792624	793007	-	384	Membrane protein	43.8622	1.04931	0.221008	4.74783	2.05607e-06	7.58721e-06	1.14131	0.253865	4.49572	6.9336e-06	2.31017e-05	23.1434	26.1503	27.4101	26.8444	72.8114	64.3722	55.4103	43.6291	65.847	59.5222	32.8952	28.3107	604	708	724	751	12	8	9	11	31	20	5	4	4	751	240.6	52.9608	58.2924	63.4289	62.4511
BGKOPF_02890	CDS	ABC141_chromosome	569540	569791	-	252	Uncharacterized membrane protein YeaQ/YmgE, transglycosylase-associated protein family	227.589	1.04856	0.115086	9.11107	8.15739e-20	9.09163e-19	0.702128	0.138007	5.08762	3.62586e-07	1.42695e-06	144.761	139.653	152.383	149.27	169.893	241.396	227.798	293.505	271.884	348.205	309.215	283.107	3778	3781	4025	4176	28	30	37	74	128	117	47	40	28	4176	1355.1	504.789	474.369	537.335	529.165
BGKOPF_03920	CDS	ABC141_chromosome	780626	781384	-	759	Lyzozyme M1 (1,4-beta-N-acetylmuramidase), GH25 family	55.5419	1.04471	0.221226	4.72234	2.3315e-06	8.50842e-06	0.109007	0.307507	0.354486	0.722975	0.778171	35.7497	34.0915	42.0995	43.7159	36.4057	64.3722	67.7238	15.8651	84.9639	65.4744	105.265	70.7767	933	923	1112	1223	6	8	11	4	40	22	16	10	4	1223	359	41.3893	38.4477	49.2882	51.4536
BGKOPF_02995	CDS	ABC141_chromosome	590972	591838	+	867	Glyoxylase or a related metal-dependent hydrolase, beta-lactamase superfamily II	65.7038	1.04195	0.174735	5.96301	2.4764e-09	1.27651e-08	0.582975	0.236421	2.46584	0.0136694	0.025207	41.8037	40.2597	39.3357	41.7857	66.7438	72.4188	43.0969	63.4605	72.2193	62.4983	131.581	113.243	1091	1090	1039	1169	11	9	7	16	34	21	20	16	7	1169	376.9	42.3696	39.7482	40.3159	43.0553
BGKOPF_03600	CDS	ABC141_chromosome	720919	721761	+	843	ParA-like ATPase involved in chromosome/plasmid partitioning or cellulose biosynthesis protein BcsQ	186.407	1.0411	0.116406	8.94369	3.76403e-19	4.0448e-18	1.15911	0.13071	8.86778	7.46174e-19	7.55101e-18	111.579	103.419	103.28	103.91	248.772	233.349	295.522	186.415	227.278	220.232	190.792	212.33	2912	2800	2728	2907	41	29	48	47	107	74	29	30	29	2912	979.3	116.309	105.012	108.867	110.116
BGKOPF_14755	CDS	ABC141_chromosome	2900518	2901861	-	1344	30S ribosomal protein S12 methylthiotransferase RimO	219.033	1.03923	0.146303	7.10329	1.21822e-12	8.35533e-12	0.699712	0.164799	4.24585	2.17765e-05	6.70782e-05	137.749	159.081	147.84	124.32	279.11	225.303	209.328	214.179	310.118	336.3	230.266	254.796	3595	4307	3905	3478	46	28	34	54	146	113	35	36	28	4307	1314.8	90.0634	101.318	97.7466	82.6346
BGKOPF_14305	CDS	ABC141_chromosome	2830060	2830335	+	276	HTH-35 domain-containing protein	29.8953	1.03819	0.49219	2.10934	0.0349155	0.0598059	0.578177	0.542091	1.06657	0.286167	0.364222	22.4154	16.9903	16.3173	18.7303	30.3381	24.1396	18.4701	35.6965	16.9928	8.92833	78.9484	70.7767	585	460	431	524	5	3	3	9	8	3	12	10	3	585	171.1	71.3667	52.6937	52.5349	60.6253
BGKOPF_12200	CDS	ABC141_chromosome	2410174	2411061	-	888	Sulfite exporter TauE/SafE/YfcA and related permeases, UPF0721 family	132.973	1.03475	0.328374	3.15114	0.00162636	0.00370281	0.9754	0.3369	2.89522	0.00378894	0.00801264	53.9119	84.176	101.993	75.2786	224.502	104.605	153.918	134.854	101.957	172.614	111.844	276.029	1407	2279	2694	2106	37	13	25	34	48	58	17	39	13	2694	729.8	53.3494	81.1412	102.062	75.7316
BGKOPF_14035	CDS	ABC141_chromosome	2778309	2778869	+	561	DNA-binding transcriptional regulator, PadR family	61.4732	1.0346	0.306621	3.37419	0.000740326	0.00179452	1.26047	0.317497	3.97003	7.18645e-05	0.00020438	31.9563	31.5799	33.7704	33.3499	42.4733	56.3257	141.604	71.393	46.7301	44.6416	111.844	92.0097	834	855	892	933	7	7	23	18	22	15	17	13	7	933	303	50.0555	48.1852	53.4912	53.1068
BGKOPF_01090	CDS	ABC141_chromosome	193444	193722	+	279	DNA-directed RNA polymerase subunit omega	2379.92	1.03384	0.140998	7.3323	2.26238e-13	1.6549e-12	0.574939	0.143072	4.01853	5.85618e-05	0.000170066	1452.17	1435.17	1909.81	1507.04	1911.3	2446.15	2573.5	2459.09	3419.8	3651.69	3125.04	2668.28	37899	38856	50445	42161	315	304	418	620	1610	1227	475	377	304	50445	14558.9	4573.75	4403.15	6082.67	4825.45
BGKOPF_09650	CDS	ABC141_chromosome	1918095	1919510	+	1416	Outer membrane protein OmpA and related peptidoglycan-associated (lipo)proteins	148.174	1.03099	0.135576	7.60453	2.8593e-14	2.20909e-13	1.18733	0.150123	7.90908	2.59304e-15	2.04652e-14	78.0898	77.7862	83.2903	85.9305	188.096	193.117	190.858	174.516	144.439	154.758	230.266	176.942	2038	2106	2200	2404	31	24	31	44	68	52	35	25	24	2404	754.8	48.4607	47.0224	52.2684	54.2129
BGKOPF_08205	CDS	ABC141_chromosome	1631871	1632485	+	615	Small neutral amino acid transporter SnatA, MarC family	46.6342	1.02968	0.219669	4.68739	2.76705e-06	9.98742e-06	-0.767068	0.384416	-1.99541	0.0459978	0.0736993	34.7917	43.6208	42.9702	41.6785	30.3381	16.0931	6.1567	35.6965	110.453	74.4027	52.6323	70.7767	908	1181	1135	1166	5	2	1	9	52	25	8	10	1	1181	375.2	49.7118	60.7134	62.087	60.5417
BGKOPF_08180	CDS	ABC141_chromosome	1623945	1625603	-	1659	choline dehydrogenase	132.869	1.02791	0.597752	1.71963	0.085499	0.129803	-2.23077	0.681213	-3.27471	0.00105772	0.00247828	89.6999	123.586	141.366	142.515	42.4733	0	18.4701	39.6628	505.535	333.324	65.7903	92.0097	2341	3346	3734	3987	7	0	3	10	238	112	10	13	0	3987	1150.1	47.512	63.7661	75.7195	76.7417
BGKOPF_18290	CDS	ABC141_chromosome	3614750	3615235	+	486	DUF5071 domain-containing protein	14.6998	1.02737	0.435399	2.3596	0.0182945	0.0337737	2.14849	0.377572	5.69029	1.26825e-08	5.70799e-08	4.94288	5.0971	6.7768	6.36258	30.3381	32.1861	24.6268	19.8314	10.6205	14.8805	6.57903	14.1553	129	138	179	178	5	4	4	5	5	5	1	2	1	179	54.6	8.93721	8.97745	12.3907	11.6954
BGKOPF_00235	CDS	ABC141_chromosome	42560	43087	+	528	Transcriptional regulator	110.098	1.0254	0.204644	5.01062	5.42549e-07	2.13588e-06	0.563354	0.235276	2.39444	0.0166458	0.0299424	86.3663	60.4634	75.1127	72.133	109.217	72.4188	166.231	87.2581	133.818	184.519	125.002	148.631	2254	1637	1984	2018	18	9	27	22	63	62	19	21	9	2254	677.8	143.737	98.0223	126.412	122.045
BGKOPF_02500	CDS	ABC141_chromosome	488083	488715	+	633	Maleylacetoacetate isomerase	46.6102	1.02497	0.434484	2.35905	0.018322	0.0337866	0.330762	0.479633	0.689615	0.490436	0.56924	12.5679	25.1531	48.0812	42.0002	36.4057	64.3722	43.0969	23.7977	55.2265	65.4744	72.3694	70.7767	328	681	1270	1175	6	8	7	6	26	22	11	10	6	1270	295.8	17.4469	34.0137	67.4963	59.2742
BGKOPF_16530	CDS	ABC141_chromosome	3264887	3265714	+	828	type I methionyl aminopeptidase	141.681	1.02288	0.137298	7.45006	9.32992e-14	6.96366e-13	0.719614	0.167355	4.29992	1.70857e-05	5.36306e-05	89.8148	99.0611	86.9248	83.1424	133.488	136.791	172.388	146.752	178.424	163.686	197.371	212.33	2344	2682	2296	2326	22	17	28	37	84	55	30	30	17	2682	829.2	95.3182	102.409	93.2871	89.7038
BGKOPF_03780	CDS	ABC141_chromosome	753162	753803	+	642	DNA-binding protein, AcrR family, includes nucleoid occlusion protein SlmA	45.3537	1.02077	0.452299	2.25684	0.0240179	0.0431563	0.114456	0.504794	0.226738	0.820628	0.858899	31.6498	29.216	40.2444	34.2793	42.4733	64.3722	36.9402	11.8988	101.957	104.164	32.8952	14.1553	826	791	1063	959	7	8	6	3	48	35	5	2	2	1063	312.8	43.3205	38.9539	55.703	47.6996
BGKOPF_08490	CDS	ABC141_chromosome	1692059	1692532	-	474	Multifunctional acyl-CoA thioesterase I/protease I/lysophospholipasel(I)	21.7585	1.01909	0.270214	3.77142	0.00016232	0.000438211	0.61573	0.373865	1.64693	0.0995721	0.1449	14.9053	14.294	15.6737	14.2979	6.06762	32.1861	6.1567	39.6628	31.8614	26.785	59.2113	0	389	387	414	400	1	4	1	10	15	9	9	0	0	414	136.6	27.6325	25.8132	29.3834	26.9472
BGKOPF_08750	CDS	ABC141_chromosome	1749062	1749421	-	360	5-formyltetrahydrofolate cyclo-ligase	18.5227	1.01676	0.318336	3.19397	0.00140331	0.0032329	0.697908	0.422256	1.65281	0.0983701	0.143277	12.4913	11.8563	10.3356	10.7592	24.2705	16.0931	6.1567	23.7977	21.241	11.9044	59.2113	14.1553	326	321	273	301	4	2	1	6	10	4	9	2	1	326	104.9	30.4904	28.1911	25.5117	26.699
BGKOPF_15090	CDS	ABC141_chromosome	2971776	2972249	-	474	DNA-binding transcriptional regulator, Lrp family	52.4146	1.0133	0.20776	4.87724	1.07581e-06	4.1125e-06	1.28653	0.227388	5.65786	1.53274e-08	6.80552e-08	26.8601	29.6962	32.9375	28.9176	72.8114	40.2327	86.1939	79.3256	63.7229	59.5222	59.2113	49.5437	701	804	870	809	12	5	14	20	30	20	9	7	5	870	275.1	49.7953	53.6275	61.7477	54.5006
BGKOPF_02940	CDS	ABC141_chromosome	578497	579870	-	1374	UDP-N-acetylmuramate:L-alanyl-gamma-D-glutamyl-meso-diaminopimelate ligase	90.6877	1.01265	0.200309	5.05543	4.29415e-07	1.70885e-06	0.028351	0.260313	0.108911	0.913273	0.931341	68.2041	80.8518	67.3516	57.3704	103.149	48.2792	67.7238	59.4942	129.57	175.59	131.581	99.0874	1780	2189	1779	1605	17	6	11	15	61	59	20	14	6	2189	629.7	43.6196	50.3697	43.5581	37.3009
BGKOPF_03905	CDS	ABC141_chromosome	778248	778748	+	501	DUF2726 domain-containing protein	177.911	1.01155	0.340931	2.96702	0.00300699	0.0065007	1.15886	0.344322	3.36564	0.000763659	0.00184565	103.072	99.9844	101.501	97.0472	188.096	201.163	215.485	285.572	121.073	98.2116	361.847	261.874	2690	2707	2681	2715	31	25	35	72	57	33	55	37	25	2715	928.2	180.785	170.829	180.028	173.047
BGKOPF_11160	CDS	ABC141_chromosome	2201106	2201666	+	561	Chromate transport protein ChrA	20.0446	1.0115	0.618124	1.6364	0.101756	0.150925	2.04405	0.58478	3.49542	0.000473313	0.00119195	9.19606	8.01501	7.1554	7.54216	0	72.4188	18.4701	43.6291	2.1241	17.8567	32.8952	21.233	240	217	189	211	0	9	3	11	1	6	5	3	0	240	74.6	14.4045	12.2294	11.3339	12.0102
BGKOPF_01445	CDS	ABC141_chromosome	267805	268707	+	903	Permease of the drug/metabolite transporter (DMT) superfamily	30.185	1.01076	0.530232	1.90626	0.056617	0.0910231	0.497044	0.573804	0.866227	0.386366	0.468266	19.1201	20.61	24.9114	22.412	24.2705	24.1396	36.9402	35.6965	78.5916	68.4505	0	7.07767	499	558	658	627	4	3	6	9	37	23	0	1	0	658	202.1	18.6064	19.5369	24.5142	22.1723
BGKOPF_06610	CDS	ABC141_chromosome	1343408	1344361	+	954	Signal peptide protein	117.795	1.00573	0.164335	6.12001	9.35683e-10	5.02739e-09	1.58073	0.164804	9.59157	8.67524e-22	1.05999e-20	61.3454	56.2159	53.4951	57.2989	139.555	209.21	166.231	174.516	104.081	95.2355	105.265	191.097	1601	1522	1413	1603	23	26	27	44	49	32	16	27	16	1603	531.9	56.5056	50.4401	49.828	53.6558
BGKOPF_16570	CDS	ABC141_chromosome	3273286	3275751	+	2466	Acyl-CoA dehydrogenase related to the alkylation response protein AidB	56.5781	1.00173	0.359386	2.78734	0.00531427	0.0109369	1.21717	0.369143	3.29729	0.000976212	0.00230531	31.6114	32.06	29.4166	30.7763	54.6086	80.4653	49.2536	99.157	23.3651	59.5222	125.002	63.699	825	868	777	861	9	10	8	25	11	20	19	9	8	868	286.8	11.2644	11.1285	10.6001	11.1491
BGKOPF_19235	CDS	ABC141_chromosome	3835116	3835838	+	723	Folate-binding protein YgfZ, synthesis and repair of Fe-S clusters	47.0402	1.00132	0.376161	2.66195	0.00776888	0.0154542	1.1265	0.390997	2.88109	0.00396306	0.00834875	26.8601	27.5539	28.6216	24.8069	18.2029	40.2327	61.567	103.123	27.6133	50.5939	98.6855	56.6214	701	746	756	694	3	5	10	26	13	17	15	8	3	756	249.5	32.6459	32.622	35.1774	30.6516
BGKOPF_15805	CDS	ABC141_chromosome	3121999	3122727	-	729	Amino acid racemase YgeA	36.39	0.99944	0.289764	3.44915	0.000562361	0.00140123	2.04478	0.258502	7.9101	2.5718e-15	2.03462e-14	14.6754	14.2571	15.2951	13.583	91.0143	32.1861	55.4103	55.5279	19.1169	17.8567	72.3694	35.3884	383	386	404	380	15	4	9	14	9	6	11	5	4	404	135.5	17.6897	16.7406	18.6438	16.6451
BGKOPF_15430	CDS	ABC141_chromosome	3040215	3040574	-	360	Lipoprotein	33.9977	0.995256	0.230362	4.32039	1.55752e-05	4.9886e-05	-0.896092	0.45831	-1.95521	0.0505586	0.0801119	31.9563	29.5853	26.9936	26.7014	6.06762	0	12.3134	31.7302	38.2337	74.4027	59.2113	70.7767	834	801	713	747	1	0	2	8	18	25	9	10	0	834	264	78.0031	70.3461	66.6296	66.2597
BGKOPF_00600	CDS	ABC141_chromosome	97821	98258	+	438	DNA-binding transcriptional regulator, IscR family	31.5318	0.994019	0.24178	4.11125	3.93523e-05	0.000117063	-0.0980372	0.384847	-0.254743	0.798921	0.843215	20.9593	24.045	27.9023	24.6639	12.1352	48.2792	12.3134	23.7977	55.2265	47.6177	46.0532	35.3884	547	651	737	690	2	6	2	6	26	16	7	5	2	737	224.6	42.0496	46.9912	56.6074	50.3045
BGKOPF_04815	CDS	ABC141_chromosome	969319	969576	+	258	sulfurtransferase TusA	136.829	0.989767	0.218551	4.52877	5.93277e-06	2.02797e-05	0.28556	0.249517	1.14445	0.252437	0.328	90.3129	94.0748	98.1311	97.6191	115.285	96.5584	153.918	99.157	123.198	178.567	190.792	304.34	2357	2547	2592	2731	19	12	25	25	58	60	29	43	12	2731	874.8	307.601	312.118	337.983	338.013
FIOAIE_00070	CDS	ABC141_plasmid_2	10673	11230	+	558	TetR/AcrR family transcriptional regulator	189.527	0.989185	0.241662	4.09327	4.2534e-05	0.0001263	0.734842	0.253078	2.90362	0.00368876	0.00781582	104.03	115.645	131.826	143.873	188.096	265.536	203.171	178.483	327.111	285.706	210.529	120.32	2715	3131	3482	4025	31	33	33	45	154	96	32	17	17	4025	1149.5	163.827	177.402	209.93	230.337
BGKOPF_18780	CDS	ABC141_chromosome	3743854	3744288	-	435	SnoaL-like domain-containing protein	89.7662	0.986148	0.190645	5.17269	2.30746e-07	9.55121e-07	0.702601	0.224154	3.13446	0.00172172	0.00387711	62.15	58.8013	54.1387	56.1908	97.0819	72.4188	73.8805	118.988	78.5916	136.901	105.265	162.786	1622	1592	1430	1572	16	9	12	30	37	46	16	23	9	1622	533.8	125.548	115.708	110.593	115.397
BGKOPF_17460	CDS	ABC141_chromosome	3445289	3446359	-	1071	Ferredoxin reductase	757.317	0.983923	0.318945	3.08493	0.00203597	0.0045434	0.204897	0.323173	0.634015	0.526071	0.601562	366.233	424.685	752.263	665.175	709.911	490.838	714.178	626.672	1544.22	1360.08	789.484	644.068	9558	11498	19870	18609	117	61	116	158	727	457	120	91	61	19870	5115.2	300.487	339.424	624.149	554.836
BGKOPF_03875	CDS	ABC141_chromosome	771466	771954	-	489	Soluble lytic murein transglycosylase or regulatory protein s ( may contain LysM/invasin domain)	13.2307	0.983265	0.357493	2.75044	0.00595148	0.0121122	0.779514	0.468531	1.66374	0.0961649	0.140811	8.1615	7.64565	8.97264	8.36429	18.2029	16.0931	12.3134	11.8988	14.8687	17.8567	13.1581	21.233	213	207	237	234	3	2	2	3	7	6	2	3	2	237	76.6	14.6663	13.3836	16.305	15.2805
BGKOPF_04855	CDS	ABC141_chromosome	976265	976897	+	633	tRNA G46 N7-methylase TrmB	18.8378	0.978879	0.285697	3.42629	0.000611892	0.00151614	-1.17328	0.659135	-1.78004	0.0750697	0.113395	13.6025	17.6921	15.4844	17.6937	12.1352	24.1396	0	0	31.8614	32.7372	39.4742	21.233	355	479	409	495	2	3	0	0	15	11	6	3	0	495	148.2	18.8831	23.9244	21.737	24.9708
BGKOPF_02795	CDS	ABC141_chromosome	548756	549091	-	336	iron-sulfur cluster insertion protein ErpA	1853.35	0.977754	0.071697	13.6373	2.40254e-42	6.29045e-41	1.31667	0.0723706	18.1935	5.81563e-74	3.14521e-72	1046.89	1032.46	1023.22	996.494	2603.01	2188.66	2715.11	2649.47	2181.45	2038.63	1967.13	1797.73	27322	27953	27027	27878	429	272	441	668	1027	685	299	254	254	27953	9521.2	2737.93	2630.26	2706.07	2649.44
BGKOPF_17690	CDS	ABC141_chromosome	3499394	3499630	-	237	lipocalin family protein	104.263	0.97674	0.306038	3.19157	0.00141503	0.0032531	0.743269	0.322573	2.30419	0.0212119	0.0371433	64.7939	56.9176	73.7498	68.2369	163.826	152.884	36.9402	95.1907	118.949	83.3311	138.16	198.175	1691	1541	1948	1909	27	19	6	24	56	28	21	28	6	1948	608.2	240.239	205.572	276.516	257.211
BGKOPF_12575	CDS	ABC141_chromosome	2481900	2482085	+	186	Lipoprotein	2.42934	0.976426	0.611821	1.59593	0.110503	0.16192	-1.54138	1.05021	-1.46769	0.142188	0.19784	2.22238	3.13952	3.78592	3.4315	0	0	0	0	10.6205	5.95222	0	0	58	85	100	96	0	0	0	0	5	2	0	0	0	100	28.8	10.4994	14.4483	18.087	16.4812
BGKOPF_04920	CDS	ABC141_chromosome	988721	989617	+	897	DNA-binding transcriptional regulator, LysR family	23.3355	0.976225	0.284411	3.43244	0.000598172	0.00148597	1.28279	0.315108	4.07096	4.68205e-05	0.000138158	13.7558	13.4076	13.5157	12.8681	48.5409	16.0931	6.1567	47.5954	33.9855	11.9044	19.7371	42.466	359	363	357	360	8	2	1	12	16	4	3	6	1	363	124.2	13.4757	12.7945	13.3892	12.8157
BGKOPF_01140	CDS	ABC141_chromosome	202027	202617	-	591	Magnetosome formation protein MamQ, lipoprotein antigen LemA family	129.481	0.976203	0.186964	5.22135	1.77623e-07	7.42683e-07	1.36263	0.191415	7.1187	1.08949e-12	7.26108e-12	73.2236	68.737	66.7837	65.8777	145.623	128.744	270.895	158.651	108.329	124.997	157.897	184.019	1911	1861	1764	1843	24	16	44	40	51	42	24	26	16	1911	637.2	108.873	99.5563	100.413	99.5794
BGKOPF_12160	CDS	ABC141_chromosome	2401316	2403463	+	2148	Beta-phosphoglucomutase, HAD superfamily	184.937	0.975468	0.128036	7.6187	2.56245e-14	1.98907e-13	1.25356	0.136602	9.1767	4.44486e-20	4.90421e-19	97.1717	108.849	102.258	105.233	297.313	305.768	153.918	241.943	203.913	208.328	210.529	184.019	2536	2947	2701	2944	49	38	25	61	96	70	32	26	25	2947	960.4	39.7524	43.3766	42.3029	43.7658
BGKOPF_12910	CDS	ABC141_chromosome	2547235	2548263	-	1029	Fimbrial adhesin protein MrkD	41.9474	0.975127	0.356923	2.73204	0.00629437	0.0127785	1.03321	0.378235	2.73167	0.0063015	0.0125687	25.8639	25.19	26.35	22.698	6.06762	72.4188	43.0969	79.3256	29.7373	68.4505	26.3161	77.8544	675	682	696	635	1	9	7	20	14	23	4	11	1	696	231.4	22.087	20.9546	22.7548	19.7056
BGKOPF_19785	CDS	ABC141_chromosome	3946260	3947156	-	897	Hydrolase-4 domain-containing protein	46.6641	0.974982	0.435719	2.23764	0.0252447	0.0451149	1.0604	0.450276	2.35501	0.018522	0.0328853	29.5806	23.8234	23.0941	28.1312	36.4057	80.4653	67.7238	39.6628	27.6133	17.8567	72.3694	113.243	772	645	610	787	6	10	11	10	13	6	11	16	6	787	241.4	28.9783	22.7341	22.878	28.0165
BGKOPF_10915	CDS	ABC141_chromosome	2160004	2160597	+	594	Protein N-acetyltransferase, RimJ/RimL family	20.0558	0.972497	0.359801	2.70287	0.00687427	0.013879	1.27175	0.387501	3.28193	0.00103098	0.00242596	12.6063	12.8166	10.1084	8.97195	42.4733	24.1396	6.1567	31.7302	27.6133	8.92833	19.7371	35.3884	329	347	267	251	7	3	1	8	13	3	3	5	1	347	103.1	18.6491	18.4694	15.1218	13.4933
BGKOPF_17490	CDS	ABC141_chromosome	3452187	3452891	-	705	Acyl carrier protein/domain	77.3861	0.972497	0.185101	5.25387	1.48932e-07	6.30715e-07	1.57423	0.185336	8.49395	1.99734e-17	1.84057e-16	42.7233	38.8562	37.7835	38.4614	60.6762	104.605	160.074	134.854	70.0952	89.2833	59.2113	92.0097	1115	1052	998	1076	10	13	26	34	33	30	9	13	9	1115	367.4	53.2518	47.1777	47.6235	48.7365
BGKOPF_18700	CDS	ABC141_chromosome	3726481	3726861	+	381	DNA-binding transcriptional regulator, HxlR family	36.8045	0.969827	0.27203	3.56514	0.000363659	0.000933537	0.464226	0.346353	1.34032	0.18014	0.244058	21.3808	22.5676	27.2208	27.2375	48.5409	32.1861	12.3134	39.6628	27.6133	59.5222	52.6323	70.7767	558	611	719	762	8	4	2	10	13	20	8	10	2	762	227.1	49.3126	50.7021	63.4869	63.8648
BGKOPF_14235	CDS	ABC141_chromosome	2815629	2815952	-	324	Phage protein	42.4232	0.967407	0.354759	2.72694	0.00639246	0.0129617	1.64998	0.347338	4.75037	2.03046e-06	7.2889e-06	21.4958	20.1668	21.0497	17.5864	48.5409	96.5584	18.4701	87.2581	29.7373	23.8089	39.4742	84.9321	561	546	556	492	8	12	3	22	14	8	6	12	3	561	186.7	58.2997	53.2792	57.7311	48.4899
BGKOPF_05135	CDS	ABC141_chromosome	1033927	1034304	+	378	DNA-binding transcriptional regulator, HxlR family	27.1532	0.960144	0.244409	3.92844	8.54986e-05	0.000241283	0.402311	0.358518	1.12215	0.261799	0.338134	17.5875	18.2831	19.0432	18.2299	24.2705	32.1861	18.4701	23.7977	29.7373	35.7133	46.0532	42.466	459	495	503	510	4	4	3	6	14	12	7	6	3	510	168.6	40.8855	41.4022	44.7668	43.0834
BGKOPF_04935	CDS	ABC141_chromosome	990087	991928	-	1842	long-chain-acyl-CoA synthetase	84.3042	0.959248	0.16758	5.72411	1.03975e-08	5.0892e-08	0.270111	0.226084	1.19473	0.232191	0.305543	67.2462	67.2226	58.644	56.2981	60.6762	64.3722	92.3506	79.3256	131.694	127.973	85.5274	120.32	1755	1820	1549	1575	10	8	15	20	62	43	13	17	8	1820	573.9	32.0801	31.2386	28.2906	27.3038
BGKOPF_15420	CDS	ABC141_chromosome	3036804	3037088	-	285	Imm63 domain-containing protein	42.0973	0.957176	0.492944	1.94175	0.0521669	0.0850289	1.90283	0.475186	4.0044	6.21763e-05	0.000179356	20.2696	20.0929	18.1346	14.012	72.8114	56.3257	55.4103	83.2919	12.7446	8.92833	72.3694	70.7767	529	544	479	392	12	7	9	21	6	3	11	10	3	544	168.6	62.497	60.3482	56.5419	43.921
BGKOPF_06730	CDS	ABC141_chromosome	1370699	1371361	-	663	Elongation factor P hydroxylase EpmC (EF-P beta-lysylation pathway)	49.2372	0.954366	0.221089	4.31666	1.58408e-05	5.05406e-05	0.76392	0.268845	2.84149	0.00449032	0.00929332	27.2433	32.2447	35.1334	30.4188	54.6086	80.4653	55.4103	35.6965	70.0952	47.6177	72.3694	49.5437	711	873	928	851	9	10	9	9	33	16	11	7	7	928	288.9	36.1081	41.6304	47.0885	40.9871
BGKOPF_18240	CDS	ABC141_chromosome	3604701	3605492	-	792	formate dehydrogenase accessory sulfurtransferase FdhD	70.6705	0.952616	0.203322	4.68526	2.79607e-06	1.00811e-05	1.59895	0.201003	7.95488	1.7931e-15	1.44986e-14	38.93	35.6428	31.4232	36.4955	78.879	88.5118	153.918	107.09	76.4675	56.5461	59.2113	84.9321	1016	965	830	1021	13	11	25	27	36	19	9	12	9	1021	332	43.1934	38.5223	35.256	41.1654
BGKOPF_02335	CDS	ABC141_chromosome	450720	451430	+	711	phosphate regulon transcriptional regulator PhoB	214.292	0.952543	0.299754	3.17775	0.00148425	0.00340273	2.45641	0.285988	8.58921	8.75699e-18	8.34951e-17	72.6488	77.897	75.9456	74.8139	497.545	289.675	511.006	352.999	104.081	77.3788	203.95	233.563	1896	2109	2006	2093	82	36	83	89	49	26	31	33	26	2109	711.1	89.7878	93.7815	94.9164	94.0007
BGKOPF_00315	CDS	ABC141_chromosome	56265	57179	-	915	Permease of the drug/metabolite transporter (DMT) superfamily	13.0189	0.943793	0.323723	2.91543	0.00355196	0.00756972	-0.172937	0.559792	-0.308931	0.757374	0.806545	10.8054	10.0465	12.4178	11.5813	6.06762	16.0931	6.1567	11.8988	27.6133	23.8089	19.7371	0	282	272	328	324	1	2	1	3	13	8	3	0	0	328	103.1	10.3771	9.39848	12.0596	11.3072
BGKOPF_19600	CDS	ABC141_chromosome	3913100	3914149	+	1050	Glycosyltransferase family 1 protein	229.879	0.942273	0.131763	7.1513	8.59615e-13	5.9955e-12	0.348981	0.157967	2.2092	0.0271604	0.0462821	153.497	169.275	169.42	171.647	169.893	217.256	277.052	190.381	382.337	285.706	296.057	276.029	4006	4583	4475	4802	28	27	45	48	180	96	45	39	27	4802	1531.2	128.461	137.997	143.378	146.037
BGKOPF_04495	CDS	ABC141_chromosome	896369	897163	+	795	Acyl-CoA thioesterase	137.852	0.942186	0.159965	5.88994	3.86345e-09	1.96387e-08	1.72355	0.153472	11.2303	2.89332e-29	5.21588e-28	66.4032	58.986	63.5278	68.773	212.367	281.629	215.485	170.55	121.073	107.14	118.423	169.864	1733	1597	1678	1924	35	35	35	43	57	36	18	24	18	1924	601.2	73.3973	63.5108	71.0076	77.2804
BGKOPF_05940	CDS	ABC141_chromosome	1201739	1203229	+	1491	general secretion pathway protein E	298.665	0.942061	0.286601	3.28702	0.00101255	0.00239972	2.22537	0.278448	7.99206	1.32706e-15	1.07832e-14	122.154	119.08	107.861	117.636	455.071	514.978	597.2	610.807	123.198	148.805	348.689	318.495	3188	3224	2849	3291	75	64	97	154	58	50	53	45	45	3291	1095.7	71.9928	68.364	64.2828	70.4826
BGKOPF_18880	CDS	ABC141_chromosome	3765498	3765866	-	369	putative DNA-binding protein with ‚Äòdouble-wing‚Äô structural motif, MmcQ/YjbR family	9.85193	0.940709	0.408128	2.30494	0.02117	0.0384158	-1.54364	0.990551	-1.55837	0.119147	0.169425	9.57922	7.35017	8.70762	7.79237	0	0	0	7.93256	6.37229	17.8567	52.6323	0	250	199	230	218	0	0	0	2	3	6	8	0	0	250	76.3	22.8119	17.0505	20.9692	18.8652
BGKOPF_01685	CDS	ABC141_chromosome	309291	309854	-	564	Sel1 repeat family protein	49.8476	0.94007	0.372792	2.5217	0.011679	0.0224658	3.71131	0.229765	16.1526	1.08838e-58	4.4328e-57	8.3914	7.60872	9.46481	10.7592	151.69	136.791	116.977	83.2919	14.8687	17.8567	26.3161	14.1553	219	206	250	301	25	17	19	21	7	6	4	2	2	301	89.8	13.0742	11.5478	14.9122	17.0419
BGKOPF_14190	CDS	ABC141_chromosome	2809948	2810274	-	327	DUF2989 domain-containing protein	81.5587	0.93853	0.285488	3.28746	0.00101097	0.00239769	0.958595	0.300311	3.192	0.00141289	0.00323689	48.6241	46.3541	49.747	52.7236	54.6086	72.4188	129.291	118.988	53.1024	89.2833	164.476	99.0874	1269	1255	1314	1475	9	9	21	30	25	30	25	14	9	1475	456.3	130.666	121.341	135.185	144.038
BGKOPF_18500	CDS	ABC141_chromosome	3666791	3667441	-	651	23S rRNA (uridine(2552)-2'-O)-methyltransferase RlmE	1244.76	0.935299	0.15711	5.95315	2.63035e-09	1.34954e-08	1.44756	0.156679	9.23898	2.48868e-20	2.79257e-19	637.555	680.98	679.649	638.545	1717.14	1802.42	1742.35	1923.65	923.982	1095.21	1644.76	1450.92	16639	18437	17952	17864	283	224	283	485	435	368	250	205	205	18437	6118.8	860.587	895.405	927.709	876.252
BGKOPF_11785	CDS	ABC141_chromosome	2322906	2323619	+	714	uracil-DNA glycosylase	159.011	0.930595	0.191188	4.86743	1.13061e-06	4.30704e-06	0.592961	0.211723	2.80064	0.00510006	0.010418	105.448	106.411	106.119	102.945	97.0819	185.07	178.544	174.516	157.183	160.71	236.845	297.262	2752	2881	2803	2880	16	23	29	44	74	54	36	42	16	2881	969.5	129.777	127.572	132.07	128.803
BGKOPF_12185	CDS	ABC141_chromosome	2406474	2408042	+	1569	Histidine-type phosphatase	40.8322	0.929669	0.27361	3.39779	0.000679323	0.00166253	1.91528	0.248272	7.71443	1.21526e-14	9.23769e-14	16.0548	16.7318	16.7716	20.0528	72.8114	72.4188	67.7238	55.5279	31.8614	17.8567	52.6323	49.5437	419	453	443	561	12	9	11	14	15	6	8	7	6	561	163.2	8.99165	9.1282	9.49863	11.4175
BGKOPF_19675	CDS	ABC141_chromosome	3929003	3930040	+	1038	tRNA preQ1(34) S-adenosylmethionine ribosyltransferase-isomerase QueA	53.058	0.927562	0.211952	4.37628	1.20719e-05	3.97458e-05	0.46368	0.276121	1.67926	0.0931008	0.136628	34.7917	39.3733	34.9819	33.0997	66.7438	104.605	24.6268	23.7977	61.5988	71.4266	92.1065	49.5437	908	1066	924	926	11	13	4	6	29	24	14	7	4	1066	327.7	29.4535	32.4691	29.9471	28.4869
BGKOPF_11840	CDS	ABC141_chromosome	2332575	2333594	+	1020	AraC-type DNA-binding domain and AraC-containing proteins	76.1368	0.925052	0.227975	4.05769	4.95606e-05	0.000145722	1.13832	0.242112	4.70164	2.58079e-06	9.16473e-06	45.827	41.5894	41.7587	40.9636	109.217	80.4653	129.291	63.4605	57.3506	65.4744	125.002	113.243	1196	1126	1103	1146	18	10	21	16	27	22	19	16	10	1196	393.3	39.4802	34.9018	36.3794	35.877
BGKOPF_12115	CDS	ABC141_chromosome	2390440	2392281	+	1842	Siderophore synthetase component IucA/IucC/SbnC	51.541	0.924756	0.265503	3.48303	0.00049577	0.0012466	0.875449	0.294634	2.97131	0.00296529	0.00636468	31.7264	29.7331	37.0642	35.6376	12.1352	72.4188	67.7238	87.2581	82.8398	47.6177	78.9484	35.3884	828	805	979	997	2	9	11	22	39	16	12	5	2	997	310.4	15.1352	13.8171	17.8802	17.2837
BGKOPF_03360	CDS	ABC141_chromosome	665442	666152	+	711	DNA-binding transcriptional regulator, GntR family	77.9218	0.921972	0.25862	3.56496	0.000363907	0.000933537	2.37571	0.222429	10.6807	1.25274e-26	1.98693e-25	27.2433	25.7441	32.2939	25.915	151.69	201.163	141.604	103.123	57.3506	26.785	85.5274	56.6214	711	697	853	725	25	25	23	26	27	9	13	8	8	853	261.8	33.6704	30.9937	40.3608	32.5612
BGKOPF_01295	CDS	ABC141_chromosome	235844	236791	-	948	Methyl-accepting chemotaxis protein	185.687	0.921698	0.146296	6.30021	2.97234e-10	1.67334e-09	1.71543	0.140353	12.2222	2.36546e-34	5.57403e-33	91.2709	81.6644	91.2786	97.7978	230.569	321.861	301.679	329.201	150.811	205.352	171.055	155.709	2382	2211	2411	2736	38	40	49	83	71	69	26	22	22	2736	844.8	84.6023	73.7378	85.5596	92.1593
sRNA10	sRNA	ABC141_chromosome	234441	234514	-	74	sRNA10	2.47155	0.915821	0.775037	1.18165	0.237345	0.311085	0.576312	1.00481	0.573551	0.566272	0.638241	2.0308	1.40355	2.49871	1.78724	6.06762	0	0	3.96628	0	11.9044	0	0	53	38	66	50	1	0	0	1	0	4	0	0	0	66	17.8	24.1153	16.2354	30.0049	21.5759
BGKOPF_05255	CDS	ABC141_chromosome	1053059	1053901	-	843	thymidylate synthase	147.323	0.912746	0.17724	5.14977	2.60811e-07	1.06884e-06	0.861145	0.192997	4.46197	8.12106e-06	2.68451e-05	102.038	100.834	88.4013	78.7458	194.164	201.163	110.821	170.55	144.439	175.59	217.108	184.019	2663	2730	2335	2203	32	25	18	43	68	59	33	26	18	2730	852.9	106.363	102.387	93.1836	83.4485
BGKOPF_11560	CDS	ABC141_chromosome	2280802	2281032	-	231	Regulatory protein RecX	51.0733	0.910871	0.289676	3.14445	0.001664	0.00378068	1.6191	0.282228	5.73684	9.64594e-09	4.38319e-08	24.2546	28.8836	22.7913	21.3754	48.5409	104.605	86.1939	67.4268	40.3578	23.8089	52.6323	92.0097	633	782	602	598	8	13	14	17	19	8	8	13	8	782	226.2	92.2657	107.03	87.6727	82.6648
BGKOPF_03010	CDS	ABC141_chromosome	593171	593902	+	732	alpha/beta hydrolase fold domain-containing protein	43.4054	0.909766	0.202235	4.49855	6.84185e-06	2.31976e-05	-0.117221	0.320257	-0.366023	0.714348	0.77115	39.7346	33.9068	32.824	34.5652	30.3381	16.0931	24.6268	47.5954	65.847	71.4266	46.0532	77.8544	1037	918	867	967	5	2	4	12	31	24	7	11	2	1037	323.8	47.6998	39.6499	39.8463	42.1839
BGKOPF_11390	CDS	ABC141_chromosome	2249884	2250435	+	552	Core-binding (CB) domain-containing protein	21.6069	0.909348	0.428401	2.12265	0.0337828	0.0580831	0.846743	0.476574	1.77673	0.0756129	0.114111	14.1389	11.7086	13.175	13.1183	6.06762	8.04653	36.9402	35.6965	14.8687	8.92833	32.8952	63.699	369	317	348	367	1	1	6	9	7	3	5	9	1	369	120.2	22.5079	18.1564	21.209	21.2304
BGKOPF_12655	CDS	ABC141_chromosome	2495931	2496890	+	960	GntP family permease	28.4017	0.907793	0.47252	1.92117	0.0547099	0.0884312	1.82864	0.449919	4.06438	4.81596e-05	0.000141729	12.6446	13.1121	12.7964	13.0469	36.4057	8.04653	61.567	67.4268	12.7446	8.92833	65.7903	28.3107	330	355	338	365	6	1	10	17	6	3	10	4	1	365	120.4	11.5742	11.6914	11.8447	12.141
BGKOPF_03310	CDS	ABC141_chromosome	650359	651621	+	1263	nucleotide sugar dehydrogenase	515.587	0.907623	0.118734	7.64419	2.10262e-14	1.64764e-13	0.969325	0.12373	7.8342	4.71821e-15	3.67108e-14	334.238	345.606	303.48	295.038	606.762	474.745	726.491	666.335	537.396	604.15	592.113	700.689	8723	9357	8016	8254	100	59	118	168	253	203	90	99	59	9357	2953.3	232.547	234.23	213.518	208.686
BGKOPF_11635	CDS	ABC141_chromosome	2297990	2298556	-	567	DNA-binding protein, AcrR family, includes nucleoid occlusion protein SlmA	97.7339	0.906998	0.241491	3.75582	0.000172772	0.00046415	0.0394708	0.284665	0.138657	0.889721	0.915816	71.3844	77.4168	87.8713	75.3858	115.285	56.3257	55.4103	87.2581	199.665	163.686	105.265	77.8544	1863	2096	2321	2109	19	7	9	22	94	55	16	11	7	2321	718.5	110.631	116.874	137.712	118.775
BGKOPF_07295	CDS	ABC141_chromosome	1453701	1454237	-	537	Zinc protease	44.2853	0.906647	0.292233	3.10248	0.00191904	0.00430968	1.04573	0.313547	3.33515	0.000852534	0.00203953	25.5191	21.0532	32.2182	31.098	60.6762	72.4188	30.7835	63.4605	55.2265	59.5222	72.3694	7.07767	666	570	851	870	10	9	5	16	26	20	11	1	1	870	254.6	41.7588	33.5591	53.3133	51.734
BGKOPF_15790	CDS	ABC141_chromosome	3118875	3119327	-	453	N-acetylglutamate synthase or related acetyltransferase, GNAT family	28.8528	0.904672	0.319268	2.83358	0.00460295	0.00958052	0.506209	0.397797	1.27253	0.203185	0.27116	17.4342	16.621	18.9675	19.7311	12.1352	40.2327	36.9402	19.8314	19.1169	23.8089	78.9484	42.466	455	450	501	552	2	5	6	5	9	8	12	6	2	552	167.6	33.8191	31.4068	37.2066	38.911
BGKOPF_08145	CDS	ABC141_chromosome	1615399	1615674	-	276	CALCITONIN domain-containing protein	8.74916	0.904053	0.535025	1.68974	0.0910778	0.137262	1.86929	0.482527	3.87396	0.000107081	0.000297358	3.87001	4.24758	4.20237	3.25278	18.2029	24.1396	0	15.8651	8.49639	2.97611	19.7371	0	101	115	111	91	3	3	0	4	4	1	3	0	0	115	36.3	12.3214	13.1734	13.5299	10.5284
BGKOPF_12740	CDS	ABC141_chromosome	2511710	2512402	+	693	molybdate ABC transporter permease subunit	33.4832	0.901575	0.4643	1.94179	0.0521622	0.0850289	1.2361	0.47211	2.61825	0.0088381	0.016932	16.0165	15.7345	18.0589	22.5907	30.3381	40.2327	80.0372	23.7977	12.7446	20.8328	78.9484	42.466	418	426	477	632	5	5	13	6	6	7	12	6	5	632	167.8	20.3091	19.4351	23.1561	29.1216
BGKOPF_02160	CDS	ABC141_chromosome	414816	415253	-	438	DUF2147 domain-containing protein	364.68	0.894202	0.219217	4.07907	4.52164e-05	0.000133544	0.597058	0.226353	2.63773	0.00834618	0.0160924	295.998	244.993	229.162	228.123	333.719	281.629	400.186	475.954	307.994	494.034	447.374	636.99	7725	6633	6053	6382	55	35	65	120	145	166	68	90	35	7725	2294.8	593.845	478.791	464.918	465.28
BGKOPF_16295	CDS	ABC141_chromosome	3223465	3224016	+	552	Tetratricopeptide repeat protein	52.3144	0.894104	0.188893	4.73338	2.20812e-06	8.09399e-06	0.049482	0.28248	0.17517	0.860946	0.893445	37.244	40.0381	45.0146	42.0002	60.6762	16.0931	36.9402	47.5954	72.2193	86.3072	65.7903	77.8544	972	1084	1189	1175	10	2	6	12	34	29	10	11	2	1189	377.8	59.2892	62.0869	72.4641	67.972
BGKOPF_02725	CDS	ABC141_chromosome	534552	534695	-	144	Methionine/alanine import family NSS transporter small subunit	16.7486	0.893255	0.360447	2.47819	0.0132053	0.0251525	1.06519	0.408125	2.60997	0.00905506	0.0172874	12.1465	10.5266	8.51833	9.68684	6.06762	32.1861	30.7835	19.8314	19.1169	23.8089	0	28.3107	317	285	225	271	1	4	5	5	9	8	0	4	0	317	94.5	74.1217	62.5738	52.5654	60.095
BGKOPF_07750	CDS	ABC141_chromosome	1529947	1530162	+	216	Transposase	137.522	0.891165	0.13505	6.59876	4.14615e-11	2.46898e-10	1.47247	0.136342	10.7998	3.45029e-27	5.71986e-26	74.0282	71.3594	70.4939	74.2062	200.231	160.931	203.171	222.112	125.322	116.068	190.792	141.553	1932	1932	1862	2076	33	20	33	56	59	39	29	20	20	2076	674.2	301.163	282.79	290.005	306.906
BGKOPF_07050	CDS	ABC141_chromosome	1409103	1410386	+	1284	terminase family protein	29.4347	0.890625	0.539564	1.65064	0.0988124	0.146953	0.439723	0.585826	0.750604	0.452891	0.531137	20.7294	19.9452	17.9831	21.5184	30.3381	24.1396	30.7835	23.7977	4.24819	32.7372	98.6855	28.3107	541	540	475	602	5	3	5	6	2	11	15	4	2	602	184.1	14.1867	13.2965	12.4454	14.9714
BGKOPF_02105	CDS	ABC141_chromosome	403336	404433	-	1098	undecaprenyldiphospho-muramoylpentapeptide beta-N-acetylglucosaminyltransferase	195.675	0.88839	0.231724	3.83382	0.000126167	0.000346278	1.02172	0.237027	4.31057	1.62834e-05	5.14472e-05	117.824	127.058	118.84	114.169	163.826	201.163	277.052	313.336	135.942	235.113	296.057	247.718	3075	3440	3139	3194	27	25	45	79	64	79	45	35	25	3440	1103.9	94.2956	99.0527	96.1765	92.8889
BGKOPF_14965	CDS	ABC141_chromosome	2943118	2943981	-	864	Iron-containing redox enzyme family protein	47.5036	0.88835	0.28779	3.0868	0.00202323	0.00451906	0.959183	0.311873	3.07556	0.00210106	0.00465507	35.1749	31.9862	25.29	25.9507	60.6762	8.04653	92.3506	59.4942	36.1096	65.4744	65.7903	63.699	918	866	668	726	10	1	15	15	17	22	10	9	1	918	273.1	35.7748	31.6894	26.0101	26.8321
BGKOPF_10890	CDS	ABC141_chromosome	2155562	2156467	-	906	DNA-binding transcriptional regulator, LysR family	31.926	0.887789	0.409384	2.1686	0.0301133	0.0526186	2.21262	0.361159	6.12644	8.98657e-10	4.51931e-09	12.1465	10.0465	12.7964	13.0111	36.4057	96.5584	86.1939	19.8314	25.4892	8.92833	26.3161	35.3884	317	272	338	364	6	12	14	5	12	3	4	5	3	364	112.7	11.7809	9.49185	12.5507	12.8293
BGKOPF_15370	CDS	ABC141_chromosome	3028886	3029590	-	705	Pseudouridylate synthase RsuA, specific for 16S rRNA U516 and 23S rRNA U2605	192.679	0.88725	0.261364	3.3947	0.000687046	0.0016777	0.955855	0.267	3.57998	0.000343616	0.000888392	116.752	113.318	126.033	120.532	266.975	144.838	252.425	249.876	169.928	133.925	256.582	360.961	3047	3068	3329	3372	44	18	41	63	80	45	39	51	18	3372	1099.8	145.523	137.587	158.856	152.732
BGKOPF_18010	CDS	ABC141_chromosome	3556226	3556546	+	321	Transmembrane protein	120.886	0.88585	0.268623	3.29775	0.000974632	0.00232153	0.646183	0.285278	2.2651	0.0235067	0.0407507	82.3047	88.1281	79.3151	72.5977	103.149	88.5118	147.761	154.685	97.7084	110.116	164.476	261.874	2148	2386	2095	2031	17	11	24	39	46	37	25	37	11	2386	741.3	225.309	235.004	219.563	202.04
BGKOPF_05705	CDS	ABC141_chromosome	1152324	1153145	-	822	NAD(P)-dependent dehydrogenase, short-chain alcohol dehydrogenase family	51.2228	0.881743	0.296543	2.97341	0.00294512	0.00638368	1.77118	0.280474	6.31496	2.70238e-10	1.4151e-09	20.4612	19.4281	28.4701	28.7031	48.5409	104.605	67.7238	107.09	38.2337	41.6655	46.0532	63.699	534	526	752	803	8	13	11	27	18	14	7	9	7	803	226.8	21.8735	20.2313	30.777	31.1943
BGKOPF_15455	CDS	ABC141_chromosome	3050146	3050694	-	549	DUF2799 domain-containing protein	28.6963	0.879541	0.267734	3.28514	0.00101933	0.00241404	0.847389	0.321341	2.63704	0.00836326	0.0161159	17.2043	17.1381	20.7469	20.1958	24.2705	32.1861	18.4701	51.5616	33.9855	32.7372	26.3161	49.5437	449	464	548	565	4	4	3	13	16	11	4	7	3	565	174	27.5374	26.7212	33.5806	32.863
BGKOPF_18675	CDS	ABC141_chromosome	3721661	3722314	+	654	lipoyl(octanoyl) transferase LipB	171.682	0.878458	0.246339	3.56605	0.000362402	0.000931126	0.871787	0.25433	3.42778	0.000608545	0.00149042	110.199	98.544	127.283	113.776	212.367	80.4653	246.268	261.774	195.417	279.754	164.476	169.864	2876	2668	3362	3183	35	10	40	66	92	94	25	24	10	3362	1039.6	148.067	128.979	172.942	155.414
BGKOPF_12905	CDS	ABC141_chromosome	2546148	2547122	-	975	DUF4882 domain-containing protein	62.598	0.877407	0.323055	2.71597	0.00660823	0.0133746	1.04467	0.335251	3.1161	0.0018326	0.00410995	38.3169	35.2365	37.2913	36.8529	60.6762	72.4188	86.1939	83.2919	25.4892	65.4744	125.002	84.9321	1000	954	985	1031	10	9	14	21	12	22	19	12	9	1031	340.8	34.5338	30.9353	33.9869	33.7665
BGKOPF_15110	CDS	ABC141_chromosome	2977737	2978180	-	444	Uncharacterized membrane protein YckC, RDD family	42.5601	0.876941	0.266608	3.28926	0.00100451	0.00238581	2.16424	0.222352	9.73339	2.17223e-22	2.79929e-21	18.737	15.9561	18.2103	18.623	66.7438	48.2792	73.8805	111.056	33.9855	23.8089	46.0532	35.3884	489	432	481	521	11	6	12	28	16	8	7	5	5	521	168	37.083	30.7617	36.4453	37.4702
BGKOPF_15360	CDS	ABC141_chromosome	3028044	3028352	+	309	Antitoxin component of the RelBE or YafQ-DinJ toxin-antitoxin module	45.7142	0.875352	0.235663	3.71442	0.000203672	0.000542304	0.78465	0.275916	2.8438	0.00445785	0.00925516	28.6994	30.8412	36.1934	29.2393	78.879	16.0931	61.567	51.5616	65.847	56.5461	78.9484	14.1553	749	835	956	818	13	2	10	13	31	19	12	2	2	956	288.3	81.6154	85.4354	104.083	84.533
BGKOPF_07445	CDS	ABC141_chromosome	1484604	1485434	+	831	putative glutamine amidotransferase YafJ	229.696	0.874743	0.279384	3.13097	0.00174228	0.00393415	1.52719	0.276673	5.51985	3.39285e-08	1.44987e-07	127.557	119.93	118.045	108.7	394.395	458.652	240.111	285.572	140.19	160.71	361.847	240.641	3329	3247	3118	3041	65	57	39	72	66	54	55	34	34	3329	1098.1	134.884	123.535	126.228	116.855
BGKOPF_17865	CDS	ABC141_chromosome	3529028	3529951	+	924	DNA-binding transcriptional regulator, LysR family	31.0103	0.873473	0.219933	3.97154	7.141e-05	0.000204676	-0.15297	0.370264	-0.413136	0.679507	0.742774	26.5919	26.0026	24.1163	24.4495	12.1352	32.1861	24.6268	23.7977	40.3578	62.4983	32.8952	42.466	694	704	637	684	2	4	4	6	19	21	5	6	2	704	232.2	25.2893	24.0886	23.1925	23.6383
BGKOPF_02310	CDS	ABC141_chromosome	444740	446050	+	1311	DUF445 domain-containing protein	72.5685	0.872006	0.365815	2.38373	0.0171381	0.0318168	0.269113	0.397924	0.676292	0.498855	0.576637	59.0463	51.7097	46.1883	55.2972	24.2705	40.2327	110.821	75.3593	63.7229	68.4505	190.792	84.9321	1541	1400	1220	1547	4	5	18	19	30	23	29	12	4	1547	487.3	39.5775	33.7626	31.3067	37.6807
BGKOPF_16185	CDS	ABC141_chromosome	3200386	3201537	-	1152	ATP-dependent RNA helicase RhlB	417.266	0.864508	0.137377	6.29294	3.11502e-10	1.75067e-09	0.598247	0.147083	4.06742	4.75362e-05	0.00014002	239.979	295.632	312.604	303.402	449.004	426.466	517.163	364.898	573.506	458.321	500.007	566.214	6263	8004	8257	8488	74	53	84	92	270	154	76	80	53	8488	2657.9	183.054	219.667	241.129	235.28
BGKOPF_14800	CDS	ABC141_chromosome	2910404	2910895	-	492	Phage protein	19.4989	0.861864	0.354914	2.42837	0.0151668	0.0285101	0.144139	0.485119	0.297122	0.766374	0.815307	11.9166	16.1039	16.2038	13.9405	0	56.3257	18.4701	3.96628	38.2337	17.8567	19.7371	21.233	311	436	428	390	0	7	3	1	18	6	3	3	0	436	133.8	21.2835	28.0176	29.2657	25.3123
BGKOPF_04760	CDS	ABC141_chromosome	956641	957597	-	957	DnaJ-class molecular chaperone with C-terminal Zn finger domain	159.698	0.859308	0.299943	2.86491	0.00417133	0.00877629	1.06691	0.303625	3.51392	0.000441543	0.00111964	103.954	89.1254	90.1807	99.2991	212.367	217.256	166.231	206.247	78.5916	145.829	217.108	290.185	2713	2413	2382	2778	35	27	27	52	37	49	33	41	27	2778	882.2	95.4523	79.7178	83.7355	92.694
BGKOPF_19530	CDS	ABC141_chromosome	3895984	3897426	+	1443	YdiU family protein	231.947	0.85766	0.197447	4.34375	1.40071e-05	4.54816e-05	1.287	0.198132	6.49569	8.26554e-11	4.63742e-10	115.64	121.592	143.373	141.371	388.327	249.442	338.619	293.505	193.293	178.567	322.373	297.262	3018	3292	3787	3955	64	31	55	74	91	60	49	42	31	3955	1209.8	70.4209	72.1279	88.2895	87.5209
BGKOPF_19215	CDS	ABC141_chromosome	3832964	3833305	-	342	UPF0339 protein	182.667	0.855996	0.144779	5.91244	3.37077e-09	1.72139e-08	0.94708	0.15697	6.03353	1.6042e-09	7.89889e-09	124.99	102.533	113.01	115.42	206.299	241.396	233.955	206.247	169.928	232.136	184.213	261.874	3262	2776	2985	3229	34	30	38	52	80	78	28	37	28	3262	1052.4	321.149	256.628	293.629	301.49
BGKOPF_11600	CDS	ABC141_chromosome	2290559	2291584	-	1026	AraC-type DNA-binding domain and AraC-containing proteins	136.629	0.854972	0.142982	5.97959	2.23694e-09	1.16215e-08	1.10654	0.154645	7.15539	8.34327e-13	5.61723e-12	82.6879	83.2527	84.464	80.7118	230.569	168.977	166.231	154.685	178.424	113.092	197.371	99.0874	2158	2254	2231	2258	38	21	27	39	84	38	30	14	14	2258	766	70.8195	69.4571	73.153	70.2762
BGKOPF_06090	CDS	ABC141_chromosome	1233093	1233758	+	666	tRNA (adenosine(37)-N6)-threonylcarbamoyltransferase complex dimerization subunit type 1 TsaB	71.8667	0.848167	0.196359	4.31948	1.56398e-05	4.99959e-05	0.239808	0.251334	0.954141	0.340012	0.422486	54.3334	60.8328	57.0539	54.5108	84.9466	40.2327	86.1939	55.5279	110.453	136.901	78.9484	42.466	1418	1647	1507	1525	14	5	14	14	52	46	12	6	5	1647	521.7	71.6887	78.1861	76.1236	73.1185
BGKOPF_18920	CDS	ABC141_chromosome	3773256	3774074	-	819	undecaprenyl-diphosphate phosphatase	108.368	0.847758	0.316936	2.67485	0.00747621	0.0149298	0.244663	0.341108	0.717262	0.473213	0.55109	77.9366	94.2964	81.6245	78.0667	42.4733	56.3257	110.821	166.584	127.446	202.375	85.5274	176.942	2034	2553	2156	2184	7	7	18	42	60	68	13	25	7	2553	763.9	83.621	98.5546	88.5615	85.153
BGKOPF_19335	CDS	ABC141_chromosome	3854226	3854741	+	516	GspH/FimT family pseudopilin	11.4711	0.846393	0.353765	2.39253	0.0167328	0.0311345	0.49021	0.490516	0.999375	0.317613	0.398638	9.0811	9.16001	8.93478	9.15067	0	0	18.4701	23.7977	16.9928	20.8328	0	21.233	237	248	236	256	0	0	3	6	8	7	0	3	0	256	83.7	15.4649	15.1954	15.3866	15.8424
BGKOPF_19310	ncRNA	ABC141_chromosome	3851085	3851264	+	180	Acinetobacter sRNA 28	9.90437	0.84569	0.41681	2.02896	0.0424628	0.071074	-0.310212	0.682513	-0.454514	0.649459	0.715142	6.39892	8.97533	9.46481	10.5447	18.2029	8.04653	0	3.96628	21.241	17.8567	0	14.1553	167	243	250	295	3	1	0	1	10	6	0	2	0	295	81.5	31.2387	42.6819	46.7248	52.3336
BGKOPF_11380	CDS	ABC141_chromosome	2248589	2249452	+	864	Iron-containing redox enzyme family protein	33.0327	0.844415	0.277372	3.04434	0.00233188	0.00515262	1.65889	0.262389	6.32224	2.57791e-10	1.35207e-09	16.0931	15.1436	15.6737	16.2639	97.0819	24.1396	49.2536	31.7302	27.6133	14.8805	46.0532	42.466	420	410	414	455	16	3	8	8	13	5	7	6	3	455	147.1	16.3676	15.0031	16.1201	16.8162
BGKOPF_19760	CDS	ABC141_chromosome	3944341	3944829	+	489	YajQ family cyclic di-GMP-binding protein	62.4861	0.842548	0.362746	2.32269	0.0201958	0.036871	2.25518	0.330133	6.83113	8.42473e-12	5.10904e-11	25.7106	24.8576	22.9806	22.6265	157.758	96.5584	147.761	63.4605	31.8614	29.7611	105.265	21.233	671	673	607	633	26	12	24	16	15	10	16	3	3	673	225.5	46.2022	43.5127	41.7599	41.3358
BGKOPF_01600	CDS	ABC141_chromosome	294836	296101	-	1266	CmlA/FloR family chloramphenicol efflux MFS transporter	322.016	0.837241	0.216365	3.86958	0.000109021	0.000302236	1.59133	0.212871	7.47554	7.68859e-14	5.51405e-13	167.943	160.189	165.104	163.425	388.327	547.164	634.141	420.426	237.899	211.304	322.373	445.893	4383	4337	4361	4572	64	68	103	106	112	71	49	63	49	4572	1524.1	116.57	108.309	115.886	115.32
BGKOPF_12285	CDS	ABC141_chromosome	2426706	2426975	-	270	YARHG domain-containing protein	66.5952	0.837187	0.281857	2.97026	0.00297549	0.00644526	1.58468	0.273535	5.79336	6.89925e-09	3.19672e-08	33.489	35.532	39.4115	30.1329	84.9466	48.2792	166.231	107.09	38.2337	86.3072	65.7903	63.699	874	962	1041	843	14	6	27	27	18	29	10	9	6	1041	321.7	108.992	112.647	129.708	99.7
BGKOPF_13285	CDS	ABC141_chromosome	2623979	2624974	+	996	putative multidrug efflux protein AdeT1	24.2749	0.836682	0.34044	2.45765	0.0139849	0.0264933	1.72857	0.316741	5.45736	4.83279e-08	2.03359e-07	14.2922	12.1887	11.5849	11.2239	72.8114	8.04653	24.6268	47.5954	12.7446	35.7133	26.3161	14.1553	373	330	306	314	12	1	4	12	6	12	4	2	1	373	114.7	12.6095	10.4753	10.3358	10.067
BGKOPF_08755	CDS	ABC141_chromosome	1749907	1750227	+	321	Lipoprotein	34.9426	0.836007	0.310015	2.69667	0.00700372	0.0141017	1.93604	0.274254	7.05927	1.67375e-12	1.09461e-11	13.5642	15.1066	17.7938	13.4401	42.4733	96.5584	49.2536	51.5616	23.3651	20.8328	32.8952	42.466	354	409	470	376	7	12	8	13	11	7	5	6	5	470	139.8	37.1319	40.2836	49.2576	37.4037
BGKOPF_04120	CDS	ABC141_chromosome	824058	824873	-	816	Protein thiol-disulfide isomerase DsbC	183.422	0.835952	0.230186	3.63163	0.000281638	0.000734486	-0.124622	0.257992	-0.483046	0.629063	0.696637	141.198	166.838	153.254	143.98	91.0143	144.838	147.761	166.584	318.614	330.348	276.319	120.32	3685	4517	4048	4028	15	18	24	42	150	111	42	17	15	4517	1391.4	152.053	175.013	166.89	157.627
BGKOPF_00715	CDS	ABC141_chromosome	121278	121880	+	603	GTP cyclohydrolase-2	151.762	0.835817	0.146974	5.68682	1.29425e-08	6.23317e-08	0.596524	0.170916	3.49017	0.000482717	0.00121194	107.211	109.846	111.836	107.27	169.893	168.977	104.664	202.28	197.541	238.089	197.371	106.165	2798	2974	2954	3001	28	21	17	51	93	80	30	15	15	3001	1005.2	156.235	155.931	164.806	158.921
BGKOPF_15800	CDS	ABC141_chromosome	3121073	3121984	+	912	aromatic amino acid DMT transporter YddG	23.7874	0.835079	0.70862	1.17846	0.238614	0.312169	-0.712078	0.826109	-0.861967	0.388706	0.470584	19.8098	19.502	23.6999	19.1592	30.3381	0	6.1567	11.8988	29.7373	11.9044	0	113.243	517	528	626	536	5	0	1	3	14	4	0	16	0	626	187.5	19.0873	18.3041	23.0919	18.7673
BGKOPF_18035	CDS	ABC141_chromosome	3562352	3563545	-	1194	putative PurR-regulated permease PerM	339.959	0.832703	0.105712	7.87711	3.35045e-15	2.78416e-14	1.1612	0.110102	10.5466	5.26927e-26	8.12304e-25	197.409	205.398	199.14	214.862	467.207	426.466	455.596	468.021	322.863	431.536	407.9	283.107	5152	5561	5260	6011	77	53	74	118	152	145	62	40	40	6011	1892.1	145.285	147.251	148.205	160.758
BGKOPF_09490	CDS	ABC141_chromosome	1882073	1882327	+	255	carbon storage regulator CsrA	507.599	0.830353	0.145909	5.69089	1.26378e-08	6.09535e-08	0.222582	0.157375	1.41434	0.157262	0.215989	392.058	378.441	411.908	364.633	497.545	539.118	406.343	384.729	630.857	892.833	605.271	587.447	10232	10246	10880	10201	82	67	66	97	297	300	92	83	66	10880	3553.6	1351.04	1270.35	1435.39	1277.42
BGKOPF_12290	CDS	ABC141_chromosome	2427239	2427664	+	426	CENP-V/GFA domain-containing protein	30.5144	0.829618	0.254846	3.25537	0.00113245	0.00264773	1.13167	0.281101	4.02586	5.67675e-05	0.000165292	18.1622	18.8371	21.0497	19.4094	42.4733	24.1396	30.7835	59.4942	40.3578	29.7611	26.3161	35.3884	474	510	556	543	7	3	5	15	19	10	4	5	3	556	179.2	37.4643	37.8504	43.9082	40.7026
BGKOPF_10885	CDS	ABC141_chromosome	2154816	2155442	-	627	glutathione transferase	18.7301	0.828612	0.497063	1.66702	0.095511	0.142834	1.00174	0.528539	1.89531	0.0580516	0.0907756	9.42596	9.38162	11.8878	10.9022	12.1352	40.2327	30.7835	7.93256	12.7446	2.97611	19.7371	56.6214	246	254	314	305	2	5	5	2	6	1	3	8	1	314	95.9	13.2104	12.8078	16.8478	15.5333
BGKOPF_17720	CDS	ABC141_chromosome	3505238	3505417	-	180	NinE family protein	171.834	0.827172	0.272405	3.03655	0.00239303	0.00526308	0.568974	0.283855	2.00445	0.0450216	0.0723108	119.702	120.631	136.407	115.527	175.961	152.884	252.425	150.719	252.767	321.42	164.476	99.0874	3124	3266	3603	3232	29	19	41	38	119	108	25	14	14	3603	1134.8	584.369	573.659	673.398	573.364
BGKOPF_14230	CDS	ABC141_chromosome	2815241	2815582	+	342	Grx4 family monothiol glutaredoxin	234.267	0.825957	0.152884	5.4025	6.57173e-08	2.914e-07	0.514583	0.169486	3.03615	0.00239624	0.00525261	156.026	187.189	186.76	143.229	285.178	249.442	190.858	237.977	320.739	306.539	250.003	297.262	4072	5068	4933	4007	47	31	31	60	151	103	38	42	31	5068	1548.6	400.895	468.512	485.249	374.132
BGKOPF_02070	CDS	ABC141_chromosome	396378	397280	-	903	UDP-3-O-acyl-N-acetylglucosamine deacetylase	394.263	0.825056	0.149736	5.51008	3.58669e-08	1.65028e-07	0.68231	0.157391	4.33512	1.4568e-05	4.65695e-05	274.77	306.38	264.712	249.713	449.004	402.327	461.753	440.257	520.404	607.126	407.9	346.806	7171	8295	6992	6986	74	50	75	111	245	204	62	49	49	8295	2526.2	267.387	290.428	260.492	247.043
BGKOPF_12010	CDS	ABC141_chromosome	2367811	2369670	-	1860	Fe-S protein assembly chaperone HscA	226.596	0.823669	0.184024	4.47588	7.60954e-06	2.56686e-05	0.637573	0.195677	3.2583	0.00112082	0.00261498	149.972	167.281	157.116	166.178	206.299	177.024	320.149	277.64	378.089	249.993	250.003	219.408	3914	4529	4150	4649	34	22	52	70	178	84	38	31	22	4649	1479.2	70.8527	76.9838	75.0611	79.8138
BGKOPF_03165	CDS	ABC141_chromosome	621371	622009	-	639	DNA-binding protein, AcrR family, includes nucleoid occlusion protein SlmA	109.762	0.82056	0.189625	4.32728	1.50962e-05	4.85347e-05	0.19637	0.229316	0.856326	0.391817	0.472789	82.458	89.1254	90.0293	81.6412	97.0819	144.838	98.5073	71.393	176.3	187.495	92.1065	106.165	2152	2413	2378	2284	16	18	16	18	83	63	14	15	14	2413	789.2	113.394	119.39	125.196	114.137
BGKOPF_17695	CDS	ABC141_chromosome	3499724	3501745	-	2022	excinuclease ABC subunit UvrB	411.473	0.82032	0.160592	5.10809	3.25426e-07	1.31728e-06	0.909435	0.164709	5.52147	3.36174e-08	1.43844e-07	308.183	250.238	240.52	272.59	503.612	386.233	455.596	634.605	416.323	568.437	434.216	467.126	8043	6775	6353	7626	83	48	74	160	196	191	66	66	48	8043	2473.4	133.932	105.935	105.701	120.433
BGKOPF_15445	CDS	ABC141_chromosome	3048138	3049460	+	1323	MFS domain-containing protein	96.8038	0.818691	0.150215	5.45013	5.03339e-08	2.26228e-07	1.06623	0.167631	6.36059	2.00979e-10	1.07113e-09	58.7781	58.3581	56.221	60.3372	84.9466	168.977	123.134	122.955	95.5843	101.188	125.002	106.165	1534	1580	1485	1688	14	21	20	31	45	34	19	15	14	1688	540.5	39.0404	37.7579	37.7613	40.7422
BGKOPF_16345	CDS	ABC141_chromosome	3232031	3232810	+	780	Flavodoxin/ferredoxin--NADP reductase	108.989	0.818614	0.27845	2.9399	0.0032832	0.00705161	0.475687	0.298184	1.59528	0.110649	0.159194	76.5572	91.1199	80.0344	78.2097	103.149	64.3722	135.448	138.82	218.782	145.829	111.844	63.699	1998	2467	2114	2188	17	8	22	35	103	49	17	9	8	2467	752.2	86.2481	99.9964	91.1781	89.5745
BGKOPF_02505	CDS	ABC141_chromosome	488733	489281	+	549	Catechol 2,3-dioxygenase or related enzyme, vicinal oxygen chelate (VOC) family	115.577	0.818436	0.503468	1.6256	0.104035	0.154114	1.1435	0.50455	2.26638	0.0234282	0.0406359	27.9713	65.0065	101.879	79.7824	163.826	168.977	178.544	99.157	48.8542	68.4505	250.003	134.476	730	1760	2691	2232	27	21	29	25	23	23	38	19	19	2691	634.8	44.7712	101.356	164.9	129.823
BGKOPF_13210	CDS	ABC141_chromosome	2604110	2605588	-	1479	Sorbosone dehydrogenase	59.6529	0.818215	0.239541	3.41576	0.000636043	0.00157059	1.11597	0.253022	4.41055	1.03107e-05	3.36783e-05	32.4161	35.7905	35.6255	38.104	78.879	24.1396	92.3506	95.1907	50.9783	41.6655	98.6855	92.0097	846	969	941	1066	13	3	15	24	24	14	15	13	3	1066	328.6	19.2598	20.7141	21.4043	23.0155
BGKOPF_19520	CDS	ABC141_chromosome	3893926	3894489	-	564	Heat shock protein HslJ	32.6744	0.817098	0.368039	2.22014	0.0264094	0.0468412	0.791764	0.401033	1.97431	0.0483464	0.076865	23.22	24.8207	19.8004	18.766	30.3381	8.04653	92.3506	19.8314	25.4892	53.57	26.3161	49.5437	606	672	523	525	5	1	15	5	12	18	4	7	1	672	199.4	36.1778	37.6704	31.1963	29.7243
BGKOPF_14110	CDS	ABC141_chromosome	2794347	2797286	-	2940	Zn-dependent peptidase, M16 (insulinase) family	528.695	0.813055	0.108086	7.52229	5.38265e-14	4.12962e-13	0.813886	0.114381	7.11557	1.11452e-12	7.41291e-12	334.162	317.904	361.934	398.304	655.303	627.629	597.2	606.841	652.098	648.792	592.113	552.058	8721	8607	9560	11143	108	78	97	153	307	218	90	78	78	11143	3263.3	99.8775	92.5581	109.393	121.028
BGKOPF_06225	CDS	ABC141_chromosome	1258397	1259326	-	930	DNA-binding transcriptional regulator, LysR family	27.4669	0.81211	0.634894	1.27913	0.200852	0.270233	0.939377	0.649213	1.44695	0.147912	0.204939	15.6333	17.5813	16.9609	19.0162	78.879	0	36.9402	15.8651	21.241	14.8805	85.5274	7.07767	408	476	448	532	13	0	6	4	10	5	13	1	0	532	159.7	14.7715	16.1821	16.206	18.2667
BGKOPF_15520	CDS	ABC141_chromosome	3064379	3066022	-	1644	Acyl-coenzyme A synthetase/AMP-(fatty) acid ligase	57.298	0.811978	0.374519	2.16806	0.0301545	0.0526626	1.48916	0.367874	4.04801	5.16547e-05	0.000151609	29.504	26.5936	30.7417	34.3865	115.285	32.1861	80.0372	103.123	36.1096	32.7372	39.4742	127.398	770	720	812	962	19	4	13	26	17	11	6	18	4	962	281.5	15.7702	13.8465	16.6163	18.6855
BGKOPF_15715	CDS	ABC141_chromosome	3102607	3104487	-	1881	tRNA uridine-5-carboxymethylaminomethyl(34) synthesis enzyme MnmG	739.088	0.811551	0.162246	5.00199	5.67423e-07	2.22319e-06	0.594325	0.166456	3.57046	0.000356362	0.000917749	459.151	646.556	542.22	440.305	800.925	756.374	886.565	713.93	1019.57	1047.59	763.168	792.699	11983	17505	14322	12318	132	94	144	180	480	352	116	112	94	17505	4811.5	214.499	294.228	256.15	209.114
BGKOPF_04270	CDS	ABC141_chromosome	852327	853076	+	750	Type II secretory pathway, component PulC	141.34	0.805309	0.175322	4.59331	4.36276e-06	1.52789e-05	1.22088	0.17917	6.81411	9.48471e-12	5.73078e-11	84.5271	88.6083	76.5514	75.8148	230.569	201.163	221.641	126.921	116.825	151.782	144.739	176.942	2206	2399	2022	2121	38	25	36	32	55	51	22	25	22	2399	752.7	99.0359	101.13	90.6985	90.3048
BGKOPF_01850	CDS	ABC141_chromosome	342887	344251	-	1365	putative arabinose efflux permease AraJ, MFS family	788.111	0.803307	0.363546	2.20965	0.0271298	0.0479385	1.19089	0.363524	3.27597	0.00105299	0.00246894	525.938	504.059	409.448	435.622	855.534	1070.19	1034.33	1316.8	363.22	470.225	1282.91	1189.05	13726	13647	10815	12187	141	133	168	332	171	158	195	168	133	13726	4320.1	338.579	316.093	266.547	285.099
BGKOPF_05835	CDS	ABC141_chromosome	1177950	1178378	+	429	Uncharacterized membrane protein YqaA, VTT domain	34.5338	0.800102	0.255028	3.13731	0.00170507	0.00386068	0.851284	0.296818	2.86804	0.00413028	0.0086513	22.9518	20.4253	22.4884	25.4861	42.4733	32.1861	49.2536	39.6628	53.1024	17.8567	46.0532	42.466	599	553	594	713	7	4	8	10	25	6	7	6	4	713	211	47.013	40.7547	46.581	53.0718
BGKOPF_05070	CDS	ABC141_chromosome	1019057	1020004	-	948	L-asparaginase/archaeal Glu-tRNAGln amidotransferase subunit D	49.4239	0.797342	0.243709	3.27169	0.00106905	0.00252094	0.605065	0.288939	2.09409	0.0362516	0.0599168	33.5656	37.1571	30.931	31.9201	30.3381	32.1861	73.8805	59.4942	36.1096	56.5461	78.9484	92.0097	876	1006	817	893	5	4	12	15	17	19	12	13	4	1006	307.4	31.1132	33.5506	28.993	30.0798
BGKOPF_04875	CDS	ABC141_chromosome	979625	979957	-	333	HopJ type III effector protein	115.549	0.79656	0.214612	3.71163	0.00020593	0.000546992	0.620519	0.235126	2.63909	0.00831291	0.0160752	84.9486	85.8751	76.2106	71.2394	163.826	104.605	135.448	91.2244	91.3361	163.686	190.792	127.398	2217	2325	2013	1993	27	13	22	23	43	55	29	18	13	2325	731.5	224.166	220.744	203.367	191.115
BGKOPF_01440	CDS	ABC141_chromosome	267155	267706	-	552	Transcriptional regulator, contains XRE-family HTH domain	11.8985	0.796378	0.360667	2.20807	0.0272394	0.0480807	0.206371	0.527609	0.391143	0.695691	0.755957	8.54467	9.60323	10.9035	10.366	12.1352	16.0931	6.1567	11.8988	19.1169	23.8089	0	14.1553	223	260	288	290	2	2	1	3	9	8	0	2	0	290	90.7	13.6024	14.8917	17.5523	16.7761
BGKOPF_12710	CDS	ABC141_chromosome	2505706	2506764	-	1059	Transcriptional regulator GlxA, contains an amidase domain and an AraC-type DNA-binding HTH domain	24.7764	0.794216	0.299237	2.65414	0.00795112	0.0157908	0.905929	0.347477	2.60716	0.00912955	0.0174195	14.4455	15.1066	15.2951	15.4418	30.3381	8.04653	24.6268	39.6628	8.49639	29.7611	39.4742	56.6214	377	409	404	432	5	1	4	10	4	10	6	8	1	432	139.2	11.9865	12.2106	12.8341	13.0262
BGKOPF_16460	CDS	ABC141_chromosome	3254574	3255386	+	813	NADPH-dependent 7-cyano-7-deazaguanine reductase QueF	46.9585	0.794174	0.265599	2.99013	0.0027886	0.00607635	1.47776	0.260131	5.68084	1.34036e-08	6.00796e-08	22.7986	28.4773	26.615	21.2324	66.7438	88.5118	80.0372	51.5616	44.606	32.7372	78.9484	21.233	595	771	703	594	11	11	13	13	21	11	12	3	3	771	229.8	24.6419	29.9829	29.0901	23.3307
BGKOPF_18025	CDS	ABC141_chromosome	3559466	3561316	-	1851	rhombotarget A	145.968	0.793037	0.154272	5.14051	2.73989e-07	1.12006e-06	1.0979	0.162348	6.76264	1.35502e-11	8.08356e-11	93.2633	97.399	87.3034	81.7126	279.11	168.977	153.918	170.55	163.555	148.805	151.318	155.709	2434	2637	2306	2286	46	21	25	43	77	50	23	22	21	2637	830.8	44.2754	45.0416	41.9115	39.4368
BGKOPF_14670	CDS	ABC141_chromosome	2885293	2885979	+	687	FMN and 5-amino-6-(5-phospho-D-ribitylamino)uracil phosphatase YigB, HAD superfamily (riboflavin biosynthesis)	34.5733	0.788531	0.267794	2.94454	0.00323438	0.00696109	0.887698	0.305907	2.90186	0.00370957	0.00785487	20.2313	20.056	23.1699	23.1626	30.3381	48.2792	61.567	27.764	46.7301	11.9044	59.2113	42.466	528	543	612	648	5	6	10	7	22	4	9	6	4	648	200	25.8777	24.9892	29.9692	30.1196
BGKOPF_02650	CDS	ABC141_chromosome	514020	514841	-	822	4-hydroxy-tetrahydrodipicolinate reductase	269.113	0.788155	0.226896	3.47364	0.000513443	0.0012881	0.747194	0.232868	3.20866	0.00133357	0.00306795	202.85	210.422	175.743	152.881	248.772	193.117	412.499	372.83	324.987	407.727	230.266	297.262	5294	5697	4642	4277	41	24	67	94	153	137	35	42	24	5697	1708.6	216.851	219.121	189.982	166.149
BGKOPF_11520	CDS	ABC141_chromosome	2273436	2273591	-	156	Small, acid-soluble spore protein gamma-type	50.0642	0.786934	0.283439	2.77638	0.0054968	0.0112844	1.81361	0.259701	6.98347	2.87986e-12	1.82354e-11	27.933	24.3405	23.0563	19.9814	48.5409	96.5584	61.567	118.988	31.8614	38.6894	52.6323	56.6214	729	659	609	559	8	12	10	30	15	13	8	8	8	729	221.7	157.344	133.558	131.333	114.424
BGKOPF_01925	CDS	ABC141_chromosome	365042	365566	+	525	DUF2063 domain-containing protein	325.302	0.786852	0.189556	4.15103	3.30983e-05	9.96271e-05	0.866718	0.194133	4.46455	8.02354e-06	2.65493e-05	241.013	201.926	187.062	221.117	412.598	346.001	313.992	464.055	271.884	324.396	473.69	445.893	6290	5467	4941	6186	68	43	51	117	128	109	72	63	43	6290	1961.2	403.404	329.23	316.618	376.255
BGKOPF_04830	CDS	ABC141_chromosome	972231	973097	+	867	glutamate racemase	146.677	0.784246	0.168471	4.65507	3.23875e-06	1.1576e-05	0.538889	0.191389	2.81568	0.00486738	0.00999221	107.326	106.965	95.0267	104.768	139.555	177.024	123.134	162.617	123.198	211.304	203.95	205.252	2801	2896	2510	2931	23	22	20	41	58	71	31	29	20	2931	952.8	108.778	105.606	97.3945	107.951
BGKOPF_12505	CDS	ABC141_chromosome	2465979	2466374	-	396	DNA-binding transcriptional regulator, HxlR family	21.1055	0.783354	0.324768	2.41204	0.0158633	0.0296505	1.50865	0.315451	4.78251	1.7312e-06	6.28989e-06	10.9969	13.5553	12.6071	12.7252	30.3381	24.1396	49.2536	35.6965	27.6133	29.7611	6.57903	0	287	367	333	356	5	3	8	9	13	10	1	0	0	367	116	24.4026	29.3009	28.2897	28.7069
BGKOPF_18565	CDS	ABC141_chromosome	3680399	3696745	-	16347	Ig-like domain repeat protein	853.77	0.781635	0.261493	2.98912	0.00279779	0.00609234	1.11197	0.261698	4.24904	2.14691e-05	6.6193e-05	513.945	525.482	482.175	567.377	891.94	1319.63	1169.77	1138.32	603.243	562.485	1203.96	1266.9	13413	14227	12736	15873	147	164	190	287	284	189	183	179	147	15873	4822.7	27.6272	27.516	26.2105	31.0065
BGKOPF_11265	CDS	ABC141_chromosome	2227241	2227981	-	741	putative branched-chain amino acid permease (azaleucine resistance)	88.9885	0.779069	0.210533	3.70046	0.00021521	0.000570721	1.45588	0.206249	7.05885	1.67891e-12	1.09461e-11	44.0644	45.4676	56.1074	53.6172	194.164	120.698	104.664	126.921	93.4602	98.2116	52.6323	77.8544	1150	1231	1482	1500	32	15	17	32	44	33	8	11	8	1500	462.9	52.255	52.523	67.2837	64.6405
BGKOPF_15350	CDS	ABC141_chromosome	3026431	3026886	-	456	tRNA (adenosine(37)-N6)-threonylcarbamoyltransferase complex ATPase subunit type 1 TsaE	62.2837	0.778438	0.194436	4.00357	6.23932e-05	0.000181034	1.05025	0.212233	4.94855	7.47672e-07	2.8404e-06	39.6197	41.5525	43.9546	38.5329	60.6762	64.3722	92.3506	107.09	78.5916	74.4027	92.1065	14.1553	1034	1125	1161	1078	10	8	15	27	37	25	14	2	2	1161	378	76.3492	78.0006	85.6539	75.4893
BGKOPF_04490	CDS	ABC141_chromosome	894440	896248	+	1809	excinuclease ABC subunit UvrC	208.606	0.777932	0.145211	5.35725	8.44997e-08	3.67763e-07	0.777244	0.157519	4.93429	8.04435e-07	3.03642e-06	143.842	136.329	140.193	153.167	188.096	257.489	320.149	226.078	263.388	291.659	177.634	205.252	3754	3691	3703	4285	31	32	52	57	124	98	27	29	27	4285	1323.6	69.8722	64.5083	68.8645	75.6386
BGKOPF_06275	CDS	ABC141_chromosome	1268267	1269310	+	1044	methionine synthase	198.423	0.777769	0.140578	5.53266	3.15403e-08	1.46551e-07	0.778661	0.154243	5.04827	4.4583e-07	1.72628e-06	141.236	127.428	127.813	142.658	194.164	257.489	184.701	277.64	195.417	276.778	243.424	212.33	3686	3450	3376	3991	32	32	30	70	92	93	37	30	30	3991	1243.2	118.879	104.479	108.788	122.071
BGKOPF_15735	CDS	ABC141_chromosome	3107244	3107513	+	270	DNA-binding transcriptional regulator Fis	162.706	0.77606	0.385074	2.01535	0.0438676	0.0731644	-0.14481	0.404215	-0.358251	0.720155	0.776149	105.64	159.451	141.859	135.008	151.69	185.07	61.567	99.157	288.877	303.563	65.7903	254.796	2757	4317	3747	3777	25	23	10	25	136	102	10	36	10	4317	1247.1	343.812	505.508	466.874	446.699
BGKOPF_05015	CDS	ABC141_chromosome	1010311	1011171	-	861	DNA-binding transcriptional regulator, LysR family	51.9149	0.773985	0.274447	2.82016	0.00479995	0.00995288	-0.407927	0.364954	-1.11775	0.263675	0.339923	44.0644	42.4758	52.7001	49.5423	30.3381	56.3257	18.4701	39.6628	114.701	92.2594	32.8952	49.5437	1150	1150	1392	1386	5	7	3	10	54	31	5	7	3	1392	433.3	44.9721	42.2284	54.3896	51.4034
BGKOPF_16650	CDS	ABC141_chromosome	3290908	3291108	-	201	Sporulation protein YpjB	10.9858	0.772528	0.326683	2.36477	0.0180415	0.0333439	-2.08191	0.974476	-2.13644	0.0326434	0.0546098	11.1885	12.4103	13.4779	11.6886	0	0	6.1567	3.96628	16.9928	35.7133	13.1581	7.07767	292	336	356	327	0	0	1	1	8	12	2	1	0	356	111.3	48.9142	52.851	59.5846	51.9497
BGKOPF_04380	CDS	ABC141_chromosome	874359	875231	+	873	2-succinyl-6-hydroxy-2,4-cyclohexadiene-1-carboxylate synthase MenH and related esterases, alpha/beta hydrolase fold	107.391	0.769521	0.316692	2.42987	0.0151041	0.0284246	1.02662	0.321184	3.19636	0.00139174	0.00319732	73.9899	63.1967	63.7171	65.8777	163.826	209.21	43.0969	134.854	112.577	65.4744	151.318	141.553	1931	1711	1683	1843	27	26	7	34	53	22	23	20	7	1931	615	74.476	61.9649	64.856	67.4128
BGKOPF_15695	CDS	ABC141_chromosome	3098034	3098813	-	780	Transglutaminase-like enzyme, putative cysteine protease	153.008	0.766426	0.257351	2.97814	0.00290007	0.00630259	1.56324	0.25093	6.22978	4.6708e-10	2.40835e-09	93.4166	70.2144	71.554	81.1407	248.772	241.396	233.955	214.179	87.088	92.2594	203.95	198.175	2438	1901	1890	2270	41	30	38	54	41	31	31	28	28	2438	732.8	105.242	77.0544	81.5168	92.9314
BGKOPF_13095	CDS	ABC141_chromosome	2581422	2582213	-	792	Inositol monophosphatase	26.2398	0.765443	0.27836	2.74983	0.00596269	0.0121276	1.00415	0.3129	3.20915	0.00133126	0.00306479	18.1622	17.9507	16.0523	15.9779	66.7438	16.0931	30.7835	23.7977	33.9855	26.785	13.1581	35.3884	474	486	424	447	11	2	5	6	16	9	2	5	2	486	157.2	20.1512	19.4009	18.0103	18.0224
BGKOPF_17455	CDS	ABC141_chromosome	3444182	3445276	-	1095	Fatty acid desaturase	700.236	0.763661	0.294931	2.58929	0.00961746	0.0188073	-0.19719	0.301089	-0.654922	0.512518	0.589539	398.266	462.063	760.63	742.027	661.37	418.42	461.753	515.616	1391.28	1169.61	664.482	757.311	10394	12510	20091	20759	109	52	75	130	655	393	101	107	52	20759	5448	319.608	361.205	617.259	605.374
BGKOPF_17465	CDS	ABC141_chromosome	3446500	3447195	+	696	HTH-type transcriptional repressor FabR	64.4265	0.761812	0.233098	3.26821	0.00108229	0.00254852	0.830059	0.257267	3.22644	0.00125339	0.00289358	37.4356	37.8958	44.8253	43.8589	97.0819	64.3722	73.8805	59.4942	55.2265	47.6177	105.265	106.165	977	1026	1184	1227	16	8	12	15	26	16	16	15	8	1227	378.2	47.2644	46.6067	57.2298	56.2946
BGKOPF_14890	CDS	ABC141_chromosome	2923152	2924186	-	1035	GTP 3',8-cyclase MoaA	76.1835	0.759841	0.237562	3.1985	0.00138147	0.00318926	1.72069	0.221197	7.77897	7.31184e-15	5.60971e-14	34.945	32.9465	37.3671	44.4665	97.0819	160.931	98.5073	138.82	48.8542	65.4744	105.265	49.5437	912	892	987	1244	16	20	16	35	23	22	16	7	7	1244	349.2	29.669	27.248	32.0817	38.3806
BGKOPF_19425	CDS	ABC141_chromosome	3874447	3874890	-	444	Signal peptide protein	146.815	0.757518	0.151064	5.01454	5.31619e-07	2.10037e-06	0.494401	0.177291	2.78865	0.00529288	0.0107388	108.705	106.485	114.751	94.1518	194.164	168.977	141.604	111.056	165.68	190.471	217.108	148.631	2837	2883	3031	2634	32	21	23	28	78	64	33	21	21	3031	973.8	215.142	205.292	229.659	189.437
BGKOPF_03775	CDS	ABC141_chromosome	751802	753016	-	1215	MFS domain-containing protein	32.1247	0.756628	0.356461	2.12261	0.0337865	0.0580831	0.95817	0.376843	2.54262	0.0110024	0.0206703	19.6949	20.8316	23.0184	22.4477	84.9466	32.1861	24.6268	27.764	61.5988	20.8328	26.3161	21.233	514	564	608	628	14	4	4	7	29	7	4	3	3	628	198.8	14.2441	14.6762	16.8348	16.505
BGKOPF_04675	CDS	ABC141_chromosome	931912	932685	-	774	bifunctional phosphoribosyl-AMP cyclohydrolase/phosphoribosyl-ATP diphosphatase HisIE	260.929	0.756487	0.121765	6.21266	5.20963e-10	2.86921e-09	1.38346	0.120397	11.4908	1.4668e-30	2.8633e-29	142.884	135.997	159.88	149.163	376.192	450.606	344.775	376.797	244.271	255.945	197.371	297.262	3729	3682	4223	4173	62	56	56	95	115	86	30	42	30	4223	1362.4	162.218	150.402	183.552	172.163
BGKOPF_09955	CDS	ABC141_chromosome	1972184	1972387	+	204	PG-binding-3 domain-containing protein	4.53642	0.753589	0.586754	1.28434	0.199025	0.268396	-0.404228	0.990338	-0.408171	0.683148	0.745519	4.82793	3.80436	3.0666	3.53874	0	8.04653	0	3.96628	2.1241	11.9044	13.1581	0	126	103	81	99	0	1	0	1	1	4	2	0	0	126	34.8	20.7964	15.9631	13.3578	15.4966
BGKOPF_00780	CDS	ABC141_chromosome	134384	134806	+	423	PF10754 family protein	19.2588	0.753585	0.527029	1.42988	0.152753	0.214075	0.207554	0.613253	0.338447	0.735026	0.788313	15.1735	12.7797	14.1215	12.4749	12.1352	24.1396	12.3134	15.8651	2.1241	14.8805	52.6323	42.466	396	346	373	349	2	3	2	4	1	5	8	6	1	396	124.6	31.5212	25.861	29.6653	26.3461
BGKOPF_01430	CDS	ABC141_chromosome	265619	266260	+	642	Ribonuclease D	36.0218	0.75354	0.195466	3.8551	0.000115682	0.000318825	-0.898399	0.406557	-2.20977	0.0271209	0.0462625	33.2974	34.4239	35.1712	34.9227	24.2705	24.1396	12.3134	15.8651	50.9783	80.3549	72.3694	14.1553	869	932	929	977	4	3	2	4	24	27	11	2	2	977	315.3	45.5757	45.8977	48.6811	48.5949
BGKOPF_10995	CDS	ABC141_chromosome	2173577	2173711	-	135	DUF2474 domain-containing protein	16.2333	0.750918	0.351151	2.13845	0.0324804	0.0561843	0.947657	0.402643	2.35359	0.0185932	0.0329425	11.2269	9.5663	9.57839	10.8307	12.1352	16.0931	24.6268	23.7977	16.9928	11.9044	19.7371	28.3107	293	259	253	303	2	2	4	6	8	4	3	4	2	303	95.1	73.0773	60.6563	63.0473	71.6705
BGKOPF_00425	CDS	ABC141_chromosome	75998	76255	-	258	Succinate dehydrogenase flavin-adding protein, antitoxin component of the CptAB toxin-antitoxin module	91.9988	0.748165	0.254469	2.9401	0.00328104	0.00705157	0.344183	0.283143	1.21558	0.224145	0.2959	74.6796	73.5017	70.5696	64.3407	175.961	56.3257	80.0372	51.5616	142.314	124.997	111.844	77.8544	1949	1990	1864	1800	29	7	13	13	67	42	17	11	7	1990	650.2	254.355	243.862	243.056	222.784
BGKOPF_12560	CDS	ABC141_chromosome	2476003	2477289	-	1287	Alpha-ketoglutarate permease	66.6088	0.745072	0.284069	2.62285	0.00871965	0.0171841	1.54184	0.273842	5.6304	1.79793e-08	7.92964e-08	37.0141	38.5607	31.726	36.8529	97.0819	120.698	36.9402	154.685	42.4819	80.3549	59.2113	63.699	966	1044	838	1031	16	15	6	39	20	27	9	9	6	1044	335	25.2724	25.6467	21.9051	25.5806
BGKOPF_10775	CDS	ABC141_chromosome	2132112	2132723	+	612	SOS-response transcriptional repressor LexA (RecA-mediated autopeptidase)	68.2313	0.744322	0.332392	2.23929	0.0251372	0.0449473	0.300334	0.362605	0.828269	0.407518	0.486926	51.8044	54.7015	59.5904	52.2589	24.2705	64.3722	49.2536	118.988	135.942	92.2594	65.7903	49.5437	1352	1481	1574	1462	4	8	8	30	64	31	10	7	4	1574	502.6	74.383	76.5092	86.5233	76.2829
BGKOPF_06580	CDS	ABC141_chromosome	1334728	1335321	+	594	Threonine/homoserine/homoserine lactone efflux protein	348.489	0.743516	0.237846	3.12604	0.00177177	0.00399526	1.64539	0.233297	7.05278	1.75382e-12	1.13671e-11	166.793	187.189	177.257	180.976	588.559	547.164	511.006	579.077	174.176	235.113	381.584	452.971	4353	5068	4682	5063	97	68	83	146	82	79	58	64	58	5068	1653.6	246.746	269.749	265.17	272.178
BGKOPF_05025	CDS	ABC141_chromosome	1011670	1013199	+	1530	3-isopropylmalate dehydratase large subunit	100.256	0.740216	0.304597	2.43015	0.0150927	0.0284193	1.61014	0.294686	5.4639	4.6579e-08	1.9625e-07	47.6279	51.9683	50.9585	54.7611	242.705	177.024	123.134	95.1907	44.606	104.164	111.844	99.0874	1243	1407	1346	1532	40	22	20	24	21	35	17	14	14	1532	476.8	27.3545	29.0745	29.596	31.9741
BGKOPF_19135	CDS	ABC141_chromosome	3814856	3815764	+	909	DUF1853 domain-containing protein	34.9811	0.74021	0.424798	1.7425	0.0814214	0.125049	1.87499	0.391868	4.78476	1.71191e-06	6.22669e-06	15.7482	14.9589	16.1659	15.3703	97.0819	88.5118	30.7835	23.7977	25.4892	8.92833	26.3161	56.6214	411	405	427	430	16	11	5	6	12	3	4	8	3	430	144.8	15.2239	14.0864	15.8032	15.1055
BGKOPF_03140	CDS	ABC141_chromosome	617488	618234	-	747	YciK family oxidoreductase	213.955	0.739603	0.136915	5.40192	6.59318e-08	2.91958e-07	0.716742	0.150776	4.75368	1.99751e-06	7.18623e-06	153.804	145.563	140.496	148.377	254.84	257.489	172.388	273.673	195.417	261.898	315.794	247.718	4014	3941	3711	4151	42	32	28	69	92	88	48	35	28	4151	1354.2	180.928	166.8	167.128	177.445
BGKOPF_07415	CDS	ABC141_chromosome	1477670	1478323	+	654	Outer membrane protein OmpA and related peptidoglycan-associated (lipo)proteins	977.932	0.735614	0.132992	5.53125	3.17965e-08	1.47534e-07	-0.253144	0.142796	-1.77276	0.0762683	0.114995	955.738	865.768	771.76	766.047	588.559	724.188	720.334	777.391	1486.87	1491.03	1065.8	1521.7	24943	23440	20385	21431	97	90	117	196	700	501	162	215	90	24943	7689.8	1284.16	1133.16	1048.61	1046.4
BGKOPF_18205	CDS	ABC141_chromosome	3597281	3597505	-	225	Prokaryotic lipo-attachment site family protein	66.0996	0.735309	0.211881	3.47038	0.000519717	0.00130186	1.40336	0.208561	6.72878	1.71086e-11	1.00968e-10	34.6385	39.2255	35.6255	34.4223	103.149	144.838	104.664	55.5279	67.9711	44.6416	78.9484	49.5437	904	1062	941	963	17	18	17	14	32	15	12	7	7	1062	333.5	135.28	149.229	140.698	136.671
BGKOPF_02900	CDS	ABC141_chromosome	570594	570743	-	150	Lipoprotein	6.45973	0.733363	0.474957	1.54406	0.122573	0.177044	-1.76629	1.0368	-1.7036	0.0884561	0.130553	4.9812	5.76194	6.01962	7.47067	0	8.04653	0	0	8.49639	8.92833	6.57903	21.233	130	156	159	209	0	1	0	0	4	3	1	3	0	209	55.5	29.181	32.8809	35.6604	44.4925
BGKOPF_09365	CDS	ABC141_chromosome	1852781	1853140	-	360	Gly-zipper-Omp domain-containing protein	57.0368	0.731845	0.185194	3.95177	7.75741e-05	0.000220618	-0.143054	0.280488	-0.510017	0.61004	0.680366	47.0532	51.1926	43.576	47.1474	48.5409	56.3257	43.0969	31.7302	65.847	98.2116	52.6323	99.0874	1228	1386	1151	1319	8	7	7	8	31	33	8	14	7	1386	433.3	114.854	121.722	107.561	116.997
BGKOPF_00700	CDS	ABC141_chromosome	115859	117706	-	1848	DEAD/DEAH box helicase	1550.12	0.73132	0.242681	3.01351	0.00258245	0.00564953	0.418777	0.244255	1.71451	0.0864354	0.127928	773.81	1355.09	1409.39	1121.42	1516.9	1874.84	1508.39	1340.6	2621.13	2059.47	1703.97	1316.45	20195	36688	37227	31373	250	233	245	338	1234	692	259	186	186	37227	10743.3	367.951	627.671	677.698	542.108
BGKOPF_15825	CDS	ABC141_chromosome	3126090	3126707	-	618	Intermembrane transporter PqiABC subunit PqiA	66.6758	0.72946	0.250201	2.91549	0.00355128	0.00756972	0.98078	0.263315	3.72473	0.000195522	0.000524839	42.9149	37.1202	43.576	43.001	103.149	40.2327	104.664	75.3593	59.4747	38.6894	98.6855	113.243	1120	1005	1151	1203	17	5	17	19	28	13	15	16	5	1203	384.1	61.0208	51.4147	62.6566	62.1597
BGKOPF_10615	CDS	ABC141_chromosome	2103693	2104634	+	942	DNA-binding transcriptional regulator, LysR family	53.9564	0.728734	0.271217	2.68691	0.00721168	0.0144453	0.580434	0.305744	1.89843	0.057639	0.0903331	30.232	36.2707	43.5003	41.8214	54.6086	120.698	24.6268	43.6291	61.5988	62.4983	85.5274	42.466	789	982	1149	1170	9	15	4	11	29	21	13	6	4	1170	349.8	28.2017	32.9587	41.0345	39.6613
BGKOPF_02140	CDS	ABC141_chromosome	411555	412196	+	642	TIGR02646 family protein	74.8257	0.727327	0.217907	3.33778	0.000844493	0.00203654	1.78534	0.197068	9.05949	1.31067e-19	1.39481e-18	39.0066	36.7508	41.948	34.2078	121.352	112.651	166.231	122.955	82.8398	59.5222	59.2113	21.233	1018	995	1108	957	20	14	27	31	39	20	9	3	3	1108	353.4	53.3902	49.0002	58.061	47.6002
BGKOPF_10045	CDS	ABC141_chromosome	1989173	1989496	-	324	NAD-dependent dihydropyrimidine dehydrogenase, PreA subunit	105.282	0.726695	0.225081	3.2286	0.00124398	0.00289415	0.938929	0.234739	3.99988	6.3375e-05	0.00018212	66.2116	67.8136	69.3581	65.4845	169.893	112.651	98.5073	130.887	93.4602	71.4266	197.371	120.32	1728	1836	1832	1832	28	14	16	33	44	24	30	17	14	1836	619.5	179.576	179.159	190.222	180.556
BGKOPF_18510	CDS	ABC141_chromosome	3667979	3668515	+	537	DOMON-like domain-containing protein	69.4924	0.723833	0.39609	1.82745	0.0676328	0.105995	0.634807	0.41169	1.54195	0.123085	0.174498	43.0299	51.9683	51.1478	47.2904	54.6086	152.884	86.1939	23.7977	82.8398	59.5222	138.16	42.466	1123	1407	1351	1323	9	19	14	6	39	20	21	6	6	1407	444.8	70.4132	82.838	84.6372	78.6714
BGKOPF_01770	CDS	ABC141_chromosome	328331	328501	+	171	DUF3953 domain-containing protein	8.66911	0.721674	0.480607	1.50159	0.133203	0.189904	1.34992	0.481485	2.80366	0.00505261	0.0103339	5.2111	5.57726	5.98176	5.36172	6.06762	8.04653	6.1567	27.764	0	26.785	0	7.07767	136	151	158	150	1	1	1	7	0	9	0	1	0	158	51.2	26.7788	27.9184	31.0843	28.0109
BGKOPF_06185	CDS	ABC141_chromosome	1247753	1248748	-	996	adenosine deaminase	59.142	0.720672	0.369807	1.94878	0.0513218	0.083877	2.18521	0.334233	6.53798	6.23539e-11	3.51633e-10	27.4732	23.1586	21.9205	25.2716	194.164	80.4653	73.8805	95.1907	53.1024	11.9044	39.4742	63.699	717	627	579	707	32	10	12	24	25	4	6	9	4	717	229.3	24.2386	19.903	19.5569	22.6669
BGKOPF_13975	CDS	ABC141_chromosome	2765633	2766349	-	717	2-C-methyl-D-erythritol 4-phosphate cytidylyltransferase	74.7142	0.72057	0.223724	3.2208	0.00127835	0.00296573	0.509009	0.256748	1.98253	0.0474205	0.0756665	47.3597	47.4991	57.9246	62.4104	84.9466	64.3722	123.134	43.6291	80.7157	86.3072	92.1065	106.165	1236	1286	1530	1746	14	8	20	11	38	29	14	15	8	1746	495.6	58.0427	56.7064	71.7881	77.7601
BGKOPF_02495	CDS	ABC141_chromosome	486789	488096	+	1308	fumarylacetoacetase	337.684	0.719111	0.325748	2.20757	0.0272743	0.0481165	1.08678	0.325974	3.33393	0.000856268	0.00204698	126.982	183.385	281.824	251.036	467.207	434.513	498.693	392.662	184.796	285.706	506.586	438.816	3314	4965	7444	7023	77	54	81	99	87	96	77	62	54	7444	1948.2	85.3087	120.011	191.46	171.454
BGKOPF_10215	CDS	ABC141_chromosome	2018794	2019546	+	753	AraC-type DNA-binding domain and AraC-containing proteins	29.5218	0.718595	0.261531	2.74765	0.00600246	0.0122009	0.592963	0.326929	1.81374	0.0697181	0.106679	20.3846	19.3542	22.1855	20.589	12.1352	48.2792	6.1567	51.5616	29.7373	26.785	26.3161	70.7767	532	524	586	576	2	6	1	13	14	9	4	10	1	586	189.8	23.7884	22.0012	26.1808	24.4264
BGKOPF_07315	CDS	ABC141_chromosome	1457380	1458705	+	1326	EcsC family protein	199.65	0.71523	0.242903	2.9445	0.00323472	0.00696109	0.610907	0.251849	2.42568	0.0152796	0.0277574	142.845	131.084	146.061	148.841	151.69	177.024	240.111	285.572	163.555	190.471	243.424	375.117	3728	3549	3858	4164	25	22	39	72	77	64	37	53	22	4164	1307.3	94.6631	84.6199	97.8811	100.276
BGKOPF_05555	CDS	ABC141_chromosome	1120415	1121404	-	990	DNA polymerase III subunit delta	100.416	0.714849	0.194507	3.67518	0.000237686	0.0006258	-0.269428	0.252791	-1.06581	0.286508	0.364423	76.5572	85.9859	99.0776	95.1527	72.8114	32.1861	73.8805	99.157	159.307	148.805	184.213	77.8544	1998	2328	2617	2662	12	4	12	25	75	50	28	11	4	2662	818.5	67.953	74.346	88.9301	85.8627
BGKOPF_09600	CDS	ABC141_chromosome	1906826	1907248	+	423	OsmC family protein	250.017	0.71422	0.192374	3.71267	0.000205087	0.000545631	0.475353	0.203712	2.33345	0.0196244	0.0346578	166.18	187.189	189.902	199.277	309.448	370.14	203.171	178.483	299.498	377.966	250.003	268.952	4337	5068	5016	5575	51	46	33	45	141	127	38	38	33	5575	1709.6	345.221	378.797	398.93	420.858
BGKOPF_16290	CDS	ABC141_chromosome	3221048	3223444	+	2397	penicillin-binding protein 1B	286.229	0.713223	0.165691	4.30453	1.6734e-05	5.32872e-05	0.0260028	0.185271	0.14035	0.888383	0.91501	222.813	233.506	233.44	257.327	145.623	168.977	313.992	309.37	422.695	354.157	355.268	417.583	5815	6322	6166	7199	24	21	51	78	199	119	54	59	21	7199	2175.6	81.6827	83.3866	86.5397	95.9038
BGKOPF_09170	CDS	ABC141_chromosome	1805503	1805904	+	402	YraN family protein	34.8944	0.713201	0.292805	2.43575	0.0148608	0.0280307	0.694838	0.332025	2.09273	0.0363736	0.0600884	26.2471	26.8521	24.6842	22.7337	6.06762	32.1861	61.567	55.5279	27.6133	65.4744	13.1581	56.6214	685	727	652	636	1	4	10	14	13	22	2	8	1	727	231.2	57.3737	57.1766	54.5634	50.5199
BGKOPF_16190	CDS	ABC141_chromosome	3201641	3201853	-	213	Cold shock protein, CspA family	3606.49	0.712846	0.13802	5.16482	2.4067e-07	9.92464e-07	0.624161	0.138809	4.49653	6.90715e-06	2.30401e-05	2185.98	2954.21	2672.71	2548.61	4471.83	4031.31	4057.27	3426.87	4568.93	4958.2	3565.84	3836.1	57050	79983	70596	71300	737	501	659	864	2151	1666	542	542	501	79983	23882.6	9018.3	11872.1	11150.1	10689.1
MKIEHA_00015	CDS	ABC141_plasmid_3	799	1296	-	498	t-SNARE coiled-coil-like y domain-containing protein	167.938	0.708118	0.16429	4.31016	1.63137e-05	5.1999e-05	0.718188	0.177873	4.03765	5.39892e-05	0.000157995	124.798	110.807	111.874	123.355	200.231	144.838	184.701	226.078	184.796	166.662	302.636	134.476	3257	3000	2955	3451	33	18	30	57	87	56	46	19	18	3451	1084.1	220.21	190.459	199.622	221.283
BGKOPF_08045	CDS	ABC141_chromosome	1588197	1588697	-	501	DNA polymerase V	10.0792	0.707141	0.39114	1.8079	0.0706226	0.110158	0.444973	0.523395	0.850167	0.395232	0.475345	8.42972	8.12581	7.68542	9.04344	18.2029	0	0	19.8314	16.9928	11.9044	6.57903	14.1553	220	220	203	253	3	0	0	5	8	4	1	2	0	253	76.6	14.7854	13.8834	13.6313	16.1255
BGKOPF_06545	CDS	ABC141_chromosome	1327427	1328050	+	624	Threonine/homoserine/homoserine lactone efflux protein	68.7255	0.705146	0.207343	3.40087	0.000671715	0.00164757	1.39303	0.203135	6.85765	7.00025e-12	4.26085e-11	34.4852	36.9725	40.8123	38.3542	109.217	104.605	129.291	67.4268	61.5988	44.6416	72.3694	84.9321	900	1001	1078	1073	18	13	21	17	29	15	11	12	11	1078	349	48.5631	50.7177	58.1185	54.9094
BGKOPF_05770	CDS	ABC141_chromosome	1165852	1166658	+	807	nucleoside triphosphate pyrophosphohydrolase	20.0102	0.703814	0.291421	2.41511	0.0157305	0.0294355	0.335641	0.399391	0.840382	0.400694	0.481037	15.6716	16.8057	15.7494	14.5839	30.3381	0	6.1567	31.7302	19.1169	29.7611	46.0532	14.1553	409	455	416	408	5	0	1	8	9	10	7	2	0	455	144.2	17.0647	17.8258	17.342	16.1443
BGKOPF_08230	CDS	ABC141_chromosome	1636558	1637088	+	531	Uncharacterized conserved protein YaeQ, suppresses RfaH defect	9.54817	0.699792	0.421419	1.66056	0.0968015	0.144436	-0.377664	0.734512	-0.514171	0.607133	0.677811	7.20358	7.64565	6.73894	7.8996	0	0	12.3134	7.93256	6.37229	8.92833	0	49.5437	188	207	178	221	0	0	2	2	3	3	0	7	0	221	67.6	11.921	12.325	11.2773	13.2901
BGKOPF_07105	CDS	ABC141_chromosome	1416816	1417211	+	396	DUF3168 domain-containing protein	7.37921	0.699589	0.435961	1.6047	0.108559	0.159811	-2.87814	1.03925	-2.76945	0.00561509	0.011309	8.23813	6.20517	7.68542	9.6511	0	0	0	0	8.49639	14.8805	26.3161	7.07767	215	168	203	270	0	0	0	0	4	5	4	1	0	270	72.5	18.2807	13.4129	17.2457	21.7721
BGKOPF_14055	CDS	ABC141_chromosome	2781683	2783959	-	2277	ATP-dependent Clp protease ATP-binding subunit ClpA	739.353	0.699544	0.153493	4.55751	5.17637e-06	1.79003e-05	0.509544	0.157888	3.22725	0.00124987	0.00288908	517.01	533.201	532.074	592.22	819.128	820.746	708.021	753.593	743.434	732.123	875.011	1245.67	13493	14436	14054	16568	135	102	115	190	350	246	133	176	102	16568	4999.8	199.523	200.444	207.643	232.348
BGKOPF_17630	CDS	ABC141_chromosome	3485884	3487104	-	1221	Outer membrane protein chaperone/metalloprotease BepA/YfgC, contains M48 and TPR domains	150.956	0.69919	0.24577	2.8449	0.00444258	0.00929953	0.840772	0.252541	3.32924	0.000870819	0.00207575	107.134	97.6575	96.3139	102.409	188.096	233.349	129.291	178.483	93.4602	199.399	138.16	247.718	2796	2644	2544	2865	31	29	21	45	44	67	21	35	21	2865	928.5	77.1028	68.463	70.0941	74.9274
BGKOPF_08725	CDS	ABC141_chromosome	1737120	1737896	-	777	Aromatic ring-opening dioxygenase, catalytic subunit, LigB family	40.9108	0.698602	0.219061	3.18907	0.00142731	0.00327903	0.783303	0.25713	3.04633	0.00231657	0.0050983	30.8068	30.0286	27.4101	29.9899	30.3381	32.1861	49.2536	75.3593	57.3506	38.6894	32.8952	56.6214	804	813	724	839	5	4	8	19	27	13	5	8	4	839	272.4	34.8404	33.0811	31.3471	34.4804
BGKOPF_08605	CDS	ABC141_chromosome	1716265	1717254	-	990	DNA-binding transcriptional regulator, LysR family	724.007	0.698231	0.157231	4.44079	8.96294e-06	2.99886e-05	0.450491	0.161983	2.78109	0.00541759	0.0109648	492.066	520.902	616.273	562.337	728.114	748.327	781.901	737.728	1140.64	869.024	875.011	615.757	12842	14103	16278	15732	120	93	127	186	537	292	133	87	87	16278	5044.2	436.763	450.388	553.154	507.435
BGKOPF_14040	CDS	ABC141_chromosome	2778872	2779789	+	918	2-succinyl-6-hydroxy-2,4-cyclohexadiene-1-carboxylate synthase MenH and related esterases, alpha/beta hydrolase fold	50.8861	0.695748	0.38663	1.79952	0.0719366	0.111943	0.779051	0.402731	1.93442	0.0530614	0.0837959	32.9525	29.1421	33.6947	37.961	30.3381	120.698	36.9402	51.5616	38.2337	32.7372	46.0532	120.32	860	789	890	1062	5	15	6	13	18	11	7	17	5	1062	307.8	31.5431	27.1734	32.6157	36.9414
BGKOPF_06835	CDS	ABC141_chromosome	1384524	1386233	-	1710	Flp pilus assembly protein TadD, contains TPR repeats	160.902	0.695682	0.360448	1.93005	0.0536006	0.0869363	0.185913	0.373736	0.497445	0.618875	0.687662	121.426	117.123	147.197	137.332	127.42	168.977	92.3506	202.28	348.352	255.945	92.1065	120.32	3169	3171	3888	3842	21	21	15	51	164	86	14	17	14	3888	1204.9	62.3986	58.6287	76.491	71.7452
BGKOPF_06405	CDS	ABC141_chromosome	1298154	1298507	-	354	Bacteriocin immunity protein	178.585	0.693072	0.15525	4.46424	8.03517e-06	2.7049e-05	0.024862	0.187402	0.132667	0.894457	0.918398	159.513	128.683	166.467	141.585	182.029	160.931	98.5073	162.617	246.395	267.85	230.266	198.175	4163	3484	4397	3961	30	20	16	41	116	90	35	28	16	4397	1365.1	395.96	311.161	417.862	357.3
BGKOPF_19435	CDS	ABC141_chromosome	3876139	3877743	-	1605	preprotein translocase subunit SecA	361.065	0.689999	0.110994	6.21656	5.08188e-10	2.80353e-09	0.223379	0.12911	1.73014	0.0836048	0.124656	303.853	309.039	280.764	268.444	315.516	249.442	338.619	412.493	469.425	499.986	460.532	424.66	7930	8367	7416	7510	52	31	55	104	221	168	70	60	31	8367	2665.3	166.359	164.818	155.444	149.416
BGKOPF_11795	CDS	ABC141_chromosome	2324774	2325241	+	468	tRNA adenosine(34) deaminase TadA	75.892	0.686411	0.160251	4.28334	1.84107e-05	5.81215e-05	0.233522	0.21788	1.07179	0.283813	0.361785	59.123	57.9518	60.1205	64.2692	48.5409	72.4188	80.0372	79.3256	106.205	80.3549	131.581	70.7767	1543	1569	1588	1798	8	9	13	20	50	27	20	10	8	1798	554.6	111.012	105.995	114.152	122.68
BGKOPF_05065	CDS	ABC141_chromosome	1018245	1019042	-	798	tRNA pseudouridine(38-40) synthase TruA	45.4036	0.6859	0.528301	1.29831	0.19418	0.262971	-0.0955949	0.573115	-0.166799	0.867528	0.897734	41.0757	41.4047	35.3227	32.1703	60.6762	0	67.7238	11.8988	36.1096	29.7611	125.002	63.699	1072	1121	933	900	10	0	11	3	17	10	19	9	0	1121	342.1	45.2314	44.4133	39.3332	36.014
BGKOPF_05500	CDS	ABC141_chromosome	1109916	1110572	+	657	4'-phosphopantetheinyl transferase	11.2548	0.685165	0.383448	1.78685	0.0739614	0.114553	-1.34404	0.854415	-1.57305	0.115707	0.165461	12.5679	12.2995	8.89692	9.50812	6.06762	0	6.1567	3.96628	19.1169	8.92833	26.3161	21.233	328	333	235	266	1	0	1	1	9	3	4	3	0	333	98.7	16.8096	16.0247	12.0332	12.9285
BGKOPF_17085	CDS	ABC141_chromosome	3362405	3363199	-	795	DUF817 domain-containing protein	22.6123	0.684499	0.292032	2.34392	0.0190825	0.0350988	-0.492632	0.468288	-1.05199	0.292806	0.370387	18.5454	24.8207	24.6085	19.8741	18.2029	8.04653	18.4701	15.8651	46.7301	35.7133	26.3161	14.1553	484	672	650	556	3	1	3	4	22	12	4	2	1	672	201.1	20.4987	26.7247	27.5059	22.3326
BGKOPF_08185	CDS	ABC141_chromosome	1625699	1627171	-	1473	betaine-aldehyde dehydrogenase	214.509	0.682593	0.405619	1.68285	0.0924051	0.139008	-2.9041	0.504457	-5.7569	8.56748e-09	3.92013e-08	172.503	227.818	279.363	269.015	18.2029	24.1396	61.567	23.7977	656.346	428.56	250.003	162.786	4502	6168	7379	7526	3	3	10	6	309	144	38	23	3	7526	2175.9	102.909	132.389	168.529	163.152
BGKOPF_15635	ncRNA	ABC141_chromosome	3088156	3088355	+	200	Acinetobacter sRNA 11	49.1952	0.681617	0.252626	2.69812	0.00697314	0.01407	0.378583	0.301501	1.25566	0.20924	0.278115	34.0254	33.7591	47.2105	36.9959	48.5409	32.1861	55.4103	55.5279	67.9711	44.6416	98.6855	35.3884	888	914	1247	1035	8	4	9	14	32	15	15	5	4	1247	348.8	149.497	144.486	209.757	165.25
BGKOPF_12805	CDS	ABC141_chromosome	2527409	2529484	+	2076	polyphosphate kinase 1	138.43	0.679178	0.195609	3.47213	0.000516354	0.00129442	0.517752	0.214295	2.41607	0.0156892	0.0283609	94.0297	97.1404	109.11	105.411	139.555	136.791	166.231	138.82	152.935	124.997	282.898	113.243	2454	2630	2882	2949	23	17	27	35	72	42	43	16	16	2949	932.5	39.8012	40.0533	46.7032	45.3606
BGKOPF_09990	CDS	ABC141_chromosome	1978210	1978758	+	549	LPS export ABC transporter periplasmic protein LptC	96.1476	0.678143	0.15698	4.31994	1.56069e-05	4.9939e-05	0.142588	0.206823	0.689423	0.490557	0.56924	73.9516	78.0817	85.5997	82.2846	84.9466	104.605	86.1939	83.2919	135.942	154.758	92.1065	92.0097	1930	2114	2261	2302	14	13	14	21	64	52	14	13	13	2302	734.3	118.368	121.743	138.551	133.895
BGKOPF_03180	CDS	ABC141_chromosome	624540	625256	+	717	ribonuclease PH	207.724	0.676942	0.147586	4.58676	4.50181e-06	1.57325e-05	1.16325	0.14896	7.80915	5.75757e-15	4.4483e-14	118.169	145.267	126.942	122.176	303.381	281.629	307.835	261.774	229.402	163.686	177.634	254.796	3084	3933	3353	3418	50	35	50	66	108	55	27	36	27	3933	1184.6	144.825	173.426	157.324	152.224
BGKOPF_00695	CDS	ABC141_chromosome	115581	115766	-	186	ABC transporter ATP-binding protein	267.157	0.676826	0.291736	2.31999	0.0203413	0.0370956	2.00085	0.282358	7.08621	1.37836e-12	9.09441e-12	131.81	125.027	132.129	103.017	637.1	410.373	375.559	539.414	244.271	288.683	105.265	113.243	3440	3385	3490	2882	105	51	61	136	115	97	16	16	16	3490	1149.5	622.722	575.381	631.237	494.78
BGKOPF_03325	CDS	ABC141_chromosome	654439	656280	+	1842	Sulfatase domain-containing protein	90.344	0.675995	0.169026	3.99936	6.35149e-05	0.000183803	0.129684	0.219099	0.591897	0.55392	0.626135	73.7983	70.0297	77.0057	80.6046	78.879	72.4188	98.5073	79.3256	114.701	157.734	131.581	49.5437	1926	1896	2034	2255	13	9	16	20	54	53	20	7	7	2255	691.9	35.2059	32.5431	37.1485	39.092
BGKOPF_05630	CDS	ABC141_chromosome	1136274	1137116	+	843	PF11738 family protein	32.6465	0.675818	0.444404	1.52073	0.128328	0.184147	1.01534	0.453508	2.23887	0.0251647	0.0431263	17.894	22.8631	22.7913	16.0494	12.1352	112.651	36.9402	15.8651	23.3651	29.7611	46.0532	35.3884	467	619	602	449	2	14	6	4	11	10	7	5	2	619	183	18.6525	23.2152	24.0242	17.0079
BGKOPF_03635	CDS	ABC141_chromosome	727543	728331	+	789	aminoglycoside nucleotidyltransferase ANT(3'')-IIa	78.7758	0.671859	0.168529	3.98662	6.70226e-05	0.000193107	0.257336	0.221306	1.16281	0.244908	0.320234	60.8856	63.2336	64.2093	55.2257	91.0143	64.3722	92.3506	51.5616	89.212	95.2355	111.844	106.165	1589	1712	1696	1545	15	8	15	13	42	32	17	15	8	1712	558.2	67.8103	68.602	72.3151	62.5292
BGKOPF_19250	CDS	ABC141_chromosome	3837736	3838659	-	924	putative permease, AEC (auxin efflux carrier) family	56.392	0.669395	0.192165	3.48344	0.000495011	0.00124564	0.669391	0.228205	2.93329	0.0033539	0.00714761	43.9878	43.4731	41.7587	41.035	78.879	8.04653	67.7238	91.2244	84.9639	47.6177	85.5274	42.466	1148	1177	1103	1148	13	1	11	23	40	16	13	6	1	1177	391.6	41.8329	40.273	40.1591	39.6736
BGKOPF_13530	CDS	ABC141_chromosome	2673037	2673984	-	948	p-hydroxyphenylacetate 3-hydroxylase, reductase component	90.3459	0.66916	0.178934	3.7397	0.000184239	0.000493348	1.25351	0.179622	6.97861	2.98122e-12	1.87692e-11	58.5865	54.8492	52.2079	53.7602	91.0143	120.698	110.821	178.483	72.2193	95.2355	118.423	77.8544	1529	1485	1379	1504	15	15	18	45	34	32	18	11	11	1529	507.1	54.306	49.5254	48.9368	50.6607
FIOAIE_00120	CDS	ABC141_plasmid_2	20107	20394	-	288	BrnT family toxin	484.593	0.668061	0.210888	3.16785	0.00153568	0.00351821	1.32453	0.209048	6.33599	2.35822e-10	1.24476e-09	223.234	286.324	333.199	289.462	788.79	683.955	689.551	674.268	314.366	386.894	486.848	658.223	5826	7752	8801	8098	130	85	112	170	148	130	74	93	74	8801	2618.2	681.125	851.003	1028.06	897.877
BGKOPF_15405	CDS	ABC141_chromosome	3034646	3035629	-	984	Potassium voltage gated channel, Shab-related subfamily, member 2	46.6232	0.666156	0.226615	2.9396	0.0032864	0.00705389	0.863876	0.251853	3.43008	0.000603411	0.00148004	33.5273	30.8412	32.2939	35.7448	60.6762	48.2792	12.3134	99.157	57.3506	47.6177	59.2113	42.466	875	835	853	1000	10	6	2	25	27	16	9	6	2	1000	305.3	29.9407	26.8288	29.1631	32.4516
BGKOPF_16125	CDS	ABC141_chromosome	3189951	3190607	-	657	DNA-directed DNA polymerase	91.0502	0.665386	0.158889	4.18773	2.81756e-05	8.58277e-05	0.787974	0.181671	4.33736	1.44201e-05	4.61416e-05	67.706	63.8615	59.5147	63.0181	121.352	96.5584	135.448	91.2244	97.7084	113.092	105.265	77.8544	1767	1729	1572	1763	20	12	22	23	46	38	16	11	11	1767	584.9	90.5565	83.2031	80.4947	85.6877
BGKOPF_14695	CDS	ABC141_chromosome	2888562	2889446	+	885	Cell division protein CpoB, coordinates peptidoglycan biosynthesis and outer membrane constriction	92.355	0.665183	0.205659	3.2344	0.00121899	0.002838	0.564946	0.230252	2.4536	0.0141434	0.0259432	74.8329	77.1952	64.3228	53.7959	127.42	104.605	80.0372	91.2244	104.081	104.164	92.1065	134.476	1953	2090	1699	1505	21	13	13	23	49	35	14	19	13	2090	619.5	74.3032	74.6643	64.5848	54.3031
BGKOPF_01610	CDS	ABC141_chromosome	296275	296598	-	324	hypothetical protein	30.3942	0.664969	0.252431	2.63426	0.00843208	0.0166671	0.537127	0.312142	1.72078	0.0852909	0.126745	23.4499	22.1613	24.7978	27.0231	48.5409	8.04653	30.7835	43.6291	44.606	44.6416	32.8952	14.1553	612	600	655	756	8	1	5	11	21	15	5	2	1	756	224.2	63.5997	58.5486	68.0106	74.5089
BGKOPF_19480	CDS	ABC141_chromosome	3885959	3886834	+	876	putative metal-dependent hydrolase	31.4744	0.663323	0.427442	1.55184	0.1207	0.174914	1.11917	0.430235	2.60129	0.00928727	0.017649	22.1472	18.3939	20.3304	23.5201	48.5409	16.0931	12.3134	91.2244	27.6133	56.5461	19.7371	21.233	578	498	537	658	8	2	2	23	13	19	3	3	2	658	195.3	22.2163	17.9736	20.6229	23.9857
BGKOPF_08570	CDS	ABC141_chromosome	1708992	1709900	+	909	sulfate adenylyltransferase subunit CysD	240.998	0.662279	0.164122	4.03529	5.45342e-05	0.00015929	0.533819	0.176037	3.03242	0.00242605	0.00530739	151.582	186.414	190.811	184.729	321.584	273.582	221.641	226.078	305.87	244.041	210.529	375.117	3956	5047	5040	5168	53	34	36	57	144	82	32	53	32	5168	1641.8	146.535	175.541	186.529	181.547
BGKOPF_16330	CDS	ABC141_chromosome	3229921	3230397	+	477	MgtC/SapB family protein	57.9072	0.661291	0.263618	2.50852	0.0121239	0.0232404	1.73874	0.238699	7.28424	3.23488e-13	2.23264e-12	33.2208	26.9629	27.5994	28.3099	127.42	40.2327	98.5073	107.09	38.2337	32.7372	92.1065	42.466	867	730	729	792	21	5	16	27	18	11	14	6	5	867	269.7	61.1997	48.3854	51.4149	53.0198
BGKOPF_17530	CDS	ABC141_chromosome	3461132	3461947	-	816	putative epimerase YddE/YHI9, PhzF superfamily	36.9184	0.659972	0.294404	2.24172	0.0249794	0.0446893	0.82015	0.323559	2.53477	0.011252	0.0210671	24.7527	22.5307	23.7377	23.5916	42.4733	56.3257	49.2536	27.764	12.7446	50.5939	52.6323	56.6214	646	610	627	660	7	7	8	7	6	17	8	8	6	660	217.6	26.6557	23.6347	25.8498	25.8277
FIOAIE_00140	CDS	ABC141_plasmid_2	21336	21830	-	495	Acetyltransferase	1091.08	0.659759	0.175409	3.76127	0.000169056	0.000455277	0.923205	0.175985	5.24594	1.55485e-07	6.30155e-07	574.14	617.599	830.177	898.196	1274.2	1496.65	1391.42	1380.27	1121.52	1014.85	1460.55	1033.34	14984	16721	21928	25128	210	186	226	348	528	341	222	146	146	25128	6747.3	1019.23	1067.99	1490.3	1621
BGKOPF_04325	CDS	ABC141_chromosome	860474	860914	+	441	preprotein translocase subunit SecE	399.2	0.659273	0.242486	2.71881	0.00655163	0.0132682	0.0929389	0.251173	0.370019	0.711368	0.768476	284.695	337.406	389.269	310.98	285.178	402.327	443.283	289.538	760.427	538.676	394.742	353.884	7430	9135	10282	8700	47	50	72	73	358	181	60	50	47	10282	3036.5	567.282	654.908	784.366	629.959
BGKOPF_12920	CDS	ABC141_chromosome	2550876	2551610	-	735	Pilus assembly protein	38.6158	0.658825	0.339584	1.9401	0.052368	0.0851463	0.267542	0.389864	0.686245	0.492559	0.570559	26.2471	21.755	34.4898	43.8946	24.2705	48.2792	30.7835	47.5954	63.7229	53.57	26.3161	42.466	685	589	911	1228	4	6	5	12	30	18	4	6	4	1228	291.5	31.3799	25.336	41.6976	53.351
BGKOPF_02340	CDS	ABC141_chromosome	451440	452798	+	1359	phosphate regulon sensor histidine kinase PhoR	158.259	0.65851	0.193939	3.39545	0.000685146	0.0016743	1.33375	0.190128	7.01499	2.29967e-12	1.46743e-11	90.7344	95.2936	86.5462	89.0046	285.178	209.21	252.425	174.516	106.205	122.02	203.95	184.019	2368	2580	2286	2490	47	26	41	44	50	41	31	26	26	2580	835.8	58.6693	60.022	56.5896	58.5075
BGKOPF_09430	CDS	ABC141_chromosome	1867834	1869294	-	1461	Acyl-CoA reductase or other NAD-dependent aldehyde dehydrogenase	51.6178	0.65712	0.231076	2.84374	0.00445877	0.00932329	0.483805	0.277235	1.74511	0.0809657	0.121136	38.9683	32.8357	37.2913	38.9261	66.7438	88.5118	30.7835	35.6965	48.8542	53.57	111.844	35.3884	1017	889	985	1089	11	11	5	9	23	18	17	5	5	1089	339.9	23.4379	19.2381	22.6812	23.8018
BGKOPF_00300	CDS	ABC141_chromosome	54117	54710	-	594	NAD(P)H:quinone oxidoreductase	58.9449	0.653277	0.233143	2.80205	0.00507793	0.010483	0.37235	0.275873	1.34972	0.177107	0.240146	42.1869	42.4389	52.6243	48.8632	72.8114	40.2327	92.3506	39.6628	97.7084	56.5461	72.3694	49.5437	1101	1149	1390	1367	12	5	15	10	46	19	11	7	5	1390	427.7	62.4093	61.1566	78.7242	73.4875
BGKOPF_14015	CDS	ABC141_chromosome	2773802	2774896	-	1095	putative hydrolase of the alpha/beta-hydrolase fold	45.1842	0.653109	0.224942	2.90346	0.00369065	0.00785008	0.519955	0.277113	1.87633	0.0606106	0.0939194	31.918	29.6592	30.8931	34.7082	36.4057	56.3257	55.4103	39.6628	33.9855	50.5939	78.9484	63.699	833	803	816	971	6	7	9	10	16	17	12	9	6	971	292.4	25.6141	23.1852	25.0701	28.3163
BGKOPF_17715	CDS	ABC141_chromosome	3504003	3505052	+	1050	Putative diguanylate cyclase YedQ	58.2716	0.652197	0.195791	3.33108	0.000865086	0.00208163	0.910605	0.216759	4.20101	2.65728e-05	8.10949e-05	39.5814	39.1886	43.1595	38.5687	84.9466	88.5118	61.567	71.393	78.5916	53.57	78.9484	21.233	1033	1061	1140	1079	14	11	10	18	37	18	12	3	3	1140	369.7	33.1253	31.9474	36.5254	32.8143
BGKOPF_15385	CDS	ABC141_chromosome	3030666	3031586	-	921	DNA-binding transcriptional regulator, LysR family	210.248	0.648714	0.37631	1.72388	0.0847289	0.129109	1.14784	0.37537	3.05788	0.0022291	0.00491894	104.988	106.485	171.502	150.057	169.893	160.931	467.91	372.83	324.987	193.447	151.318	148.631	2740	2883	4530	4198	28	20	76	94	153	65	23	21	20	4530	1235.9	100.17	98.9681	165.47	145.551
BGKOPF_02895	CDS	ABC141_chromosome	569964	570491	-	528	hypoxanthine phosphoribosyltransferase	104.407	0.64478	0.171632	3.75677	0.000172122	0.000463157	-0.152609	0.22635	-0.674216	0.500174	0.577555	79.316	94.0378	98.964	95.8676	78.879	72.4188	116.977	67.4268	163.555	151.782	92.1065	141.553	2070	2546	2614	2682	13	9	19	17	77	51	14	20	9	2682	844.3	132.003	152.452	166.553	162.202
BGKOPF_02990	CDS	ABC141_chromosome	589971	590864	-	894	DNA-binding transcriptional regulator, LysR family	28.7289	0.644535	0.379132	1.70003	0.0891257	0.134828	-0.133333	0.465243	-0.286589	0.774427	0.82149	22.607	23.8603	30.2874	29.7039	30.3381	32.1861	12.3134	23.7977	65.847	53.57	13.1581	7.07767	590	646	800	831	5	4	2	6	31	18	2	1	1	831	244.7	22.221	22.8457	30.1046	29.6821
BGKOPF_15515	CDS	ABC141_chromosome	3063754	3064332	+	579	FMN reductase RutF, DIM6/NTAB family	12.0236	0.638508	0.35225	1.81266	0.0698848	0.10911	-0.158807	0.558158	-0.28452	0.776012	0.822642	12.1848	11.2284	9.99484	10.9022	0	0	18.4701	15.8651	16.9928	20.8328	6.57903	21.233	318	304	264	305	0	0	3	4	8	7	1	3	0	318	101.4	18.4926	16.5999	15.3393	16.821
BGKOPF_13205	CDS	ABC141_chromosome	2603014	2604054	-	1041	Proline racemase	32.9016	0.636982	0.2362	2.69679	0.00700117	0.0141017	0.278639	0.323986	0.860036	0.389769	0.471179	24.3312	24.5621	25.6686	23.9848	18.2029	40.2327	43.0969	23.7977	40.3578	20.8328	46.0532	63.699	635	665	678	671	3	5	7	6	19	7	7	9	3	678	226	20.5386	20.1967	21.9108	20.5827
BGKOPF_03620	CDS	ABC141_chromosome	723807	724244	+	438	Uncharacterized membrane protein YphA, DoxX/SURF4 family	50.0898	0.636116	0.33956	1.87335	0.0610197	0.097014	0.405316	0.371914	1.08981	0.275796	0.353753	41.957	36.7508	37.6321	39.6053	42.4733	16.0931	55.4103	79.3256	57.3506	41.6655	131.581	21.233	1095	995	994	1108	7	2	9	20	27	14	20	3	2	1108	357.8	84.1761	71.8222	76.3471	80.7787
BGKOPF_04950	CDS	ABC141_chromosome	997105	997779	+	675	Phosphoglycolate phosphatase, HAD superfamily	87.4762	0.62723	0.155011	4.04636	5.202e-05	0.00015241	0.100774	0.209614	0.48076	0.630687	0.6982	72.8404	71.1009	76.3999	80.3543	66.7438	80.4653	55.4103	107.09	129.57	119.044	98.6855	92.0097	1901	1925	2018	2248	11	10	9	27	61	40	15	13	9	2248	689.8	94.8259	90.1648	100.577	106.347
BGKOPF_04450	CDS	ABC141_chromosome	885914	886474	+	561	putative esterase of the alpha/beta hydrolase fold	10.7416	0.627082	0.414822	1.51169	0.130613	0.1871	0.560828	0.522219	1.07393	0.282853	0.36084	8.35308	7.46097	7.45827	7.50641	18.2029	0	6.1567	15.8651	8.49639	8.92833	26.3161	14.1553	218	202	197	210	3	0	1	4	4	3	4	2	0	218	70.7	13.084	11.3841	11.8136	11.9533
BGKOPF_01370	CDS	ABC141_chromosome	252575	254764	-	2190	Sulfate permease or related transporter, MFS superfamily	45.2195	0.625329	0.424553	1.47291	0.140775	0.199064	-1.02407	0.528798	-1.93661	0.0527936	0.0834928	41.1523	48.7918	53.4572	45.3959	12.1352	8.04653	30.7835	35.6965	131.694	80.3549	19.7371	35.3884	1074	1321	1412	1270	2	1	5	9	62	27	3	5	1	1412	432.6	16.5123	19.0708	21.6906	18.5179
BGKOPF_11720	CDS	ABC141_chromosome	2313142	2314323	+	1182	lipid A export permease/ATP-binding protein MsbA	200.225	0.622416	0.145841	4.26777	1.97439e-05	6.18566e-05	0.906062	0.152561	5.93903	2.86715e-09	1.36885e-08	125.411	143.31	129.327	131.934	236.637	313.815	209.328	245.909	180.548	172.614	223.687	290.185	3273	3880	3416	3691	39	39	34	62	85	58	34	41	34	3880	1221	93.2346	103.783	97.2255	99.7144
BGKOPF_02675	CDS	ABC141_chromosome	520353	521453	-	1101	Multidrug efflux pump subunit AcrA (membrane-fusion protein)	23.3818	0.621893	0.301434	2.06312	0.0391013	0.0661514	0.819659	0.343033	2.38945	0.0168737	0.0303193	15.7482	15.4021	14.9923	18.1226	36.4057	16.0931	24.6268	31.7302	16.9928	29.7611	39.4742	21.233	411	417	396	507	6	2	4	8	8	10	6	3	2	507	148.2	12.5691	11.9745	12.1001	14.7046
BGKOPF_01830	CDS	ABC141_chromosome	340581	341129	-	549	Cupin domain protein related to quercetin dioxygenase	34.9472	0.621198	0.280353	2.21577	0.0267074	0.0472999	-0.616284	0.414455	-1.48698	0.137021	0.191146	28.3928	34.0176	41.1908	35.1729	18.2029	24.1396	18.4701	27.764	78.5916	44.6416	26.3161	42.466	741	921	1088	984	3	3	3	7	37	15	4	6	3	1088	317.7	45.4459	53.0392	66.6709	57.234
BGKOPF_11175	CDS	ABC141_chromosome	2203984	2205990	-	2007	Triacylglycerol esterase/lipase EstA, alpha/beta hydrolase fold	40.8044	0.617979	0.236522	2.61277	0.00898111	0.0176292	1.00748	0.25388	3.96831	7.23831e-05	0.000205501	27.8947	26.9629	25.6307	24.235	72.8114	48.2792	43.0969	47.5954	38.2337	32.7372	52.6323	49.5437	728	730	677	678	12	6	7	12	18	11	8	7	6	730	241.2	12.2133	11.4997	11.3481	10.7873
BGKOPF_04455	CDS	ABC141_chromosome	886711	887202	+	492	Peptide signal protein	104.428	0.617948	0.387455	1.59489	0.110737	0.162076	1.64415	0.375695	4.37629	1.20716e-05	3.91019e-05	56.3258	52.2268	55.4259	51.401	194.164	193.117	160.074	130.887	25.4892	65.4744	98.6855	169.864	1470	1414	1464	1438	32	24	26	33	12	22	15	24	12	1470	497.8	100.601	90.8645	100.105	93.3309
BGKOPF_09620	CDS	ABC141_chromosome	1911506	1911994	-	489	Nicotinamide mononucleotide (NMN) deamidase PncC	16.779	0.617562	0.557576	1.10758	0.268042	0.343578	0.195269	0.62863	0.310626	0.756085	0.806245	14.3688	13.4815	15.2951	15.406	6.06762	8.04653	0	43.6291	10.6205	47.6177	19.7371	7.07767	375	365	404	431	1	1	0	11	5	16	3	1	0	431	134.4	25.8209	23.599	27.7941	28.1449
BGKOPF_06690	CDS	ABC141_chromosome	1363520	1364800	+	1281	adenosylmethionine--8-amino-7-oxononanoate transaminase	85.4397	0.614611	0.214843	2.86074	0.0042265	0.00888103	0.0745009	0.257624	0.289185	0.77244	0.820806	63.4528	72.3567	86.054	71.0964	66.7438	88.5118	86.1939	71.393	118.949	148.805	52.6323	99.0874	1656	1959	2273	1989	11	11	14	18	56	50	8	14	8	2273	671.6	43.5271	48.3499	59.6939	49.5812
BGKOPF_10030	CDS	ABC141_chromosome	1986554	1987396	+	843	Nucleotide-binding universal stress protein, UspA family	420.409	0.612936	0.311209	1.96953	0.0488918	0.080446	1.11704	0.310539	3.59709	0.000321796	0.000833286	260.632	229.037	273.798	302.723	521.815	579.35	566.417	642.537	271.884	196.423	598.692	601.602	6802	6201	7232	8469	86	72	92	162	128	66	91	85	66	8469	2457.2	271.68	232.565	288.61	320.801
BGKOPF_17650	CDS	ABC141_chromosome	3490369	3491577	+	1209	DUF1615 domain-containing protein	68.5834	0.611197	0.156676	3.90102	9.579e-05	0.000268489	0.154981	0.220174	0.7039	0.481495	0.559905	58.8931	57.5825	59.5904	58.7287	84.9466	40.2327	67.7238	63.4605	95.5843	101.188	85.5274	49.5437	1537	1559	1574	1643	14	5	11	16	45	34	13	7	5	1643	538.2	42.8052	40.769	43.7984	43.3953
BGKOPF_04420	CDS	ABC141_chromosome	881207	881521	-	315	selenocysteine synthase	8.83065	0.609156	0.475998	1.27975	0.200634	0.27005	0.743648	0.560118	1.32766	0.184289	0.248557	6.28397	5.28178	5.86818	6.39832	24.2705	16.0931	0	3.96628	10.6205	5.95222	0	21.233	164	143	155	179	4	2	0	1	5	2	0	3	0	179	54.8	17.53	14.3528	16.5539	18.1457
BGKOPF_15855	CDS	ABC141_chromosome	3133947	3135434	+	1488	glycine betaine/L-proline transporter ProP	24.7172	0.609108	0.434719	1.40115	0.161168	0.224344	0.109178	0.502153	0.21742	0.827881	0.865119	18.5071	23.9711	23.8513	21.8401	18.2029	0	12.3134	51.5616	57.3506	14.8805	32.8952	21.233	483	649	630	611	3	0	2	13	27	5	5	3	0	649	202.6	10.9293	13.7896	14.2435	13.112
BGKOPF_14095	CDS	ABC141_chromosome	2791128	2791829	+	702	Trk/Ktr K+ transport system regulatory component TrkA/KtrA/KtrC, RCK domain	24.6485	0.608546	0.290991	2.09129	0.036502	0.0622004	-0.134486	0.427242	-0.314777	0.752931	0.804141	19.9248	19.4281	22.1098	19.3022	6.06762	24.1396	12.3134	27.764	21.241	23.8089	85.5274	14.1553	520	526	584	540	1	3	2	7	10	8	13	2	1	584	184.7	24.9411	23.6897	27.987	24.5634
BGKOPF_18425	CDS	ABC141_chromosome	3651364	3653196	+	1833	phosphoenolpyruvate carboxykinase (GTP)	497.053	0.607986	0.417012	1.45796	0.144853	0.204043	-0.754267	0.426127	-1.77005	0.0767185	0.115568	421.103	616.86	482.667	402.844	327.651	265.536	240.111	305.404	1251.09	1029.73	296.057	325.573	10990	16701	12749	11270	54	33	39	77	589	346	45	46	33	16701	4411.6	201.876	288.065	233.988	196.333
BGKOPF_02045	CDS	ABC141_chromosome	389667	389939	-	273	Ammonia monooxygenase	85.1219	0.607451	0.183025	3.31896	0.000903544	0.00215999	1.22625	0.182641	6.714	1.8936e-11	1.11157e-10	52.3409	48.4225	47.4376	52.1159	127.42	144.838	116.977	95.1907	72.2193	53.57	111.844	99.0874	1366	1311	1253	1458	21	18	19	24	34	18	17	14	14	1458	462.8	168.475	151.827	154.408	170.54
BGKOPF_16695	CDS	ABC141_chromosome	3301313	3301507	-	195	DUF2283 domain-containing protein	26.8724	0.605196	0.374085	1.6178	0.105705	0.156028	1.04363	0.383613	2.72053	0.00651776	0.0129687	18.1622	18.1723	17.5667	14.6196	24.2705	16.0931	61.567	35.6965	6.37229	41.6655	32.8952	35.3884	474	492	464	409	4	2	10	9	3	14	5	5	2	492	157.6	81.845	79.7702	80.0504	66.9761
BGKOPF_06840	CDS	ABC141_chromosome	1386322	1387605	+	1284	glutamyl-tRNA reductase	303.966	0.605063	0.165908	3.64698	0.000265337	0.000694168	0.709205	0.171562	4.1338	3.56812e-05	0.000107402	191.01	195.426	228.745	257.827	424.733	305.768	313.992	372.83	265.512	348.205	368.426	375.117	4985	5291	6042	7213	70	38	51	94	125	117	56	53	38	7213	2011.2	130.722	130.282	158.305	179.383
BGKOPF_15335	CDS	ABC141_chromosome	3022937	3023443	-	507	RNA chaperone Hfq	415.246	0.604359	0.19123	3.16038	0.00157561	0.00359271	1.17232	0.189939	6.17208	6.73982e-10	3.43658e-09	232.584	247.431	269.103	289.211	479.342	474.745	677.238	690.133	301.622	342.253	526.323	452.971	6070	6699	7108	8091	79	59	110	174	142	115	80	64	59	8091	2399.2	403.115	417.746	471.65	509.596
BGKOPF_05595	CDS	ABC141_chromosome	1129200	1131254	+	2055	Cyclic di-GMP metabolism protein, combines GGDEF and EAL domains with a 6TM membrane domain	158.451	0.603284	0.188898	3.19371	0.00140459	0.0032336	0.168773	0.212592	0.793886	0.427262	0.506447	126.216	131.712	142.161	132.327	109.217	160.931	153.918	170.55	197.541	273.802	203.95	99.0874	3294	3566	3755	3702	18	20	25	43	93	92	31	14	14	3755	1221.1	53.971	54.863	61.4721	57.5249
BGKOPF_17310	CDS	ABC141_chromosome	3414927	3415757	-	831	Murein DD-endopeptidase MepM and murein hydrolase activator NlpD, contains LysM domain	58.0281	0.601738	0.27407	2.19557	0.028123	0.0495608	-0.732307	0.370654	-1.97572	0.048187	0.0766484	63.9126	62.5688	55.0852	47.6121	36.4057	64.3722	12.3134	31.7302	89.212	130.949	52.6323	49.5437	1668	1694	1455	1332	6	8	2	8	42	44	8	7	2	1694	522.8	67.5839	64.4499	58.9036	51.1841
BGKOPF_05240	CDS	ABC141_chromosome	1050813	1051334	-	522	Peptide methionine sulfoxide reductase MsrA	388.858	0.601399	0.119632	5.02707	4.98021e-07	1.96999e-06	0.134337	0.135722	0.989793	0.322275	0.40364	323.165	324.626	330.511	316.878	285.178	225.303	486.38	392.662	494.914	455.345	493.428	537.903	8434	8789	8730	8865	47	28	79	99	233	153	75	76	28	8865	2967.3	544.016	532.328	562.631	542.3
BGKOPF_08685	CDS	ABC141_chromosome	1729031	1729516	-	486	PBP-dimer domain-containing protein	30.9984	0.60129	0.256978	2.33985	0.0192917	0.0354163	0.298621	0.329462	0.906389	0.36473	0.446804	24.4079	30.5087	25.4414	25.5218	42.4733	8.04653	36.9402	35.6965	53.1024	35.7133	32.8952	21.233	637	826	672	714	7	1	6	9	25	12	5	3	1	826	243.1	44.1318	53.7346	46.5171	46.913
MKIEHA_00030	CDS	ABC141_plasmid_3	2646	2915	+	270	Mobilization protein	176.844	0.60121	0.183986	3.26769	0.0010843	0.00255035	0.813042	0.190607	4.26554	1.99418e-05	6.19472e-05	117.748	121.998	124.519	140.656	182.029	168.977	326.305	206.247	206.037	229.16	171.055	127.398	3073	3303	3289	3935	30	21	53	52	97	77	26	18	18	3935	1164.5	383.219	386.772	409.808	465.385
BGKOPF_12770	CDS	ABC141_chromosome	2516285	2516686	+	402	Ferric uptake regulation protein	11.4916	0.598701	0.472123	1.2681	0.204761	0.274262	1.36628	0.452933	3.01651	0.002557	0.00555702	7.85496	5.24484	6.62537	6.72003	12.1352	24.1396	12.3134	19.8314	12.7446	2.97611	13.1581	14.1553	205	142	175	188	2	3	2	5	6	1	2	2	1	205	61.1	17.1702	11.1679	14.6451	14.9336
BGKOPF_17810	CDS	ABC141_chromosome	3518471	3519202	-	732	Periplasmic serine protease, S1-C subfamily, contain C-terminal PDZ domain	146.653	0.596711	0.139417	4.28003	1.86865e-05	5.88231e-05	1.24885	0.137841	9.06012	1.30306e-19	1.39119e-18	94.1829	86.2444	90.5971	85.8233	163.826	225.303	258.582	206.247	127.446	139.877	111.844	169.864	2458	2335	2393	2401	27	28	42	52	60	47	17	24	17	2458	823.7	113.063	100.852	109.979	104.74
BGKOPF_12745	CDS	ABC141_chromosome	2512407	2513027	+	621	ATP-binding cassette domain-containing protein	12.1676	0.596562	0.377252	1.58134	0.113801	0.166119	0.234099	0.521947	0.448512	0.653784	0.718944	9.77081	9.75098	8.74548	10.3303	6.06762	8.04653	12.3134	15.8651	12.7446	11.9044	26.3161	14.1553	255	264	231	289	1	1	2	4	6	4	4	2	1	289	88.6	13.826	13.4407	12.5141	14.8606
EODBFD_00280	CDS	ABC141_plasmid_1	32883	34058	-	1176	Plasmid replicase	96.3455	0.595575	0.328326	1.81398	0.0696814	0.108844	0.112614	0.351997	0.319929	0.749022	0.80124	54.3717	72.9476	107.785	95.8318	84.9466	72.4188	73.8805	118.988	178.424	145.829	65.7903	84.9321	1419	1975	2847	2681	14	9	12	30	84	49	10	12	9	2847	761.8	40.6278	53.097	81.4442	72.7983
BGKOPF_12600	CDS	ABC141_chromosome	2486504	2487913	-	1410	Short chain fatty acids transporter	52.1995	0.594801	0.505632	1.17635	0.239454	0.312855	0.766153	0.51406	1.4904	0.13612	0.190199	30.9984	33.205	37.2535	41.3925	42.4733	64.3722	86.1939	51.5616	14.8687	23.8089	65.7903	134.476	809	899	984	1158	7	8	14	13	7	8	10	19	7	1158	328	19.3187	20.1581	23.4777	26.2253
BGKOPF_19605	CDS	ABC141_chromosome	3914235	3915167	+	933	Glycosyl transferase family 8	69.6713	0.594664	0.300157	1.98118	0.0475713	0.0786085	0.0932989	0.33836	0.275739	0.782749	0.829509	51.3446	65.5236	59.969	52.0445	66.7438	80.4653	30.7835	67.4268	82.8398	62.4983	39.4742	176.942	1340	1774	1584	1456	11	10	5	17	39	21	6	25	5	1774	524	48.3584	60.1149	57.1154	49.8323
BGKOPF_07285	CDS	ABC141_chromosome	1450670	1451698	-	1029	DUF2935 domain-containing protein	110.678	0.594455	0.225195	2.63973	0.00829713	0.0164201	0.356017	0.247283	1.43971	0.149949	0.20724	83.9906	96.5864	94.8374	83.8216	97.0819	128.744	141.604	99.157	152.935	187.495	105.265	56.6214	2192	2615	2505	2345	16	16	23	25	72	63	16	8	8	2615	824.7	71.7255	80.3464	81.8978	72.7711
BGKOPF_03500	CDS	ABC141_chromosome	693789	694679	+	891	3-hydroxyisobutyrate dehydrogenase	38.6253	0.594426	0.396045	1.50091	0.13338	0.190073	1.99465	0.348702	5.72021	1.06394e-08	4.81472e-08	18.6986	17.2858	12.2285	19.4094	42.4733	80.4653	86.1939	63.4605	21.241	5.95222	39.4742	56.6214	488	468	323	543	7	10	14	16	10	2	6	8	2	543	157.9	18.4413	16.6065	12.1956	19.4605
BGKOPF_13005	CDS	ABC141_chromosome	2567090	2567455	-	366	Flagellar protein FliT	112.059	0.593983	0.26134	2.27284	0.0230359	0.0416186	0.058536	0.289125	0.202459	0.839558	0.875103	89.5849	91.7478	105.324	92.8293	188.096	88.5118	61.567	63.4605	186.92	110.116	125.002	141.553	2338	2484	2782	2597	31	11	10	16	88	37	19	20	10	2782	869.4	215.086	214.576	255.715	226.58
BGKOPF_17500	CDS	ABC141_chromosome	3454294	3454905	-	612	Thiamine monophosphate synthase	48.7488	0.59324	0.325	1.82535	0.0679479	0.106342	0.924157	0.334977	2.75887	0.00580012	0.0116461	29.3507	31.3952	33.6947	30.0614	54.6086	80.4653	55.4103	51.5616	16.9928	44.6416	78.9484	77.8544	766	850	890	841	9	10	9	13	8	15	12	11	8	890	286.2	42.143	43.9114	48.9236	43.881
BGKOPF_17790	CDS	ABC141_chromosome	3514364	3515191	-	828	signal peptidase I	171.705	0.593112	0.272638	2.17545	0.0295961	0.0518797	0.0349438	0.290628	0.120235	0.904297	0.925333	126.139	160.965	161.886	134.722	109.217	96.5584	129.291	241.943	157.183	226.184	190.792	325.573	3292	4358	4276	3769	18	12	21	61	74	76	29	46	12	4358	1336	133.868	166.405	173.735	145.354
BGKOPF_00185	CDS	ABC141_chromosome	32610	32960	-	351	CENP-V/GFA domain-containing protein	30.0184	0.590843	0.312109	1.89307	0.0583491	0.0933528	0.398607	0.36925	1.07951	0.280362	0.358222	19.8482	18.8002	30.4388	26.1295	30.3381	32.1861	36.9402	27.764	40.3578	35.7133	26.3161	35.3884	518	509	804	731	5	4	6	7	19	12	4	5	4	804	218.7	49.6903	45.848	77.06	66.5031
BGKOPF_02645	CDS	ABC141_chromosome	513315	513968	-	654	START domain-containing protein	56.245	0.590624	0.286701	2.06007	0.039392	0.0665407	0.353057	0.323593	1.09105	0.27525	0.353326	39.8496	48.7549	40.5851	41.3568	72.8114	64.3722	36.9402	47.5954	29.7373	74.4027	72.3694	106.165	1040	1320	1072	1157	12	8	6	12	14	25	11	15	6	1320	391	53.5432	63.8126	55.1438	56.492
BGKOPF_00805	CDS	ABC141_chromosome	139874	140158	-	285	YCII domain-containing protein	19.1184	0.588739	0.291307	2.02102	0.0432773	0.0723629	0.198419	0.400379	0.495579	0.620192	0.688429	16.6295	16.3994	17.5667	18.623	18.2029	8.04653	24.6268	23.7977	40.3578	17.8567	13.1581	14.1553	434	444	464	521	3	1	4	6	19	6	2	2	1	521	158.8	51.2736	49.2548	54.7713	58.3747
BGKOPF_03705	CDS	ABC141_chromosome	740721	741239	-	519	Fe2+ or Zn2+ uptake regulation protein Fur/Zur	139.726	0.588194	0.296169	1.98601	0.0470324	0.0778916	0.851219	0.299651	2.8407	0.00450146	0.00930471	97.2866	95.0351	101.16	95.6531	194.164	120.698	135.448	237.977	93.4602	157.734	263.161	84.9321	2539	2573	2672	2676	32	15	22	60	44	53	40	12	12	2676	894.8	164.719	156.741	173.2	164.646
BGKOPF_03610	CDS	ABC141_chromosome	722374	722964	+	591	Threonine/homoserine/homoserine lactone efflux protein	97.7792	0.587467	0.196829	2.98466	0.00283894	0.00617789	1.13788	0.197483	5.7619	8.31716e-09	3.81088e-08	57.2838	66.2623	64.7014	62.1602	121.352	160.931	166.231	115.022	127.446	62.4983	98.6855	70.7767	1495	1794	1709	1739	20	20	27	29	60	21	15	10	10	1794	578.2	85.1731	95.9721	97.2825	93.9601
BGKOPF_12855	CDS	ABC141_chromosome	2536047	2537606	-	1560	Phospholipase D family protein	122.408	0.586431	0.262983	2.22992	0.0257526	0.0458283	1.54261	0.251614	6.13085	8.74134e-10	4.40943e-09	61.4986	60.0941	73.3333	70.9177	218.434	144.838	178.544	222.112	70.0952	62.4983	157.897	148.631	1605	1627	1937	1984	36	18	29	56	33	21	24	21	18	1984	615.9	34.6417	32.9741	41.772	40.6115
BGKOPF_02295	CDS	ABC141_chromosome	441818	443395	-	1578	glutamate--cysteine ligase	217.848	0.58636	0.21415	2.73808	0.00617996	0.012554	1.54513	0.205907	7.50402	6.18877e-14	4.46756e-13	120.698	116.79	117.061	115.849	376.192	394.28	375.559	245.909	121.073	151.782	217.108	261.874	3150	3162	3092	3241	62	49	61	62	57	51	33	37	33	3241	1088.1	67.2128	63.3527	65.9193	65.5848
BGKOPF_02700	CDS	ABC141_chromosome	527656	528387	-	732	putative membrane transporter protein	34.2522	0.58402	0.224945	2.59627	0.00942408	0.0184401	0.26369	0.304079	0.867177	0.385845	0.467807	29.504	29.1421	27.1451	27.9167	42.4733	40.2327	24.6268	31.7302	42.4819	53.57	19.7371	42.466	770	789	717	781	7	5	4	8	20	18	3	6	3	789	260.7	35.4183	34.0781	32.9525	34.0699
BGKOPF_05250	CDS	ABC141_chromosome	1052505	1053014	-	510	Dihydrofolate reductase	55.0159	0.582013	0.217282	2.67861	0.00739285	0.0147723	0.440136	0.26005	1.69251	0.0905489	0.133357	43.8728	47.2036	39.7522	39.641	84.9466	16.0931	49.2536	67.4268	48.8542	71.4266	52.6323	99.0874	1145	1278	1050	1109	14	2	8	17	23	24	8	14	2	1278	391	75.5934	79.2265	69.2627	69.4373
BGKOPF_18415	CDS	ABC141_chromosome	3649298	3649513	-	216	hypothetical protein	21.3864	0.581959	0.349626	1.66452	0.0960084	0.143382	1.58413	0.315054	5.02812	4.95325e-07	1.91344e-06	12.1848	12.041	15.1437	12.9754	42.4733	16.0931	24.6268	59.4942	27.6133	20.8328	13.1581	0	318	326	400	363	7	2	4	15	13	7	2	0	0	400	121.4	49.5703	47.7171	62.2997	53.6642
BGKOPF_15180	CDS	ABC141_chromosome	2989617	2990852	-	1236	Small-conductance mechanosensitive channel	41.073	0.581809	0.306984	1.89524	0.0580608	0.0929534	0.192293	0.365289	0.526413	0.598601	0.669836	34.7534	31.9492	29.9845	29.9542	72.8114	40.2327	18.4701	19.8314	40.3578	23.8089	65.7903	84.9321	907	865	792	838	12	5	3	5	19	8	10	12	3	907	289.7	24.708	22.1262	21.5569	21.65
BGKOPF_14825	CDS	ABC141_chromosome	2914862	2915230	+	369	sulfurtransferase complex subunit TusD	89.6702	0.581136	0.19617	2.96241	0.00305243	0.0065946	1.65597	0.175305	9.44621	3.51329e-21	4.15425e-20	46.3251	47.0928	50.7314	43.0368	163.826	168.977	92.3506	162.617	55.2265	74.4027	72.3694	99.0874	1209	1275	1340	1204	27	21	15	41	26	25	11	14	11	1340	434	110.319	109.243	122.168	104.191
BGKOPF_17970	CDS	ABC141_chromosome	3549866	3551269	+	1404	cell envelope integrity protein TolA	125.755	0.580811	0.236456	2.45632	0.0140368	0.0265676	0.339285	0.255271	1.32912	0.18381	0.248021	100.85	120.188	97.7525	86.002	145.623	104.605	190.858	79.3256	165.68	184.519	92.1065	141.553	2632	3254	2582	2406	24	13	31	20	78	62	14	20	13	3254	928	63.12	73.2758	61.8684	54.7217
BGKOPF_00995	CDS	ABC141_chromosome	178346	179251	-	906	tRNA pseudouridine(55) synthase TruB	34.9305	0.580545	0.251984	2.3039	0.0212285	0.0385008	0.617794	0.294905	2.09489	0.036181	0.0598301	27.7414	30.2502	25.1764	24.6639	36.4057	40.2327	61.567	31.7302	46.7301	47.6177	32.8952	14.1553	724	819	665	690	6	5	10	8	22	16	5	2	2	819	247.7	26.9066	28.5802	24.693	24.3194
BGKOPF_03055	CDS	ABC141_chromosome	601184	601726	-	543	NAD(P)H-dependent FMN reductase	53.2296	0.577719	0.304372	1.89807	0.0576873	0.0924734	0.761855	0.32046	2.37738	0.017436	0.0311601	42.0336	36.086	34.5655	36.1023	78.879	24.1396	73.8805	67.4268	23.3651	65.4744	78.9484	77.8544	1097	977	913	1010	13	3	12	17	11	22	12	11	3	1097	341.5	68.0229	56.8859	56.5654	59.3954
BGKOPF_13160	CDS	ABC141_chromosome	2595755	2596261	+	507	Cupin domain-containing protein	12.3406	0.57458	0.397463	1.44562	0.148284	0.208432	-0.140693	0.606932	-0.23181	0.816686	0.856404	10.039	8.93839	9.95698	8.65025	18.2029	0	6.1567	7.93256	2.1241	14.8805	32.8952	28.3107	262	242	263	242	3	0	1	2	1	5	5	4	0	263	85.8	17.3997	15.091	17.4513	15.2419
BGKOPF_02605	CDS	ABC141_chromosome	506477	506722	+	246	DUF3179 domain-containing protein	9.45788	0.574465	0.451371	1.27271	0.20312	0.272691	-1.34786	0.878163	-1.53486	0.124818	0.176652	12.338	13.9247	9.08622	8.40003	0	0	18.4701	0	23.3651	20.8328	0	7.07767	322	377	240	235	0	0	3	0	11	7	0	1	0	377	99.7	44.0727	48.4525	32.8213	30.5045
BGKOPF_12045	CDS	ABC141_chromosome	2373778	2374233	+	456	Poly(Hydroxyalcanoate) granule associated protein	111.735	0.572695	0.160779	3.562	0.000368046	0.000943422	1.56666	0.144909	10.8113	3.04262e-27	5.0695e-26	61.1921	59.4662	63.4899	58.2283	218.434	201.163	147.761	162.617	91.3361	80.3549	111.844	84.9321	1597	1610	1677	1629	36	25	24	41	43	27	17	12	12	1677	561.5	117.92	111.627	123.722	114.074
BGKOPF_13305	CDS	ABC141_chromosome	2628145	2629044	-	900	HTH lysR-type domain-containing protein	41.8556	0.569869	0.251196	2.26862	0.0232916	0.0420574	0.77784	0.278025	2.79773	0.00514627	0.0104864	27.1667	25.8179	32.7861	30.7763	60.6762	32.1861	73.8805	35.6965	33.9855	47.6177	59.2113	42.466	709	699	866	861	10	4	12	9	16	16	9	6	4	866	268.1	26.5248	24.5553	32.3709	30.5487
BGKOPF_18960	CDS	ABC141_chromosome	3782072	3783457	+	1386	diacylglycerol O-acyltransferase	237.423	0.568396	0.148295	3.83288	0.000126654	0.000347325	0.890913	0.152678	5.83524	5.37128e-09	2.51648e-08	162.387	144.233	162.416	174.113	291.246	289.675	338.619	277.64	197.541	211.304	302.636	297.262	4238	3905	4290	4871	48	36	55	70	93	71	46	42	36	4871	1480.4	102.955	89.0775	104.13	112.224
BGKOPF_02300	CDS	ABC141_chromosome	443564	444103	+	540	DUF924 domain-containing protein	18.384	0.566275	0.286131	1.97908	0.0478072	0.078937	-0.0555015	0.427702	-0.129767	0.896751	0.919895	18.6986	16.8795	17.6803	17.4077	12.1352	16.0931	0	31.7302	38.2337	17.8567	19.7371	14.1553	488	457	467	487	2	2	0	8	18	6	3	2	0	488	161.7	30.4281	26.7567	29.094	28.7983
BGKOPF_15325	CDS	ABC141_chromosome	3021256	3021909	+	654	oxygen-insensitive NAD(P)H nitroreductase	34.9128	0.563205	0.289322	1.94663	0.0515786	0.0841949	-0.168137	0.385446	-0.436214	0.662681	0.72679	38.6617	28.4403	24.0028	30.7405	30.3381	48.2792	6.1567	27.764	40.3578	47.6177	32.8952	63.699	1009	770	634	860	5	6	1	7	19	16	5	9	1	1009	278.4	51.9472	37.224	32.6131	41.9906
BGKOPF_11110	CDS	ABC141_chromosome	2193211	2193948	+	738	DNA-binding transcriptional regulator, GntR family	43.7256	0.562331	0.328104	1.71388	0.0865507	0.131339	0.633833	0.353246	1.79431	0.0727639	0.110418	31.918	25.1162	32.4454	33.6359	54.6086	64.3722	43.0969	35.6965	21.241	50.5939	32.8952	99.0874	833	680	857	941	9	8	7	9	10	17	5	14	5	941	282.5	38.0047	29.1315	39.0665	40.716
BGKOPF_14665	CDS	ABC141_chromosome	2884762	2885121	-	360	Fels-1 Prophage Protein-like family protein	38.5858	0.56167	0.346628	1.62038	0.105151	0.155417	0.618357	0.375102	1.6485	0.0992493	0.144494	26.2854	24.3405	27.6751	28.8103	36.4057	88.5118	24.6268	27.764	19.1169	41.6655	32.8952	84.9321	686	659	731	806	6	11	4	7	9	14	5	12	4	806	245.8	64.1609	57.8753	68.3117	71.4931
BGKOPF_07540	CDS	ABC141_chromosome	1503962	1505485	+	1524	putative arabinose efflux permease AraJ, MFS family	37.1273	0.561191	0.272285	2.06104	0.0392989	0.0664175	0.883239	0.292034	3.02444	0.00249097	0.00542573	26.0172	27.6647	25.4414	22.2333	48.5409	72.4188	6.1567	59.4942	44.606	17.8567	52.6323	42.466	679	749	672	622	8	9	1	15	21	6	8	6	1	749	233	15.0015	15.5384	14.8342	13.0328
BGKOPF_03170	CDS	ABC141_chromosome	622183	623208	+	1026	Flavodoxin/ferredoxin--NADP reductase	754.775	0.561105	0.294495	1.90531	0.0567397	0.0911317	0.641621	0.295643	2.17026	0.0299873	0.0506026	491.031	477.133	659.735	623.997	1043.63	997.77	732.648	745.661	1068.42	1193.42	592.113	431.738	12815	12918	17426	17457	172	124	119	188	503	401	90	61	61	17457	5189.5	420.552	398.069	571.387	543.318
BGKOPF_02785	CDS	ABC141_chromosome	546971	547720	+	750	2-succinyl-6-hydroxy-2,4-cyclohexadiene-1-carboxylate synthase MenH and related esterases, alpha/beta hydrolase fold	22.776	0.560813	0.329938	1.69976	0.089177	0.134828	-0.0585583	0.438692	-0.133484	0.893811	0.918306	18.4304	17.175	20.9362	26.7729	30.3381	24.1396	12.3134	15.8651	38.2337	35.7133	26.3161	7.07767	481	465	553	749	5	3	2	4	18	12	4	1	1	749	191.4	21.594	19.6021	24.8053	31.8898
BGKOPF_14770	CDS	ABC141_chromosome	2905068	2905721	+	654	multidrug efflux transcriptional repressor AdeN	209.66	0.558981	0.154239	3.62413	0.000289938	0.000754937	0.813001	0.160519	5.06483	4.08767e-07	1.5912e-06	145.643	151.251	144.092	152.452	182.029	193.117	307.835	329.201	195.417	196.423	256.582	261.874	3801	4095	3806	4265	30	24	50	83	92	66	39	37	24	4265	1365.7	195.69	197.964	195.781	208.244
BGKOPF_13075	CDS	ABC141_chromosome	2578662	2578952	+	291	hypothetical protein	11.3579	0.558093	0.406998	1.37124	0.170299	0.234972	0.718171	0.473289	1.5174	0.129165	0.18179	7.43348	9.08614	9.04836	8.9362	18.2029	8.04653	12.3134	15.8651	12.7446	14.8805	19.7371	0	194	246	239	250	3	1	2	4	6	5	3	0	0	250	79.4	22.4469	26.7271	27.6303	27.4333
BGKOPF_00155	CDS	ABC141_chromosome	27173	28084	-	912	NAD(P)-dependent dehydrogenase, short-chain alcohol dehydrogenase family	19.1165	0.554666	0.332504	1.66815	0.0952865	0.142627	-0.503952	0.537613	-0.937387	0.348559	0.430351	17.9323	16.8426	15.3708	14.2979	6.06762	8.04653	18.4701	11.8988	10.6205	20.8328	39.4742	49.5437	468	456	406	400	1	1	3	3	5	7	6	7	1	468	146.9	17.2782	15.8081	14.9765	14.0054
FIOAIE_00005	CDS	ABC141_plasmid_2	899	1012	-	114	hypothetical protein	38.7733	0.554538	0.236123	2.34852	0.0188484	0.0347185	-0.580308	0.369585	-1.57016	0.116377	0.166068	37.7421	34.1284	36.4206	44.3593	30.3381	0	43.0969	23.7977	50.9783	74.4027	26.3161	63.699	985	924	962	1241	5	0	7	6	24	25	4	9	0	1241	349.3	290.924	256.258	283.89	347.615
BGKOPF_05460	CDS	ABC141_chromosome	1102322	1102987	+	666	type IV pilus biogenesis/stability protein PilW	200.875	0.551838	0.168915	3.26696	0.00108708	0.00255433	0.516982	0.180934	2.8573	0.00427262	0.00892677	151.122	140.503	158.971	170.61	254.84	136.791	190.858	277.64	186.92	247.017	282.898	212.33	3944	3804	4199	4773	42	17	31	70	88	83	43	30	17	4773	1427	199.394	180.583	212.105	228.849
BGKOPF_08735	CDS	ABC141_chromosome	1738789	1741218	-	2430	endopeptidase La	817.686	0.550882	0.238782	2.30705	0.0210519	0.0382647	0.0463686	0.242881	0.190911	0.848595	0.882015	626.826	626.242	753.588	813.802	649.235	692.002	664.924	896.379	1338.18	1303.54	605.271	842.243	16359	16955	19905	22767	107	86	108	226	630	438	92	119	86	22767	6482.7	226.673	220.598	275.573	299.179
BGKOPF_17910	CDS	ABC141_chromosome	3535846	3536478	-	633	nicotinate-nicotinamide nucleotide adenylyltransferase	24.3051	0.550436	0.262891	2.09378	0.0362793	0.0618849	-0.0333558	0.378058	-0.0882293	0.929694	0.945457	20.921	24.5621	23.7377	23.6631	30.3381	0	30.7835	23.7977	46.7301	32.7372	13.1581	21.233	546	665	627	662	5	0	5	6	22	11	2	3	0	665	212.8	29.0427	33.2145	33.323	33.3953
BGKOPF_05885	CDS	ABC141_chromosome	1186816	1188084	-	1269	transcription termination factor Rho	745.514	0.549431	0.213312	2.57571	0.0100035	0.0195159	0.408348	0.216175	1.88897	0.0588955	0.0918105	494.326	660.444	655.684	559.978	861.602	828.793	714.178	745.661	1223.48	842.239	828.958	530.825	12901	17881	17319	15666	142	103	116	188	576	283	126	75	75	17881	5448	342.303	445.492	459.136	394.21
BGKOPF_19285	CDS	ABC141_chromosome	3844388	3844819	-	432	large conductance mechanosensitive channel protein MscL	163.053	0.549039	0.160454	3.42179	0.00062211	0.00153964	0.196295	0.185936	1.05572	0.291097	0.36879	134.109	123.623	148.105	133.793	78.879	168.977	160.074	198.314	195.417	166.662	243.424	205.252	3500	3347	3912	3743	13	21	26	50	92	56	37	29	13	3912	1235.5	272.793	244.953	304.646	276.673
BGKOPF_09980	CDS	ABC141_chromosome	1976652	1977629	+	978	Signal-transduction protein containing cAMP-binding, CBS, and nucleotidyltransferase domains	123.176	0.547876	0.161732	3.38755	0.000705202	0.00171821	0.309337	0.190394	1.62472	0.104221	0.151	91.2325	105.118	107.899	100.05	103.149	185.07	86.1939	134.854	155.059	166.662	157.897	84.9321	2381	2846	2850	2799	17	23	14	34	73	56	24	12	12	2850	927.4	81.9727	92.0039	98.0361	91.3893
BGKOPF_00830	CDS	ABC141_chromosome	143265	144620	-	1356	Serine protease, subtilisin family	34.124	0.54653	0.313561	1.74298	0.081337	0.124979	0.624383	0.350092	1.78348	0.074508	0.112701	23.2584	24.7468	22.7155	22.3763	42.4733	48.2792	30.7835	27.764	21.241	17.8567	85.5274	42.466	607	670	600	626	7	6	5	7	10	6	13	6	5	670	213.6	15.0722	15.6216	14.8858	14.7417
BGKOPF_17435	CDS	ABC141_chromosome	3440334	3441707	-	1374	diaminobutyrate--2-oxoglutarate transaminase	662.761	0.545922	0.1655	3.29861	0.000971639	0.00231774	1.25561	0.163452	7.68179	1.56886e-14	1.18166e-13	364.355	429.228	400.626	432.369	825.196	1062.14	1151.3	860.683	475.798	532.724	611.85	806.855	9509	11621	10582	12096	136	132	187	217	224	179	93	114	93	12096	3757.5	233.022	267.403	259.096	281.117
BGKOPF_11680	CDS	ABC141_chromosome	2305344	2307647	-	2304	LPS-assembly protein LptD	219.782	0.545847	0.119738	4.55868	5.14767e-06	1.78197e-05	0.874822	0.126655	6.90713	4.94549e-12	3.04388e-11	151.888	162.516	152.611	146.447	242.705	265.536	270.895	325.235	227.278	190.471	289.477	212.33	3964	4400	4031	4097	40	33	44	82	107	64	44	30	30	4400	1411.3	57.9295	60.3782	58.8587	56.7826
BGKOPF_14120	CDS	ABC141_chromosome	2799873	2800877	+	1005	Sugar or nucleoside kinase, ribokinase family	146.936	0.545674	0.138979	3.92631	8.62575e-05	0.000243009	0.427189	0.163358	2.61505	0.0089215	0.017062	108.245	107.556	120.355	124.177	139.555	144.838	172.388	158.651	169.928	148.805	177.634	191.097	2825	2912	3179	3474	23	18	28	40	80	50	27	27	18	3474	1056.9	94.6457	91.6084	106.415	110.381
BGKOPF_15245	CDS	ABC141_chromosome	3002891	3004048	+	1158	PcfJ-like protein	64.0596	0.544059	0.178926	3.0407	0.0023603	0.00520148	0.853286	0.19808	4.30778	1.649e-05	5.19089e-05	45.4438	44.8767	45.5447	46.361	103.149	40.2327	80.0372	91.2244	63.7229	65.4744	78.9484	63.699	1186	1215	1203	1297	17	5	13	23	30	22	12	9	5	1297	419.3	34.4846	33.1725	34.9492	35.7654
BGKOPF_17025	CDS	ABC141_chromosome	3349003	3350058	+	1056	Anthranilate phosphoribosyltransferase	146.726	0.543008	0.177837	3.0534	0.00226264	0.00500634	-0.0484859	0.210011	-0.230873	0.817413	0.856624	122.231	129.053	146.515	131.255	109.217	136.791	135.448	130.887	233.651	226.184	125.002	134.476	3190	3494	3870	3672	18	17	22	33	110	76	19	19	17	3870	1211.7	101.713	104.609	123.29	111.038
BGKOPF_02570	CDS	ABC141_chromosome	501157	502329	-	1173	Glucose/arabinose dehydrogenase, beta-propeller fold	51.9158	0.541367	0.281866	1.92065	0.0547754	0.0884936	0.892329	0.292972	3.04578	0.00232077	0.00510414	33.9488	30.8781	33.5054	36.8529	78.879	80.4653	73.8805	31.7302	27.6133	50.5939	52.6323	92.0097	886	836	885	1031	13	10	12	8	13	17	8	13	8	1031	311	25.4322	22.533	25.382	28.0667
BGKOPF_03085	CDS	ABC141_chromosome	608192	608758	+	567	Nucleoside phosphorylase/nucleosidase, includes 5'-methylthioadenosine/S-adenosylhomocysteine nucleosidase MtnN and futalosine hydrolase MqnB	59.2447	0.541314	0.215183	2.5156	0.011883	0.0228317	0.391957	0.257556	1.52183	0.128051	0.180453	42.3785	43.6208	46.3776	48.3985	60.6762	40.2327	55.4103	71.393	50.9783	47.6177	111.844	92.0097	1106	1181	1225	1354	10	5	9	18	24	16	17	13	5	1354	414.8	65.6781	65.8532	72.683	76.2548
BGKOPF_06645	CDS	ABC141_chromosome	1350467	1351162	+	696	DNA-binding transcriptional regulator, GntR family	61.4419	0.540428	0.221458	2.44032	0.0146743	0.0276948	1.52705	0.200668	7.60982	2.7448e-14	2.02574e-13	33.1441	33.2789	36.9885	33.7431	115.285	136.791	86.1939	75.3593	40.3578	77.3788	26.3161	42.466	865	901	977	944	19	17	14	19	19	26	4	6	4	977	317.6	41.8461	40.9285	47.2243	43.3106
BGKOPF_01675	CDS	ABC141_chromosome	307033	307914	-	882	Lipoprotein	44.4463	0.537663	0.271919	1.97729	0.0480092	0.0791911	1.22673	0.266105	4.60992	4.02815e-06	1.38715e-05	30.1554	24.4513	24.4949	27.309	103.149	72.4188	61.567	27.764	31.8614	41.6655	46.0532	42.466	787	662	647	764	17	9	10	7	15	14	7	6	6	787	245.4	30.0438	23.7301	24.6783	27.6603
BGKOPF_00090	CDS	ABC141_chromosome	16638	17612	-	975	4-hydroxythreonine-4-phosphate dehydrogenase PdxA	263.517	0.535784	0.103564	5.17347	2.2978e-07	9.52469e-07	0.851743	0.110646	7.69789	1.38334e-14	1.04911e-13	187.868	190.329	188.728	191.056	388.327	265.536	283.208	392.662	267.636	306.539	309.215	191.097	4903	5153	4985	5345	64	33	46	99	126	103	47	27	27	5345	1744.2	169.319	167.096	172.005	175.055
BGKOPF_07990	CDS	ABC141_chromosome	1580010	1580708	+	699	ATE-C domain-containing protein	111.126	0.534885	0.186381	2.86985	0.00410667	0.00865128	0.629344	0.202417	3.10915	0.00187629	0.00419368	84.2589	74.7205	89.8778	85.9663	194.164	136.791	104.664	95.1907	116.825	151.782	78.9484	120.32	2199	2023	2374	2405	32	17	17	24	55	51	12	17	12	2405	768.8	105.925	91.5016	114.257	109.868
BGKOPF_01480	CDS	ABC141_chromosome	272730	273734	+	1005	AraC-type DNA-binding domain and AraC-containing proteins	25.4614	0.533371	0.251094	2.12419	0.0336544	0.0579769	-0.370756	0.409773	-0.904786	0.365579	0.447504	23.9481	25.0423	22.0719	24.4495	12.1352	16.0931	24.6268	19.8314	31.8614	38.6894	52.6323	14.1553	625	678	583	684	2	2	4	5	15	13	8	2	2	684	218.4	20.9393	21.3292	19.5156	21.7331
BGKOPF_05425	CDS	ABC141_chromosome	1094698	1095717	-	1020	beta-N-acetylhexosaminidase	45.4821	0.53273	0.258188	2.06334	0.0390805	0.0661501	-0.934564	0.392667	-2.38004	0.0173108	0.0309869	47.1681	55.6988	44.9389	46.9687	12.1352	32.1861	24.6268	31.7302	82.8398	98.2116	19.7371	49.5437	1231	1508	1187	1314	2	4	4	8	39	33	3	7	2	1508	445	40.6356	46.7424	39.1499	41.1364
BGKOPF_11965	CDS	ABC141_chromosome	2358474	2358809	+	336	hypothetical protein	16.695	0.531831	0.375692	1.4156	0.156892	0.219223	-0.445119	0.560994	-0.793446	0.427518	0.506447	17.3959	13.4815	12.1907	18.4086	6.06762	8.04653	12.3134	15.8651	19.1169	20.8328	0	56.6214	454	365	322	515	1	1	2	4	9	7	0	8	0	515	140.7	45.4952	34.345	32.2401	48.944
BGKOPF_02520	CDS	ABC141_chromosome	492005	492475	+	471	DUF523 domain-containing protein	7.99421	0.53111	0.643565	0.825262	0.409223	0.49307	-1.23804	1.06807	-1.15913	0.246402	0.321933	6.89704	6.98081	7.23111	6.43407	12.1352	0	0	0	2.1241	0	32.8952	21.233	180	189	191	180	2	0	0	0	1	0	5	3	0	191	62.6	12.8677	12.6868	13.6425	12.2035
BGKOPF_00390	CDS	ABC141_chromosome	69920	70129	+	210	putative nucleic-acid-binding protein, contains Zn-ribbon domain	85.5288	0.530364	0.186941	2.83707	0.00455298	0.00948849	0.629118	0.208125	3.02278	0.00250461	0.00545033	74.2581	65.0434	58.3411	62.6249	72.8114	88.5118	129.291	107.09	97.7084	98.2116	59.2113	113.243	1938	1761	1541	1752	12	11	21	27	46	33	9	16	9	1938	597.2	310.73	265.125	246.867	266.407
BGKOPF_17730	CDS	ABC141_chromosome	3506913	3507323	-	411	CENP-V/GFA domain-containing protein	50.1567	0.530165	0.28013	1.89257	0.0584157	0.0934142	1.04631	0.282951	3.69784	0.000217444	0.000579908	36.3244	28.8466	32.7482	30.3473	121.352	40.2327	67.7238	39.6628	33.9855	41.6655	72.3694	56.6214	948	781	865	849	20	5	11	10	16	14	11	8	5	948	294.8	77.6632	60.0785	70.8034	65.9625
BGKOPF_02660	CDS	ABC141_chromosome	515491	516603	-	1113	molecular chaperone DnaJ	392.55	0.530049	0.12766	4.15203	3.29539e-05	9.9283e-05	0.711982	0.132437	5.37602	7.61496e-08	3.14415e-07	288.526	317.793	286.557	270.66	558.221	458.652	474.066	424.392	429.067	497.01	401.321	304.34	7530	8604	7569	7572	92	57	77	107	202	167	61	43	43	8604	2673.4	227.797	244.408	228.783	217.244
BGKOPF_08285	CDS	ABC141_chromosome	1645372	1646184	-	813	DNA-binding transcriptional regulator, IclR family	27.7113	0.528812	0.279698	1.89065	0.0586707	0.093741	-0.280058	0.413465	-0.677343	0.498189	0.576271	21.6874	23.1586	28.1294	23.806	12.1352	48.2792	0	23.7977	36.1096	20.8328	59.2113	35.3884	566	627	743	666	2	6	0	6	17	7	9	5	0	743	221.2	23.4409	24.383	30.7453	26.1586
BGKOPF_11055	CDS	ABC141_chromosome	2184117	2185307	-	1191	Signal peptide protein	66.6885	0.527774	0.258762	2.03961	0.0413888	0.0696997	0.778497	0.271247	2.87007	0.00410383	0.00860683	45.4055	37.7112	53.3437	54.6896	42.4733	96.5584	92.3506	95.1907	50.9783	83.3311	98.6855	49.5437	1185	1021	1409	1530	7	12	15	24	24	28	15	7	7	1530	439.8	33.5008	27.1034	39.7996	41.0215
BGKOPF_16100	CDS	ABC141_chromosome	3185466	3186476	-	1011	tRNA (adenosine(37)-N6)-threonylcarbamoyltransferase complex transferase subunit TsaD	54.4239	0.522344	0.246562	2.11851	0.0341319	0.0586158	-0.512709	0.337728	-1.51811	0.128986	0.181615	53.1455	66.4101	47.8919	44.1091	42.4733	32.1861	43.0969	31.7302	95.5843	65.4744	46.0532	84.9321	1387	1798	1265	1234	7	4	7	8	45	22	7	12	4	1798	483	46.1928	56.2275	42.0939	38.9758
BGKOPF_11670	CDS	ABC141_chromosome	2304035	2304886	-	852	PPIC-type PPIASE domain protein	123.469	0.520182	0.167707	3.10174	0.00192387	0.00431758	-0.0649462	0.210256	-0.308891	0.757405	0.806545	103.954	108.184	104.794	104.268	84.9466	128.744	73.8805	115.022	114.701	133.925	203.95	205.252	2713	2929	2768	2917	14	16	12	29	54	45	31	29	12	2929	963.1	107.216	108.69	109.297	109.327
BGKOPF_05925	CDS	ABC141_chromosome	1197098	1199905	+	2808	Uncharacterized membrane protein	138.005	0.519814	0.214647	2.42172	0.0154474	0.0289386	0.402911	0.230457	1.74831	0.0804102	0.120415	100.314	111.25	114.032	119.209	115.285	225.303	147.761	118.988	165.68	220.232	111.844	106.165	2618	3012	3012	3335	19	28	24	30	78	74	17	15	15	3335	1021.8	31.3922	33.9131	36.0859	37.9254
BGKOPF_14955	CDS	ABC141_chromosome	2941016	2941519	-	504	Signal peptide protein	324.652	0.517182	0.120235	4.30144	1.69695e-05	5.39328e-05	0.579833	0.129128	4.49038	7.10951e-06	2.36196e-05	242.508	241.3	271.11	239.312	254.84	362.094	443.283	412.493	344.104	366.061	322.373	396.35	6329	6533	7161	6695	42	45	72	104	162	123	49	56	42	7161	2280.9	422.818	409.819	477.995	424.181
BGKOPF_01000	CDS	ABC141_chromosome	179405	180439	+	1035	lipase secretion chaperone	36.3866	0.516866	0.29955	1.72547	0.0844419	0.128969	0.709436	0.322975	2.19657	0.0280515	0.0476775	34.9067	28.1079	26.085	24.9499	78.879	24.1396	30.7835	47.5954	53.1024	47.6177	26.3161	14.1553	911	761	689	698	13	3	5	12	25	16	4	2	2	911	261.6	29.6365	23.2463	22.3954	21.5351
BGKOPF_00250	CDS	ABC141_chromosome	44655	45317	-	663	Ribonuclease I	100.14	0.516331	0.146935	3.514	0.000441415	0.00112252	0.375101	0.182139	2.05942	0.0394539	0.0646255	76.5955	80.2239	82.9117	81.5339	97.0819	177.024	80.0372	87.2581	123.198	119.044	111.844	84.9321	1999	2172	2190	2281	16	22	13	22	58	40	17	12	12	2281	736.8	101.519	103.575	111.125	109.861
BGKOPF_15075	CDS	ABC141_chromosome	2969003	2969896	+	894	HTH-type transcriptional regulator AceR	10.0361	0.514506	0.373695	1.37681	0.168571	0.233173	-1.07022	0.741151	-1.444	0.14874	0.205742	10.1923	12.1148	13.9322	11.2596	0	0	6.1567	11.8988	23.3651	17.8567	6.57903	7.07767	266	328	368	315	0	0	1	3	11	6	1	1	0	368	108.3	10.0183	11.5997	13.8481	11.2513
BGKOPF_13060	CDS	ABC141_chromosome	2575485	2576150	+	666	ThuA domain-containing protein	13.421	0.513308	0.385228	1.33248	0.182703	0.249684	0.285201	0.491842	0.579863	0.562007	0.634084	11.5334	13.9616	10.0327	10.509	6.06762	0	12.3134	27.764	16.9928	11.9044	32.8952	7.07767	301	378	265	294	1	0	2	7	8	4	5	1	0	378	105.5	15.2174	17.9443	13.386	14.0963
BGKOPF_03495	CDS	ABC141_chromosome	692260	693777	+	1518	Acyl-CoA reductase or other NAD-dependent aldehyde dehydrogenase	72.2278	0.513192	0.239848	2.13966	0.0323825	0.0560787	1.80555	0.206602	8.73927	2.34613e-18	2.30354e-17	36.516	37.1202	31.8018	36.9959	109.217	112.651	135.448	134.854	25.4892	62.4983	59.2113	84.9321	953	1005	840	1035	18	14	22	34	12	21	9	12	9	1035	331.2	21.1383	20.9317	18.616	21.7721
EODBFD_00005	CDS	ABC141_plasmid_1	765	1094	+	330	Conserved domain protein	36.0396	0.512378	0.257519	1.98967	0.0466271	0.0772979	-0.139671	0.351964	-0.396834	0.69149	0.752719	27.4349	35.0149	36.572	31.7414	66.7438	0	12.3134	31.7302	44.606	44.6416	59.2113	42.466	716	948	966	888	11	0	2	8	21	15	9	6	0	966	299.2	73.0546	90.8248	98.4789	85.9272
BGKOPF_04500	CDS	ABC141_chromosome	897282	897869	+	588	CDP-diacylglycerol--glycerol-3-phosphate 3-phosphatidyltransferase	139.777	0.512082	0.137947	3.71216	0.000205501	0.000546292	-0.150533	0.183329	-0.821109	0.411584	0.491072	124.607	123.697	130.009	141.013	103.149	96.5584	92.3506	154.685	193.293	205.352	171.055	141.553	3252	3349	3434	3945	17	12	15	39	91	69	26	20	12	3945	1189.1	186.218	180.073	196.473	214.24
BGKOPF_03890	CDS	ABC141_chromosome	773530	773934	+	405	DNA-binding transcriptional regulator, MerR family	48.9979	0.510023	0.436393	1.16872	0.242515	0.316015	3.39989	0.297424	11.4311	2.92276e-30	5.5415e-29	11.7633	11.7455	8.85906	10.9379	169.893	144.838	73.8805	79.3256	4.24819	17.8567	26.3161	28.3107	307	318	234	306	28	18	12	20	2	6	4	4	2	318	104.9	25.523	24.8246	19.4375	24.1267
BGKOPF_04485	CDS	ABC141_chromosome	893785	894315	+	531	CHAP domain-containing protein	34.9895	0.508968	0.495516	1.02715	0.304351	0.38396	1.72081	0.460958	3.73311	0.000189133	0.000508103	20.4995	24.1558	12.38	12.3677	42.4733	64.3722	86.1939	39.6628	12.7446	8.92833	39.4742	56.6214	535	654	327	346	7	8	14	10	6	3	6	8	3	654	160.3	33.9241	38.9398	20.7173	20.8072
BGKOPF_08435	CDS	ABC141_chromosome	1679904	1681208	-	1305	GH3 auxin-responsive promoter	108.66	0.507398	0.326161	1.55566	0.119788	0.173782	-0.0562081	0.350699	-0.160275	0.872665	0.902483	85.0635	91.4154	103.431	101.801	30.3381	88.5118	147.761	99.157	101.957	119.044	243.424	92.0097	2220	2475	2732	2848	5	11	24	25	48	40	37	13	5	2848	873.2	57.2784	59.9618	70.4288	69.6885
BGKOPF_12190	CDS	ABC141_chromosome	2408149	2408892	+	744	adenosylcobinamide-GDP ribazoletransferase	25.592	0.504682	0.326192	1.54719	0.121817	0.176337	1.17986	0.321175	3.67357	0.000239181	0.000633272	17.5108	15.4021	15.6737	14.1192	54.6086	32.1861	18.4701	35.6965	8.49639	32.7372	19.7371	42.466	457	417	414	395	9	4	3	9	4	11	3	6	3	457	144.3	20.682	17.7204	18.7201	16.9534
BGKOPF_09750	CDS	ABC141_chromosome	1939483	1940268	-	786	1,6-dihydroxycyclohexa-2,4-diene-1-carboxylate dehydrogenase	18.2755	0.504022	0.486473	1.03608	0.300167	0.379261	1.41428	0.455392	3.10563	0.00189875	0.00424102	8.00823	11.2284	9.08622	10.8664	30.3381	16.0931	49.2536	11.8988	6.37229	5.95222	46.0532	14.1553	209	304	240	304	5	2	8	3	3	2	7	2	2	304	90.8	8.95308	12.2282	10.2723	12.3504
BGKOPF_13770	CDS	ABC141_chromosome	2723424	2724911	-	1488	Acyl-CoA reductase or other NAD-dependent aldehyde dehydrogenase	41.2116	0.503524	0.518395	0.971314	0.331392	0.412863	0.579982	0.532863	1.08843	0.276407	0.354123	33.7955	26.9999	30.2117	31.8844	12.1352	64.3722	24.6268	79.3256	21.241	23.8089	32.8952	113.243	882	731	798	892	2	8	4	20	10	8	5	16	2	892	281.3	19.9579	15.5319	18.0418	19.1423
BGKOPF_11675	CDS	ABC141_chromosome	2305117	2305344	-	228	SurA N-terminal domain-containing protein	31.8178	0.502722	0.281991	1.78276	0.0746261	0.11542	1.37703	0.261634	5.26321	1.41565e-07	5.74443e-07	17.9323	19.8344	18.7782	17.9796	66.7438	48.2792	43.0969	39.6628	25.4892	23.8089	46.0532	14.1553	468	537	496	503	11	6	7	10	12	8	7	2	2	537	172.2	69.113	74.4645	73.1858	70.4473
BGKOPF_04180	CDS	ABC141_chromosome	836585	837649	-	1065	Lipoprotein	26.1341	0.499877	0.27647	1.80807	0.070596	0.110158	0.565886	0.332022	1.70437	0.0883129	0.130414	18.8902	20.0929	19.2704	18.8375	24.2705	40.2327	55.4103	7.93256	29.7373	23.8089	19.7371	35.3884	493	544	509	527	4	5	9	2	14	8	3	5	2	544	176.9	15.5864	16.1495	16.0786	15.8013
BGKOPF_15490	CDS	ABC141_chromosome	3060402	3060539	-	138	Transposase	4.85195	0.499422	0.866635	0.576278	0.564428	0.642528	0.120084	1.02647	0.116987	0.90687	0.926432	2.9504	4.13678	5.03528	4.96853	0	24.1396	0	0	16.9928	0	0	0	77	112	133	139	0	3	0	0	8	0	0	0	0	139	39.3	18.7871	25.6595	32.423	32.1638
BGKOPF_01470	CDS	ABC141_chromosome	271182	271940	+	759	Imidazole glycerol phosphate synthase subunit HisF	117.739	0.499163	0.175883	2.83805	0.00453903	0.00947138	-0.239481	0.222213	-1.07771	0.281163	0.359101	107.326	114.389	110.435	114.491	103.149	88.5118	123.134	71.393	191.169	184.519	105.265	99.0874	2801	3097	2917	3203	17	11	20	18	90	62	16	14	11	3203	1022.2	124.257	129.006	129.293	134.756
BGKOPF_18245	CDS	ABC141_chromosome	3605572	3607980	-	2409	Anaerobic selenocysteine-containing dehydrogenase	192.994	0.498823	0.28921	1.72478	0.0845676	0.129002	1.16008	0.285957	4.05683	4.97438e-05	0.000146131	129.626	117.123	111.95	132.113	224.502	313.815	313.992	249.876	123.198	116.068	342.11	141.553	3383	3171	2957	3696	37	39	51	63	58	39	52	20	20	3696	1130.5	47.2839	41.6169	41.2947	48.9922
BGKOPF_09865	CDS	ABC141_chromosome	1959595	1960857	-	1263	exodeoxyribonuclease VII large subunit	30.1518	0.49867	0.260893	1.91139	0.0559541	0.0901331	0.64085	0.30146	2.12582	0.033518	0.0558747	23.9481	21.5334	25.1764	23.949	42.4733	16.0931	43.0969	39.6628	42.4819	26.785	0	56.6214	625	583	665	670	7	2	7	10	20	9	0	8	0	670	217.2	16.6619	14.594	17.7133	16.9396
BGKOPF_12605	CDS	ABC141_chromosome	2488030	2488671	-	642	3-oxoadipate CoA-transferase	80.3992	0.497474	0.285529	1.74229	0.081458	0.125049	0.956313	0.287287	3.32878	0.00087228	0.00207773	51.8428	50.9341	50.4285	58.9789	97.0819	104.605	116.977	95.1907	40.3578	53.57	131.581	113.243	1353	1379	1332	1650	16	13	19	24	19	18	20	16	13	1650	488.2	70.9596	67.9109	69.799	82.0692
BGKOPF_00760	CDS	ABC141_chromosome	130533	131633	-	1101	CBS-domain-containing membrane protein	35.0649	0.496732	0.255975	1.94055	0.052313	0.0850989	0.975679	0.268407	3.63507	0.000277903	0.000728776	23.0285	24.4882	22.4505	22.8052	54.6086	40.2327	67.7238	27.764	40.3578	14.8805	32.8952	49.5437	601	663	593	638	9	5	11	7	19	5	5	7	5	663	213.6	18.3796	19.0387	18.1195	18.504
BGKOPF_07485	CDS	ABC141_chromosome	1491067	1491759	+	693	Pyridoxal 5'-phosphate homeostasis protein YggS, UPF0001 family	67.9246	0.495758	0.202086	2.4532	0.0141591	0.0267683	0.425639	0.234359	1.81618	0.0693422	0.106202	58.5482	60.5742	55.9559	52.6164	42.4733	32.1861	73.8805	126.921	84.9639	83.3311	65.7903	77.8544	1528	1640	1478	1472	7	4	12	32	40	28	10	11	4	1640	521.8	74.2401	74.8205	71.7499	67.8275
BGKOPF_17520	CDS	ABC141_chromosome	3457806	3458189	+	384	DUF3144 domain-containing protein	69.117	0.495424	0.22067	2.24509	0.0247627	0.0443978	0.0086163	0.270743	0.0318246	0.974612	0.981181	52.2642	66.9641	72.5762	54.5108	78.879	48.2792	36.9402	75.3593	91.3361	83.3311	105.265	63.699	1364	1813	1917	1525	13	6	6	19	43	28	16	9	6	1917	563.2	119.6	149.271	167.946	126.815
BGKOPF_12270	CDS	ABC141_chromosome	2424214	2424804	+	591	DUF937 domain-containing protein	199.655	0.49408	0.153092	3.22734	0.00124947	0.00290486	1.17985	0.149741	7.8793	3.29226e-15	2.57985e-14	115.487	141.315	127.813	124.642	327.651	273.582	233.955	309.37	180.548	148.805	157.897	254.796	3014	3826	3376	3487	54	34	38	78	85	50	24	36	24	3826	1175.2	171.713	204.676	192.174	188.407
BGKOPF_18965	CDS	ABC141_chromosome	3783487	3783660	-	174	Type II toxin-antitoxin system HicA family toxin	671.836	0.493626	0.325879	1.51475	0.129835	0.186066	0.85835	0.325957	2.63332	0.00845537	0.0162649	424.896	526.59	520.262	429.939	806.993	901.211	806.528	932.076	284.629	491.058	1046.07	891.787	11089	14257	13742	12028	133	112	131	235	134	165	159	126	112	14257	4359.2	2145.81	2590.53	2656.93	2207.37
BGKOPF_04545	CDS	ABC141_chromosome	905435	907102	-	1668	DNA repair protein RecN	134.749	0.493511	0.139426	3.53959	0.000400749	0.00102327	0.642629	0.156445	4.1077	3.99618e-05	0.00011974	109.05	102.607	96.6168	97.0114	188.096	177.024	135.448	142.786	142.314	145.829	131.581	148.631	2846	2778	2552	2714	31	22	22	36	67	49	20	21	20	2846	929.8	57.4497	52.6558	51.4712	51.9571
BGKOPF_16665	CDS	ABC141_chromosome	3293507	3294016	-	510	putative chorismate pyruvate-lyase	33.7811	0.492619	0.238941	2.06168	0.0392384	0.0663494	0.3678	0.304024	1.20977	0.226366	0.298713	26.7069	27.48	26.7665	25.0571	36.4057	64.3722	24.6268	23.7977	36.1096	38.6894	32.8952	42.466	697	744	707	701	6	8	4	6	17	13	5	6	4	744	242.8	46.0162	46.1225	46.6369	43.8914
BGKOPF_17950	CDS	ABC141_chromosome	3546736	3548070	+	1335	Metal-dependent amidase/aminoacylase/carboxypeptidase	31.3827	0.491995	0.285263	1.72471	0.0845803	0.129002	0.749515	0.311904	2.40303	0.0162597	0.029296	25.0209	20.5361	24.7599	24.235	84.9466	32.1861	0	39.6628	40.3578	29.7611	19.7371	35.3884	653	556	654	678	14	4	0	10	19	10	3	5	0	678	217.2	16.4695	13.1675	16.4807	16.2173
BGKOPF_06480	CDS	ABC141_chromosome	1315596	1316231	+	636	uracil phosphoribosyltransferase	359.543	0.48975	0.264681	1.85034	0.0642648	0.101635	1.08708	0.2631	4.13183	3.59892e-05	0.00010823	230.783	252.676	230.336	230.554	467.207	587.397	430.969	523.549	176.3	306.539	552.639	325.573	6023	6841	6084	6450	77	73	70	132	83	103	84	46	46	6841	2172.2	318.863	340.073	321.819	323.843
BGKOPF_10360	CDS	ABC141_chromosome	2045467	2046531	+	1065	Catalase	14.88	0.489733	0.325692	1.50367	0.132667	0.189385	0.141211	0.446894	0.315984	0.752015	0.803659	13.181	14.8481	13.7429	14.7984	12.1352	16.0931	6.1567	23.7977	23.3651	26.785	6.57903	7.07767	344	402	363	414	2	2	1	6	11	9	1	1	1	414	129.7	10.8757	11.934	11.4667	12.4132
BGKOPF_11000	CDS	ABC141_chromosome	2173726	2174730	-	1005	cytochrome d ubiquinol oxidase subunit II	83.0692	0.488748	0.417467	1.17075	0.241701	0.315442	1.40252	0.406417	3.45093	0.000558649	0.00137948	46.1335	50.2323	50.012	45.3602	78.879	168.977	135.448	126.921	42.4819	23.8089	65.7903	162.786	1204	1360	1321	1269	13	21	22	32	20	8	10	23	8	1360	441.9	40.3375	42.7841	44.2198	40.3206
BGKOPF_17275	CDS	ABC141_chromosome	3406936	3407160	-	225	50S ribosomal protein L31	409.671	0.487984	0.192141	2.53971	0.0110943	0.0214412	-0.377989	0.207136	-1.82483	0.0680263	0.104478	331.211	363.409	488.119	383.828	260.908	265.536	295.522	368.864	679.711	589.27	401.321	488.359	8644	9839	12893	10738	43	33	48	93	320	198	61	69	33	12893	3581.6	1293.54	1382.54	1927.75	1523.96
BGKOPF_14675	CDS	ABC141_chromosome	2885963	2886403	+	441	Ribosomal 50S subunit-recycling heat shock protein, contains S4 domain	61.1831	0.485729	0.185928	2.61246	0.00898929	0.0176312	0.603664	0.215221	2.80486	0.00503388	0.010302	50.3101	46.3541	49.4442	48.8632	84.9466	88.5118	67.7238	63.4605	82.8398	77.3788	46.0532	28.3107	1313	1255	1306	1367	14	11	11	16	39	26	7	4	4	1367	447.4	100.248	89.9736	99.6287	98.9832
BGKOPF_03805	CDS	ABC141_chromosome	758269	758799	+	531	peptide deformylase	180.956	0.482492	0.132869	3.63133	0.000281968	0.000734765	0.795353	0.140646	5.65499	1.55855e-08	6.90156e-08	132.002	128.942	137.694	142.229	218.434	185.07	203.171	297.471	201.789	199.399	190.792	134.476	3445	3491	3637	3979	36	23	33	75	95	67	29	19	19	3979	1244.1	218.446	207.857	230.425	239.282
BGKOPF_06505	CDS	ABC141_chromosome	1319610	1321280	+	1671	Small-conductance mechanosensitive channel	352.644	0.481714	0.228446	2.10866	0.0349742	0.0598754	0.638374	0.231169	2.7615	0.00575357	0.0115667	310.329	274.505	222.499	256.326	327.651	354.047	461.753	499.751	261.264	306.539	539.481	417.583	8099	7432	5877	7171	54	44	75	126	123	103	82	59	44	8099	2437.1	163.194	140.617	118.32	137.036
BGKOPF_16105	CDS	ABC141_chromosome	3186622	3186837	+	216	30S ribosomal protein S21	904.161	0.481629	0.181389	2.65523	0.00792538	0.0157505	-0.371671	0.188687	-1.96978	0.0488634	0.0776496	823.277	986.326	970.711	656.489	703.844	683.955	646.454	626.672	1529.35	1261.87	927.644	1033.34	21486	26704	25640	18366	116	85	105	158	720	424	141	146	85	26704	7840.9	3349.27	3908.7	3993.41	2715.14
BGKOPF_00595	CDS	ABC141_chromosome	96971	97735	+	765	Hemoglobin-like flavoprotein	77.8303	0.481273	0.314094	1.53226	0.125459	0.180738	1.40996	0.300099	4.69832	2.62309e-06	9.30491e-06	50.4634	47.1667	42.6295	38.0325	103.149	120.698	116.977	130.887	31.8614	41.6655	118.423	92.0097	1317	1277	1126	1064	17	15	19	33	15	14	18	13	13	1317	410.7	57.9659	52.7764	49.5173	44.4132
BGKOPF_04255	CDS	ABC141_chromosome	850839	851165	+	327	DNA-binding protein H-NS	645.402	0.47919	0.118669	4.03803	5.39028e-05	0.000157647	-0.275979	0.132294	-2.08611	0.0369689	0.0609193	626.558	585.317	663.597	554.116	503.612	450.606	443.283	583.043	957.967	872	690.799	813.932	16352	15847	17528	15502	83	56	72	147	451	293	105	115	56	17528	5545.9	1683.73	1532.18	1803.29	1513.81
sRNA48	sRNA	ABC141_chromosome	2480027	2480086	-	60	sRNA48	3.14282	0.478264	0.673699	0.709908	0.477761	0.560484	-1.1117	1.06406	-1.04477	0.296129	0.374446	3.14199	5.50339	3.8995	2.85959	0	0	6.1567	0	4.24819	11.9044	0	0	82	149	103	80	0	0	1	0	2	4	0	0	0	149	35.1	46.0162	78.5136	57.7519	42.5765
BGKOPF_09070	CDS	ABC141_chromosome	1791016	1791510	-	495	Translesion error-prone DNA polymerase V autoproteolytic subunit	9.37587	0.478051	0.437272	1.09326	0.27428	0.350038	0.541405	0.525813	1.02965	0.303173	0.382912	6.85872	7.64565	8.40475	8.2928	12.1352	0	18.4701	11.8988	12.7446	11.9044	0	14.1553	179	207	222	232	2	0	3	3	6	4	0	2	0	232	71.7	12.1758	13.2213	15.0879	14.9663
BGKOPF_03790	CDS	ABC141_chromosome	755221	755790	-	570	Threonylcarbamoyl-AMP synthase	46.1572	0.476011	0.195872	2.43021	0.01509	0.0284193	-0.10596	0.283663	-0.373543	0.708744	0.766355	41.8421	41.1831	45.1661	43.2155	42.4733	56.3257	24.6268	39.6628	72.2193	53.57	72.3694	21.233	1092	1115	1193	1209	7	7	4	10	34	18	11	3	3	1209	391.9	64.5054	61.8458	70.4118	67.7303
BGKOPF_06875	CDS	ABC141_chromosome	1393468	1393941	-	474	SsrA-binding protein SmpB	88.2474	0.472078	0.247058	1.9108	0.0560306	0.0902123	0.11359	0.277587	0.409205	0.68239	0.744938	76.3273	80.778	80.0723	73.5986	139.555	72.4188	80.0372	51.5616	155.059	92.2594	72.3694	84.9321	1992	2187	2115	2059	23	9	13	13	73	31	11	12	9	2187	711.5	141.501	145.875	150.111	138.711
BGKOPF_08665	CDS	ABC141_chromosome	1725713	1726327	+	615	urease accessory protein UreG	25.4857	0.471924	0.29676	1.59025	0.111778	0.163383	0.868398	0.320063	2.71321	0.00666352	0.0132189	17.9706	16.9903	16.5823	17.0503	12.1352	24.1396	67.7238	23.7977	14.8687	26.785	39.4742	28.3107	469	460	438	477	2	3	11	6	7	9	6	4	2	477	157.7	25.6771	23.6479	23.9596	24.7671
BGKOPF_12880	CDS	ABC141_chromosome	2540648	2541811	-	1164	Catalase domain-containing protein	29.5105	0.471828	0.262868	1.79493	0.0726656	0.112852	-0.0264085	0.357173	-0.0739377	0.94106	0.954661	27.7414	24.8207	27.2965	30.4903	0	40.2327	49.2536	23.7977	48.8542	41.6655	32.8952	7.07767	724	672	721	853	0	5	8	6	23	14	5	1	0	853	252.7	20.9428	18.2527	20.8383	23.4006
BGKOPF_05465	CDS	ABC141_chromosome	1103020	1103121	+	102	hypothetical protein	5.31915	0.471486	0.527628	0.893594	0.371539	0.454639	-0.86685	0.975789	-0.888358	0.374348	0.456215	5.2111	4.69081	5.45173	5.64768	0	0	6.1567	3.96628	8.49639	2.97611	0	21.233	136	127	144	158	0	0	1	1	4	1	0	3	0	158	47.9	44.8939	39.3653	47.4944	49.4639
BGKOPF_16375	CDS	ABC141_chromosome	3237761	3238537	-	777	ABC-type histidine transport system, ATPase component	10.6193	0.471431	0.393793	1.19716	0.231246	0.304058	-1.88742	0.979698	-1.92653	0.0540384	0.0852163	8.77457	11.1176	11.5849	11.1166	0	8.04653	0	3.96628	12.7446	5.95222	32.8952	21.233	229	301	306	311	0	1	0	1	6	2	5	3	0	311	97.1	9.92346	12.2477	13.2489	12.7812
BGKOPF_05670	CDS	ABC141_chromosome	1145354	1146358	-	1005	tRNA dihydrouridine(20/20a) synthase DusA	44.8282	0.471336	0.370496	1.27218	0.203311	0.272762	0.769941	0.379383	2.02945	0.0424122	0.0687788	32.8376	38.5607	34.6791	32.8137	48.5409	24.1396	80.0372	75.3593	55.2265	80.3549	0	35.3884	857	1044	916	918	8	3	13	19	26	27	0	5	0	1044	319.7	28.712	32.8431	30.6626	29.1681
BGKOPF_07650	CDS	ABC141_chromosome	1518689	1518964	-	276	Orphan protein	13.0994	0.469879	0.408842	1.14929	0.250436	0.324989	-0.253696	0.585014	-0.433659	0.664536	0.728341	9.46427	11.3761	13.5915	13.9762	0	32.1861	18.4701	0	25.4892	11.9044	6.57903	14.1553	247	308	359	391	0	4	3	0	12	4	1	2	0	391	110.9	30.1326	35.2819	43.7588	45.2376
BGKOPF_17535	CDS	ABC141_chromosome	3462096	3463490	-	1395	L-cystine transporter TcyP, sodium:dicarboxylate symporter family	151.832	0.469686	0.223348	2.10293	0.0354718	0.0606643	0.47081	0.234442	2.00822	0.0446202	0.0718059	106.176	121.222	123.08	133.65	139.555	152.884	123.134	237.977	191.169	104.164	190.792	198.175	2771	3282	3251	3739	23	19	20	60	90	35	29	28	19	3739	1112.2	66.8822	74.3831	78.4012	85.588
BGKOPF_12915	CDS	ABC141_chromosome	2548260	2550818	-	2559	Fimbrial biogenesis outer membrane usher protein	69.4441	0.469152	0.183415	2.55786	0.0105318	0.020486	0.500567	0.214849	2.32986	0.0198138	0.0349737	55.6361	52.8178	52.0186	60.4087	78.879	56.3257	98.5073	75.3593	67.9711	92.2594	72.3694	70.7767	1452	1430	1374	1690	13	7	16	19	32	31	11	10	7	1690	507.1	19.1049	17.6675	18.0633	21.0886
BGKOPF_05495	CDS	ABC141_chromosome	1108389	1109798	+	1410	ribosome biogenesis GTPase Der	203.929	0.468687	0.130432	3.59335	0.000326455	0.000844686	0.0363811	0.157582	0.230871	0.817415	0.856624	172.349	192.175	185.927	181.19	133.488	177.024	252.425	186.415	269.76	288.683	223.687	184.019	4498	5203	4911	5069	22	22	41	47	127	97	34	26	22	5203	1674.8	107.411	116.666	117.174	114.798
BGKOPF_11195	CDS	ABC141_chromosome	2208814	2212377	-	3564	DNA polymerase III subunit alpha	403.904	0.468595	0.111238	4.21254	2.52511e-05	7.77809e-05	0.676958	0.116556	5.80801	6.32192e-09	2.94993e-08	298.527	302.576	308.174	311.981	436.868	362.094	609.514	515.616	456.681	357.133	427.637	460.049	7791	8192	8140	8728	72	45	99	130	215	120	65	65	45	8728	2805.2	73.6044	72.6712	76.8363	78.2003
BGKOPF_02835	CDS	ABC141_chromosome	558863	559945	-	1083	DNA replication/repair protein RecF	396.908	0.468077	0.118681	3.94398	8.01401e-05	0.000227328	0.998122	0.118585	8.41692	3.86507e-17	3.47353e-16	269.215	281.375	291.251	250.5	533.95	466.699	566.417	590.976	422.695	315.468	335.531	438.816	7026	7618	7693	7008	88	58	92	149	199	106	51	62	51	7693	2512.5	218.438	222.394	238.972	206.632
BGKOPF_12300	CDS	ABC141_chromosome	2428495	2428719	+	225	Signal peptide protein	15.7404	0.467763	0.356422	1.31239	0.18939	0.257436	-0.481984	0.545293	-0.883899	0.376751	0.458466	14.5987	14.8111	19.7247	14.7984	36.4057	8.04653	0	3.96628	31.8614	17.8567	19.7371	7.07767	381	401	521	414	6	1	0	1	15	6	3	1	0	521	145.8	57.0152	56.3471	77.8996	58.7556
BGKOPF_09470	CDS	ABC141_chromosome	1877723	1879309	+	1587	Acyl-CoA reductase or other NAD-dependent aldehyde dehydrogenase	24.6	0.46654	0.388672	1.20034	0.230006	0.302669	-0.13096	0.486083	-0.269419	0.787607	0.833328	20.3463	22.3829	20.9362	20.0171	6.06762	32.1861	43.0969	3.96628	16.9928	29.7611	72.3694	7.07767	531	606	553	560	1	4	7	1	8	10	11	1	1	606	191.1	11.2659	12.0727	11.7227	11.2679
BGKOPF_12420	CDS	ABC141_chromosome	2448952	2449938	-	987	lipoyl synthase	12.0047	0.464894	0.363192	1.28003	0.200536	0.27005	-0.16766	0.553041	-0.303159	0.761768	0.810931	11.3035	10.5266	11.2821	11.6171	18.2029	0	18.4701	3.96628	16.9928	14.8805	19.7371	7.07767	295	285	298	325	3	0	3	1	8	5	3	1	0	325	102.2	10.0636	9.12931	10.1573	10.5147
BGKOPF_19360	CDS	ABC141_chromosome	3857551	3859194	-	1644	Sulfite reductase, beta subunit (hemoprotein)	92.8568	0.463716	0.237494	1.95254	0.0508746	0.0832517	-0.498368	0.292566	-1.70344	0.0884867	0.130553	103.877	113.946	79.6558	70.5603	54.6086	48.2792	49.2536	95.1907	133.818	133.925	125.002	106.165	2711	3085	2104	1974	9	6	8	24	63	45	19	15	6	3085	838.6	55.5234	59.3285	43.055	38.3422
BGKOPF_15210	CDS	ABC141_chromosome	2996587	2997144	-	558	chorismate mutase	14.2319	0.46137	0.37878	1.21804	0.223207	0.294544	0.658396	0.429337	1.53352	0.125148	0.177043	13.3343	11.4131	12.115	10.0443	30.3381	0	30.7835	11.8988	16.9928	26.785	0	7.07767	348	309	320	281	5	0	5	3	8	9	0	1	0	348	107.4	20.9988	17.5079	19.2928	16.0806
BGKOPF_17980	CDS	ABC141_chromosome	3552121	3552642	+	522	hypothetical protein	36.9307	0.46026	0.255382	1.80224	0.0715073	0.111366	0.0646894	0.33462	0.193322	0.846707	0.880329	29.7722	33.4636	30.7417	27.0588	24.2705	56.3257	49.2536	11.8988	27.6133	50.5939	52.6323	49.5437	777	906	812	757	4	7	8	3	13	17	8	7	3	906	276.6	50.1186	54.8741	52.3318	46.3081
FIOAIE_00150	CDS	ABC141_plasmid_2	22324	22536	-	213	Prophage protein	21.7228	0.460247	0.327973	1.40331	0.160526	0.223543	-0.969473	0.549066	-1.76568	0.0774498	0.11651	20.4229	18.2092	23.2456	28.0239	24.2705	16.0931	6.1567	3.96628	25.4892	41.6655	46.0532	7.07767	533	493	614	784	4	2	1	1	12	14	7	1	1	784	205.5	84.2551	73.1775	96.977	117.535
BGKOPF_16150	CDS	ABC141_chromosome	3194836	3195840	-	1005	quinone-dependent dihydroorotate dehydrogenase	260.486	0.459551	0.102183	4.49735	6.88047e-06	2.33046e-05	0.716693	0.111405	6.43324	1.24915e-10	6.85683e-10	192.772	203.662	188.955	189.841	285.178	305.768	375.559	309.37	271.884	249.993	269.74	283.107	5031	5514	4991	5311	47	38	61	78	128	84	41	40	38	5514	1780.3	168.553	173.465	167.071	168.749
BGKOPF_02060	CDS	ABC141_chromosome	395040	395732	-	693	Murein DD-endopeptidase MepM and murein hydrolase activator NlpD, contains LysM domain	643.488	0.459107	0.150017	3.06036	0.0022107	0.00490458	1.36586	0.146167	9.34453	9.23015e-21	1.06098e-19	388.61	422.875	363.714	373.498	1207.46	1110.42	948.133	757.559	554.389	440.464	546.06	608.68	10142	11449	9607	10449	199	138	154	191	261	148	83	86	83	11449	3575.6	492.764	522.329	466.374	481.474
BGKOPF_02175	CDS	ABC141_chromosome	416489	417682	+	1194	GGDEF domain, diguanylate cyclase (c-di-GMP synthetase) or its enzymatically inactive variants	42.4022	0.458431	0.219446	2.08904	0.0367039	0.0625122	-0.411622	0.334594	-1.23021	0.218617	0.289529	41.6505	35.4581	42.0237	39.1048	42.4733	8.04653	24.6268	35.6965	48.8542	41.6655	85.5274	63.699	1087	960	1110	1094	7	1	4	9	23	14	13	9	1	1110	360.9	30.6531	25.4201	31.2751	29.258
BGKOPF_02820	CDS	ABC141_chromosome	555269	555826	+	558	Membrane integrity protein DedA, putative transporter, DedA/Tvp38 family	73.7105	0.458099	0.175903	2.60427	0.00920693	0.0180279	0.642802	0.200073	3.21284	0.00131428	0.00302992	52.4558	53.7412	56.3724	55.7262	97.0819	72.4188	80.0372	87.2581	76.4675	47.6177	92.1065	113.243	1369	1455	1489	1559	16	9	13	22	36	16	14	16	9	1559	501.2	82.6072	82.4402	89.7719	89.2161
BGKOPF_14075	CDS	ABC141_chromosome	2786465	2787985	+	1521	Lipoprotein	47.1816	0.457621	0.265529	1.72343	0.0848111	0.129147	0.344709	0.30301	1.13762	0.25528	0.330912	38.5851	40.3705	43.4245	41.0708	48.5409	24.1396	61.567	63.4605	44.606	98.2116	19.7371	42.466	1007	1093	1147	1149	8	3	10	16	21	33	3	6	3	1149	374.7	22.292	22.7196	25.3696	24.1225
BGKOPF_12060	CDS	ABC141_chromosome	2376712	2377677	-	966	AraC-type DNA-binding domain and AraC-containing proteins	19.3644	0.456423	0.463197	0.985375	0.32444	0.405888	0.401705	0.515576	0.779138	0.435898	0.5145	15.9781	12.6319	15.7116	15.549	6.06762	8.04653	43.0969	19.8314	19.1169	2.97611	59.2113	14.1553	417	342	415	435	1	1	7	5	9	1	9	2	1	435	137	14.5347	11.1933	14.4528	14.3795
BGKOPF_00175	CDS	ABC141_chromosome	30727	31890	-	1164	Acyl-CoA dehydrogenase related to the alkylation response protein AidB	76.7034	0.455105	0.26422	1.72244	0.084989	0.129326	1.25456	0.254216	4.93501	8.01474e-07	3.02871e-06	49.1223	47.3883	44.7118	47.0402	78.879	120.698	135.448	115.022	42.4819	59.5222	144.739	35.3884	1282	1283	1181	1316	13	15	22	29	20	20	22	5	5	1316	434	37.0837	34.8485	34.1332	36.1023
BGKOPF_16510	CDS	ABC141_chromosome	3262360	3262845	-	486	DUF3465 domain-containing protein	17.0602	0.45256	0.308721	1.46592	0.14267	0.201398	-0.468027	0.497291	-0.941154	0.346626	0.428285	17.8174	18.2461	19.1946	15.5132	0	24.1396	12.3134	15.8651	33.9855	20.8328	19.7371	7.07767	465	494	507	434	0	3	2	4	16	7	3	1	0	507	161.3	32.2155	32.1367	35.0955	28.5158
BGKOPF_04565	CDS	ABC141_chromosome	909816	910730	+	915	Permease of the drug/metabolite transporter (DMT) superfamily	252.847	0.450795	0.173101	2.60423	0.00920796	0.0180279	1.14024	0.16968	6.71993	1.81806e-11	1.06912e-10	150.47	163.44	168.019	174.22	230.569	386.233	467.91	364.898	195.417	202.375	282.898	247.718	3927	4425	4438	4874	38	48	76	92	92	68	43	35	35	4874	1513	144.507	152.898	163.172	170.097
BGKOPF_11935	CDS	ABC141_chromosome	2354399	2354767	-	369	Imm35 domain-containing protein	45.8446	0.45075	0.209384	2.15274	0.031339	0.0545004	0.0648345	0.284901	0.227568	0.819982	0.858689	39.0066	35.532	40.0551	38.0325	48.5409	56.3257	36.9402	27.764	46.7301	44.6416	65.7903	70.7767	1018	962	1058	1064	8	7	6	7	22	15	10	10	6	1064	348.9	92.8902	82.425	96.4582	92.0761
BGKOPF_02970	CDS	ABC141_chromosome	584820	585830	-	1011	ZnMc domain-containing protein	17.7445	0.447001	0.35557	1.25714	0.208703	0.278636	0.48664	0.41814	1.16382	0.244496	0.319823	12.7978	14.5157	16.8474	13.2256	18.2029	48.2792	12.3134	11.8988	29.7373	14.8805	13.1581	7.07767	334	393	445	370	3	6	2	3	14	5	2	1	1	445	131.5	11.1236	12.29	14.8077	11.6864
BGKOPF_17330	CDS	ABC141_chromosome	3417809	3418957	+	1149	D-alanyl-D-alanine carboxypeptidase PBP5/6	110.295	0.446856	0.32331	1.38213	0.166932	0.231196	-0.346198	0.354117	-0.977635	0.328255	0.409264	106.444	135.147	93.1337	90.1484	103.149	112.651	86.1939	43.6291	231.527	136.901	85.5274	99.0874	2778	3659	2460	2522	17	14	14	11	109	46	13	14	11	3659	971.4	81.4068	100.682	72.027	70.0901
BGKOPF_12460	CDS	ABC141_chromosome	2457187	2458098	-	912	putative membrane chloride channel, bestrophin family	62.4321	0.446349	0.226939	1.96683	0.0492031	0.0809177	0.508102	0.251829	2.01764	0.0436285	0.070485	46.2102	49.5305	57.7732	53.9747	54.6086	80.4653	80.0372	79.3256	87.088	86.3072	52.6323	21.233	1206	1341	1526	1510	9	10	13	20	41	29	8	3	3	1526	476.3	44.5247	46.4883	56.2911	52.8705
BGKOPF_10785	CDS	ABC141_chromosome	2133563	2134018	+	456	DNA-binding transcriptional regulator, Lrp family	18.3082	0.446169	0.33612	1.32741	0.184373	0.25155	0.588551	0.391086	1.50492	0.132346	0.185633	14.5221	14.885	14.5758	12.5107	24.2705	16.0931	6.1567	31.7302	10.6205	26.785	26.3161	21.233	379	403	385	350	4	2	1	8	5	9	4	3	1	403	129.4	27.9848	27.9415	28.4038	24.5095
BGKOPF_03430	CDS	ABC141_chromosome	679435	680100	+	666	Pseudouridine synthase RluA, 23S rRNA- or tRNA-specific	15.677	0.445932	0.372823	1.19609	0.23166	0.30431	0.245578	0.471307	0.521057	0.602327	0.672901	11.4951	12.2995	13.0993	14.9771	0	8.04653	6.1567	35.6965	12.7446	11.9044	26.3161	35.3884	300	333	346	419	0	1	1	9	6	4	4	5	0	419	119	15.1669	15.8081	17.4776	20.0896
BGKOPF_09110	CDS	ABC141_chromosome	1795591	1796151	-	561	Chromosome partition protein Smc	55.9656	0.445097	0.186077	2.392	0.0167568	0.0311524	-0.228969	0.272681	-0.839696	0.401079	0.481324	51.7278	52.5962	54.7823	47.3619	54.6086	32.1861	43.0969	43.6291	65.847	68.4505	72.3694	84.9321	1350	1424	1447	1325	9	4	7	11	31	23	11	12	4	1447	471.2	81.0251	80.2522	86.7732	75.4196
BGKOPF_12040	CDS	ABC141_chromosome	2372920	2373567	-	648	SCP2 domain-containing protein	184.416	0.444484	0.186812	2.37932	0.0173447	0.0321822	0.577271	0.195148	2.95812	0.00309526	0.00663069	124.645	120.114	175.932	147.447	230.569	217.256	215.485	190.381	195.417	157.734	197.371	240.641	3253	3252	4647	4125	38	27	35	48	92	53	30	34	27	4647	1302.8	169.028	158.667	241.256	203.273
BGKOPF_11725	CDS	ABC141_chromosome	2314359	2314868	+	510	ATP-binding cassette domain-containing protein	55.8655	0.444388	0.196095	2.26618	0.0234402	0.0422796	0.0301309	0.261961	0.11502	0.908429	0.927548	46.6317	51.6728	46.9833	50.15	18.2029	40.2327	110.821	35.6965	65.847	62.4983	92.1065	49.5437	1217	1399	1241	1403	3	5	18	9	31	21	14	7	3	1403	447.3	80.3469	86.7276	81.8619	87.8454
BGKOPF_12895	CDS	ABC141_chromosome	2542880	2544751	+	1872	Phage capsid protein	64.6986	0.443856	0.246301	1.80208	0.0715321	0.111366	0.895956	0.25204	3.55481	0.000378248	0.000970326	47.3214	43.0299	41.418	42.5721	60.6762	112.651	67.7238	87.2581	42.4819	44.6416	59.2113	127.398	1235	1165	1094	1191	10	14	11	22	20	15	9	18	9	1235	400.3	22.2131	19.6757	19.6604	20.316
BGKOPF_13015	CDS	ABC141_chromosome	2567849	2568184	+	336	transcriptional regulator	14.2806	0.443741	0.404457	1.09713	0.272585	0.348011	0.853403	0.431281	1.97876	0.0478426	0.0762477	9.15774	8.82759	11.3956	11.2239	12.1352	8.04653	18.4701	27.764	8.49639	14.8805	19.7371	21.233	239	239	301	314	2	1	3	7	4	5	3	3	1	314	93.4	23.9501	22.4889	30.1375	29.8416
BGKOPF_05735	CDS	ABC141_chromosome	1158785	1159258	-	474	hypothetical protein	45.0326	0.442442	0.209595	2.11093	0.034778	0.0596013	-0.138109	0.29527	-0.467739	0.639971	0.706581	43.7579	40.2966	45.8097	39.5695	18.2029	56.3257	55.4103	31.7302	65.847	62.4983	52.6323	28.3107	1142	1091	1210	1107	3	7	9	8	31	21	8	4	3	1210	386.8	81.1216	72.7707	85.879	74.5763
BGKOPF_06010	CDS	ABC141_chromosome	1216015	1216353	+	339	Ribosome-associated translation inhibitor RaiA	332.288	0.442011	0.3213	1.37569	0.168916	0.233454	0.176184	0.326801	0.539117	0.589806	0.661377	400.297	270.553	203.115	261.223	182.029	386.233	375.559	341.1	240.023	324.396	401.321	601.602	10447	7325	5365	7308	30	48	61	86	113	109	61	85	30	10447	2586.5	1037.63	683.153	532.415	688.383
BGKOPF_06715	CDS	ABC141_chromosome	1368380	1368976	-	597	SMC-Scp complex subunit ScpB	121.906	0.441964	0.153204	2.88481	0.00391656	0.00828252	0.437599	0.176067	2.48541	0.0129402	0.0239427	93.1867	103.715	102.75	91.3637	169.893	96.5584	147.761	115.022	118.949	139.877	177.634	106.165	2432	2808	2714	2556	28	12	24	29	56	47	27	15	12	2808	895.7	137.163	148.707	152.938	136.716
BGKOPF_04615	CDS	ABC141_chromosome	917221	917745	+	525	ribosome maturation factor RimP	202.773	0.438962	0.291715	1.50477	0.132384	0.189063	-0.0784565	0.305559	-0.256764	0.797361	0.842028	138.86	200.486	219.091	189.483	194.164	177.024	153.918	182.449	414.199	249.993	157.897	155.709	3624	5428	5787	5301	32	22	25	46	195	84	24	22	22	5787	1715.8	232.422	326.882	370.829	322.426
BGKOPF_03300	CDS	ABC141_chromosome	648723	649343	+	621	sugar transferase	161.919	0.436496	0.170972	2.55302	0.0106794	0.0207487	0.455448	0.184804	2.4645	0.0137206	0.0252733	129.205	138.545	130.311	127.573	127.42	168.977	135.448	261.774	165.68	172.614	236.845	148.631	3372	3751	3442	3569	21	21	22	66	78	58	36	21	21	3751	1204.8	182.829	190.97	186.466	183.521
BGKOPF_08620	CDS	ABC141_chromosome	1720193	1720516	-	324	Lipoprotein	9.07289	0.43446	0.563407	0.77113	0.44063	0.522516	1.72554	0.457306	3.77327	0.000161124	0.000436409	4.09991	4.94936	4.7324	5.11151	30.3381	16.0931	0	15.8651	2.1241	11.9044	6.57903	7.07767	107	134	125	143	5	2	0	4	1	4	1	1	0	143	43.9	11.1196	13.0758	12.9791	14.0936
BGKOPF_15690	CDS	ABC141_chromosome	3097283	3098017	-	735	putative proteasome-type protease	92.4809	0.432554	0.26503	1.63209	0.10266	0.152145	0.374307	0.283074	1.3223	0.186069	0.250494	75.331	65.9668	69.7367	87.682	127.42	56.3257	92.3506	103.123	61.5988	101.188	92.1065	176.942	1966	1786	1842	2453	21	7	15	26	29	34	14	25	7	2453	684.8	90.0626	76.8253	84.3106	106.572
BGKOPF_15050	CDS	ABC141_chromosome	2962955	2964214	-	1260	CubicO group peptidase, beta-lactamase class C family	57.2005	0.431774	0.216244	1.9967	0.0458578	0.0762909	1.06828	0.215123	4.96588	6.83914e-07	2.61138e-06	36.5926	38.4499	38.6921	39.1048	139.555	72.4188	73.8805	47.5954	63.7229	35.7133	72.3694	28.3107	955	1041	1022	1094	23	9	12	12	30	12	11	4	4	1094	352.1	25.52	26.121	27.2873	27.7254
BGKOPF_01300	CDS	ABC141_chromosome	237066	237404	+	339	Zinc ribbon domain-containing protein	259.319	0.429178	0.202766	2.11662	0.0342925	0.0587999	0.147235	0.214253	0.687201	0.491956	0.570261	250.554	268.447	207.014	184.086	200.231	233.349	233.955	325.235	312.242	360.109	203.95	332.651	6539	7268	5468	5150	33	29	38	82	147	121	31	47	29	7268	2079.4	649.472	677.837	542.636	485.109
BGKOPF_00360	CDS	ABC141_chromosome	64018	64611	-	594	Phosphoserine phosphatase	8.12103	0.428732	0.469876	0.912437	0.361539	0.444199	-0.153406	0.674813	-0.227332	0.820166	0.858689	6.74377	7.60872	7.57185	9.79408	0	8.04653	18.4701	3.96628	19.1169	2.97611	13.1581	0	176	206	200	274	0	1	3	1	9	1	2	0	0	274	72.8	9.97642	10.9645	11.3272	14.7298
BGKOPF_04690	CDS	ABC141_chromosome	935909	936577	-	669	Ubiquinone biosynthesis protein UbiJ, contains SCP2 domain	55.4012	0.428613	0.186417	2.29922	0.0214926	0.0389584	-1.00454	0.336825	-2.98236	0.00286031	0.00616743	52.6091	58.0257	59.5904	58.0853	60.6762	8.04653	24.6268	19.8314	74.3434	68.4505	46.0532	134.476	1373	1571	1574	1625	10	1	4	5	35	23	7	19	1	1625	520.6	69.1024	74.2438	79.1514	77.5637
BGKOPF_02575	CDS	ABC141_chromosome	502439	502897	-	459	YcgN family cysteine cluster protein	98.0846	0.428133	0.154737	2.76684	0.00566028	0.0115767	-0.154702	0.208864	-0.740687	0.458883	0.5374	94.1063	84.9517	99.2669	94.8667	78.879	88.5118	80.0372	87.2581	138.066	139.877	92.1065	99.0874	2456	2300	2622	2654	13	11	13	22	65	47	14	14	11	2654	852.6	180.162	158.426	192.176	184.637
BGKOPF_10155	CDS	ABC141_chromosome	2009668	2009955	+	288	BAH domain-containing protein	12.6954	0.427913	0.447901	0.955373	0.339389	0.421236	0.942677	0.463459	2.034	0.0419512	0.0681088	9.34932	6.79613	8.10188	8.54301	18.2029	32.1861	12.3134	7.93256	4.24819	17.8567	19.7371	7.07767	244	184	214	239	3	4	2	2	2	6	3	1	1	244	75.3	28.5263	20.1993	24.9978	26.4995
BGKOPF_04395	CDS	ABC141_chromosome	877861	878217	+	357	Lysozyme inhibitor LprI	39.0368	0.426164	0.239104	1.78234	0.0746944	0.115472	-0.757776	0.386676	-1.95972	0.0500289	0.0793487	38.0104	33.6483	42.2888	39.641	30.3381	16.0931	18.4701	23.7977	55.2265	26.785	59.2113	84.9321	992	911	1117	1109	5	2	3	6	26	9	9	12	2	1117	350.1	93.5604	80.6789	105.26	99.1961
BGKOPF_15495	CDS	ABC141_chromosome	3060661	3061098	-	438	7,8-dihydro-6-hydroxymethylpterin pyrophosphokinase (folate biosynthesis)	26.467	0.42566	0.396602	1.07327	0.283151	0.35969	-0.117425	0.474586	-0.247427	0.804578	0.847066	21.036	21.4965	26.1607	30.955	36.4057	32.1861	6.1567	19.8314	25.4892	62.4983	0	35.3884	549	582	691	866	6	4	1	5	12	21	0	5	0	866	228.5	42.2033	42.0106	53.0743	63.1357
BGKOPF_16300	CDS	ABC141_chromosome	3224038	3224937	-	900	ADP-ribose pyrophosphatase YjhB, NUDIX family	53.9608	0.425296	0.314354	1.35292	0.176081	0.241635	0.763556	0.322661	2.36644	0.0179603	0.0319757	40.1561	44.6181	40.5851	35.5303	97.0819	24.1396	123.134	31.7302	50.9783	65.4744	65.7903	28.3107	1048	1208	1072	994	16	3	20	8	24	22	10	4	3	1208	369.1	39.2073	42.436	40.0712	35.2676
BGKOPF_19765	CDS	ABC141_chromosome	3944865	3945359	+	495	Acyl-CoA thioesterase PaaI, contains HGG motif	61.5994	0.425158	0.269129	1.57976	0.114162	0.166499	1.30313	0.254353	5.12329	3.00246e-07	1.18909e-06	42.4934	38.3391	32.5589	36.3167	127.42	56.3257	135.448	55.5279	44.606	41.6655	78.9484	49.5437	1109	1038	860	1016	21	7	22	14	21	14	12	7	7	1109	345.1	75.4353	66.2983	58.4485	65.542
BGKOPF_03440	CDS	ABC141_chromosome	680614	680994	+	381	putative SnoaL-like aldol condensation-catalyzing enzyme	70.2681	0.425118	0.231804	1.83396	0.06666	0.10487	0.372751	0.260771	1.42942	0.152884	0.210679	55.5212	54.6646	50.0499	61.5168	72.8114	80.4653	86.1939	55.5279	46.7301	77.3788	131.581	70.7767	1449	1480	1322	1721	12	10	14	14	22	26	20	10	10	1721	508.3	128.054	122.814	116.731	144.241
BGKOPF_04700	CDS	ABC141_chromosome	937685	938392	-	708	DUF3865 domain-containing protein	44.2369	0.417565	0.252702	1.6524	0.0984528	0.146502	1.38786	0.229119	6.05736	1.38374e-09	6.844e-09	29.8872	27.4431	26.3122	24.8784	91.0143	56.3257	61.567	71.393	42.4819	29.7611	13.1581	56.6214	780	743	695	696	15	7	10	18	20	10	2	8	2	780	250.3	37.0945	33.1792	33.0241	31.3912
BGKOPF_08110	CDS	ABC141_chromosome	1608818	1609165	+	348	Secreted protein	15.312	0.417258	0.379351	1.09993	0.271365	0.34672	-0.388389	0.536173	-0.724372	0.468837	0.547309	14.1389	17.0642	20.2547	15.3345	6.06762	0	30.7835	11.8988	31.8614	29.7611	6.57903	0	369	462	535	429	1	0	5	3	15	10	1	0	0	535	152.5	35.7023	41.9733	51.7195	39.3649
BGKOPF_07135	CDS	ABC141_chromosome	1421006	1421428	+	423	DUF4283 domain-containing protein	672.826	0.416659	0.12569	3.31498	0.000916505	0.00218781	0.172691	0.13254	1.30293	0.192598	0.2586	538.851	506.608	581.366	700.277	649.235	603.49	677.238	682.2	749.806	720.218	822.379	842.243	14063	13716	15356	19591	107	75	110	172	353	242	125	119	75	19591	5335.8	1119.4	1025.17	1221.29	1478.93
BGKOPF_16555	CDS	ABC141_chromosome	3270127	3270261	+	135	Signal pepetide	7.07799	0.416482	0.900554	0.462472	0.643743	0.714278	2.11427	0.755866	2.79716	0.00515548	0.0104987	2.06911	3.98904	4.24023	3.4315	0	8.04653	0	43.6291	6.37229	0	13.1581	0	54	108	112	96	0	1	0	11	3	0	2	0	0	112	32.2	13.4682	25.293	27.9103	22.7075
BGKOPF_15740	CDS	ABC141_chromosome	3107603	3109177	+	1575	bifunctional phosphoribosylaminoimidazolecarboxamide formyltransferase/IMP cyclohydrolase	563.455	0.414492	0.120965	3.42655	0.000611306	0.00151614	0.248248	0.12858	1.93068	0.0535223	0.0844833	500.15	542.324	441.666	426.65	497.545	667.862	517.163	594.942	586.251	636.887	677.64	672.379	13053	14683	11666	11936	82	83	84	150	276	214	103	95	82	14683	4368.8	279.048	294.744	249.185	241.997
FIOAIE_00050	CDS	ABC141_plasmid_2	8706	9008	+	303	Type II toxin-antitoxin system RelE/ParE family toxin	248.917	0.414046	0.279145	1.48326	0.138005	0.195482	0.366331	0.284875	1.28594	0.198465	0.265613	142.156	208.981	252.635	212.431	218.434	410.373	233.955	206.247	169.928	324.396	296.057	311.418	3710	5658	6673	5943	36	51	38	52	80	109	45	44	36	6673	1869.9	412.268	590.378	740.898	626.318
BGKOPF_02975	CDS	ABC141_chromosome	585912	586829	-	918	ZnMc domain-containing protein	46.8919	0.41236	0.33864	1.21769	0.223341	0.294603	0.990741	0.336517	2.94411	0.0032389	0.00692042	29.5423	26.0026	36.4963	33.2069	78.879	32.1861	104.664	35.6965	31.8614	29.7611	39.4742	84.9321	771	704	964	929	13	4	17	9	15	10	6	12	4	964	287.8	28.2788	24.246	35.3276	32.315
BGKOPF_17095	CDS	ABC141_chromosome	3364579	3365826	+	1248	Lipoprotein-anchoring transpeptidase ErfK/SrfK	356.278	0.410885	0.119376	3.44194	0.000577557	0.00143584	-0.0438022	0.137525	-0.318504	0.750103	0.802136	300.06	310.812	341.869	336.716	206.299	313.815	381.716	341.1	405.702	413.679	421.058	502.515	7831	8415	9030	9420	34	39	62	86	191	139	64	71	34	9420	2948.5	211.276	213.182	243.418	241.028
BGKOPF_06620	CDS	ABC141_chromosome	1345471	1346280	-	810	ABC-type uncharacterized transport system, permease component	212.272	0.410794	0.164533	2.49673	0.0125345	0.0239718	0.402131	0.175949	2.2855	0.0222838	0.0388993	186.986	175.813	171.048	167.357	236.637	337.954	184.701	194.348	267.636	252.969	230.266	141.553	4880	4760	4518	4682	39	42	30	49	126	85	35	20	20	4880	1605.5	202.854	185.794	187.647	184.577
BGKOPF_05055	CDS	ABC141_chromosome	1016730	1016951	-	222	translation initiation factor IF-1	797.164	0.40891	0.300539	1.36059	0.173644	0.238887	-1.18714	0.310537	-3.82287	0.000131906	0.000362028	760.59	1062.89	947.654	695.415	357.989	482.792	394.029	297.471	1650.42	1470.2	618.429	828.088	19850	28777	25031	19455	59	60	64	75	777	494	94	117	59	28777	7904.4	3010.62	4098.29	3793.2	2798.4
BGKOPF_06380	CDS	ABC141_chromosome	1290754	1292037	-	1284	ribonucleotide-diphosphate reductase subunit beta	504.446	0.408615	0.158722	2.57441	0.010041	0.0195776	-0.113471	0.169129	-0.670914	0.502275	0.579373	518.772	518.131	392.487	444.773	521.815	426.466	406.343	384.729	732.813	672.601	546.06	488.359	13539	14028	10367	12443	86	53	66	97	345	226	83	69	53	14028	4283.5	355.034	345.415	271.624	309.451
BGKOPF_11740	CDS	ABC141_chromosome	2316664	2317644	+	981	DNA polymerase III, delta prime subunit	70.6513	0.40793	0.363999	1.12069	0.262419	0.337512	0.54001	0.374405	1.44232	0.149213	0.20631	56.0193	52.4854	59.0604	56.5483	30.3381	120.698	147.761	39.6628	101.957	68.4505	72.3694	42.466	1462	1421	1560	1582	5	15	24	10	48	23	11	6	5	1582	513.9	50.1796	45.7968	53.4978	51.4955
BGKOPF_19070	CDS	ABC141_chromosome	3806273	3808351	+	2079	Uncharacterized membrane protein YccC	118.054	0.407253	0.131246	3.10298	0.00191582	0.00430537	-0.325358	0.191333	-1.70048	0.08904	0.131311	116.407	119.745	109.867	116.85	66.7438	112.651	92.3506	99.157	165.68	160.71	164.476	92.0097	3038	3242	2902	3269	11	14	15	25	78	54	25	13	11	3269	1057.2	49.2019	49.3025	46.9594	50.2102
BGKOPF_15555	CDS	ABC141_chromosome	3072429	3073304	+	876	DNA-binding transcriptional regulator, LysR family	38.7159	0.406756	0.262131	1.55173	0.120728	0.174914	0.724817	0.282388	2.56674	0.0102659	0.0193638	27.3966	26.2981	29.9845	33.6359	48.5409	24.1396	86.1939	35.6965	44.606	32.7372	32.8952	42.466	715	712	792	941	8	3	14	9	21	11	5	6	3	941	269.8	27.4821	25.6972	30.4159	34.3018
BGKOPF_11770	CDS	ABC141_chromosome	2320368	2321069	+	702	type II secretion system minor pseudopilin GspJ	22.1266	0.405713	0.497597	0.815345	0.414875	0.49788	0.766736	0.510004	1.50339	0.132738	0.186104	15.9781	16.8426	15.4087	13.6903	48.5409	8.04653	12.3134	31.7302	8.49639	5.95222	46.0532	42.466	417	456	407	383	8	1	2	8	4	2	7	6	1	456	141.8	20.0008	20.537	19.5046	17.4218
BGKOPF_18090	CDS	ABC141_chromosome	3574698	3575639	+	942	DUF3598 domain-containing protein	81.8042	0.404871	0.234938	1.72331	0.0848322	0.129147	0.764889	0.242536	3.15372	0.00161205	0.0036677	71.1162	54.2952	54.5552	56.1551	127.42	112.651	80.0372	87.2581	50.9783	83.3311	111.844	92.0097	1856	1470	1441	1571	21	14	13	22	24	28	17	13	13	1856	540.8	66.34	49.3374	51.4628	53.2546
BGKOPF_03295	CDS	ABC141_chromosome	648042	648710	+	669	Uncharacterized glycosyltransferase HI_1695	99.1769	0.403702	0.20531	1.96631	0.049263	0.0809355	1.21809	0.196094	6.21174	5.24015e-10	2.69272e-09	66.2116	67.038	64.7771	56.2266	206.299	152.884	86.1939	146.752	87.088	68.4505	131.581	56.6214	1728	1815	1711	1573	34	19	14	37	41	23	20	8	8	1815	585.2	86.9693	85.775	86.0407	75.0817
BGKOPF_05190	CDS	ABC141_chromosome	1044776	1044931	-	156	50S ribosomal protein L33	156.762	0.401384	0.413716	0.970194	0.33195	0.413246	-0.858312	0.440551	-1.94827	0.0513829	0.0813399	142.845	157.198	176.008	190.127	97.0819	32.1861	110.821	118.988	375.965	258.921	72.3694	148.631	3728	4256	4649	5319	16	4	18	30	177	87	11	21	4	5319	1526.3	804.637	862.555	1002.57	1088.77
BGKOPF_00260	CDS	ABC141_chromosome	47607	49058	+	1452	tRNA (N6-isopentenyl adenosine(37)-C2)-methylthiotransferase MiaB	357.135	0.399436	0.131921	3.02784	0.00246312	0.00539923	0.186057	0.143812	1.29375	0.195752	0.262194	271.169	327.433	334.183	315.555	273.043	370.14	412.499	364.898	450.308	413.679	434.216	318.495	7077	8865	8827	8828	45	46	67	92	212	139	66	45	45	8865	2859.1	164.109	193.029	204.516	194.145
BGKOPF_02360	CDS	ABC141_chromosome	456131	457345	-	1215	nicotinate phosphoribosyltransferase	163.371	0.399008	0.14835	2.68964	0.00715298	0.0143538	-0.258842	0.186397	-1.38866	0.164937	0.225261	156.295	150.955	158.252	165.427	139.555	104.605	141.604	134.854	180.548	276.778	217.108	134.476	4079	4087	4180	4628	23	13	23	34	85	93	33	19	13	4628	1441.4	113.038	106.35	115.739	121.632
BGKOPF_07655	CDS	ABC141_chromosome	1518976	1519665	-	690	Helix-turn-helix family protein	42.0372	0.398959	0.395163	1.00961	0.312684	0.39312	-0.11819	0.442983	-0.266806	0.789618	0.83492	36.4777	37.4526	46.0368	42.6078	42.4733	16.0931	12.3134	67.4268	78.5916	47.6177	6.57903	70.7767	952	1014	1216	1192	7	2	2	17	37	16	1	10	1	1216	372.2	46.4554	46.4621	59.2877	55.1644
BGKOPF_16545	CDS	ABC141_chromosome	3268924	3269442	+	519	hypothetical protein	11.2725	0.39863	0.467159	0.853307	0.393489	0.477426	0.879495	0.488342	1.80098	0.0717054	0.109314	6.85872	6.79613	9.16193	7.97109	18.2029	0	18.4701	15.8651	8.49639	2.97611	26.3161	14.1553	179	184	242	223	3	0	3	4	4	1	4	2	0	242	70.8	11.6127	11.2088	15.6866	13.7205
BGKOPF_02510	CDS	ABC141_chromosome	489581	490360	+	780	DNA-binding transcriptional regulator, IclR family	77.9644	0.397528	0.179943	2.20919	0.0271618	0.0479693	0.0410981	0.228933	0.17952	0.857529	0.890459	64.4873	65.1542	75.2263	72.3833	66.7438	112.651	49.2536	67.4268	106.205	71.4266	85.5274	99.0874	1683	1764	1987	2025	11	14	8	17	50	24	13	14	8	2025	634.2	72.6504	71.5013	85.7005	82.9014
BGKOPF_06850	CDS	ABC141_chromosome	1389251	1389466	-	216	hypothetical protein	26.4398	0.3965	0.271672	1.45948	0.144433	0.203539	0.165846	0.35439	0.467977	0.639801	0.706581	24.4079	22.0136	23.8513	21.0894	36.4057	24.1396	24.6268	19.8314	25.4892	35.7133	52.6323	7.07767	637	596	630	590	6	3	4	5	12	12	8	1	1	637	208.7	99.2966	87.2374	98.1221	87.2227
BGKOPF_07115	CDS	ABC141_chromosome	1417914	1418276	+	363	DUF1828 domain-containing protein	9.11578	0.394881	0.490942	0.804333	0.421205	0.503827	-0.326449	0.745209	-0.438063	0.661341	0.726528	7.58675	6.46372	6.47393	8.11407	0	0	24.6268	0	2.1241	5.95222	19.7371	28.3107	198	175	171	227	0	0	4	0	1	2	3	4	0	227	65.4	18.3657	15.242	15.8478	19.9687
BGKOPF_02370	CDS	ABC141_chromosome	457996	458481	-	486	SCP-2 sterol transfer family protein	347.951	0.394467	0.197938	1.99288	0.0462746	0.0768681	-0.235447	0.211716	-1.11209	0.266099	0.342647	318.758	325.365	333.691	346.868	175.961	281.629	270.895	380.763	399.33	494.034	296.057	552.058	8319	8809	8814	9704	29	35	44	96	188	166	45	78	29	9704	3027.2	576.346	573.06	610.122	637.597
FIOAIE_00155	CDS	ABC141_plasmid_2	22540	23718	-	1179	hypothetical protein	234.953	0.39347	0.138635	2.83818	0.00453719	0.00947138	-0.775681	0.183525	-4.22656	2.37289e-05	7.28202e-05	252.049	218.178	234.954	265.584	103.149	168.977	135.448	158.651	276.133	369.038	276.319	360.961	6578	5907	6206	7430	17	21	22	40	130	124	42	51	17	7430	2214	187.858	158.403	177.083	201.236
BGKOPF_15215	CDS	ABC141_chromosome	2997222	2997905	-	684	Short-chain dehydrogenase	11.2335	0.392671	0.429972	0.913249	0.361112	0.444011	0.444702	0.521226	0.853184	0.393558	0.473849	8.12318	8.12581	8.97264	8.22131	12.1352	8.04653	18.4701	7.93256	6.37229	8.92833	39.4742	0	212	220	237	230	2	1	3	2	3	3	6	0	0	237	76.6	10.4359	10.169	11.6566	10.7375
BGKOPF_00705	CDS	ABC141_chromosome	118117	118998	-	882	Archaeal fructose-1,6-bisphosphatase or related enzyme, inositol monophosphatase family	1145.47	0.391401	0.141349	2.76904	0.00562219	0.011506	0.698104	0.141902	4.9196	8.67206e-07	3.25844e-06	770.016	911.864	971.544	854.551	1577.58	1512.75	1138.99	1463.56	1289.33	1306.51	993.434	955.486	20096	24688	25662	23907	260	188	185	369	607	439	151	135	135	25662	8057.2	767.166	884.968	978.818	865.542
BGKOPF_14570	CDS	ABC141_chromosome	2867468	2867683	+	216	Transposase	13.9506	0.391099	0.460508	0.849278	0.395727	0.479435	0.104973	0.552001	0.190168	0.849178	0.882342	11.2269	13.2598	17.1124	11.5813	18.2029	16.0931	12.3134	11.8988	36.1096	5.95222	6.57903	7.07767	293	359	452	324	3	2	2	3	17	2	1	1	1	452	121.6	45.6733	52.5473	70.3987	47.8986
BGKOPF_00410	CDS	ABC141_chromosome	73747	74832	-	1086	Lipoprotein	264.329	0.390992	0.26353	1.48367	0.137896	0.195482	1.77332	0.251869	7.04064	1.91352e-12	1.23055e-11	151.198	142.239	116.493	134.508	546.086	555.211	437.126	337.134	131.694	119.044	203.95	297.262	3946	3851	3077	3763	90	69	71	85	62	40	31	42	31	3946	1260.6	122.342	112.112	95.3186	110.646
[truncated: 2,254 more rows]
[truncated: 11 more columns]

## Sheet: methods
Methods:
reads were mapped with bowtie2 (--very-fast-local) against A. baumannii genome
reads were filtere for highest quality mapping (samtools view -q 44)
[truncated: 17 more rows]
