# Supplementary material for: Differential roles of the type I and II secretion systems for the intracellular ABC141 Acinetobacter baumannii infection, which elicits an atypical hypoxia response in endothelial cells
Source: PLoS Pathog. 2026 Feb 9;22(2):e1013265. doi: 10.1371/journal.ppat.1013265 (PMC12912691; doi:10.1371/journal.ppat.1013265)
Supplement: S5 Table — (XLSX) [file ppat.1013265.s013.xlsx]

## Sheet: Sheet1
Šídák's multiple comparisons test	Mean Diff.	95.00% CI of diff.	Below threshold?	Summary	Adjusted P Value
WT 2h vs. WT 24h	-2.353	-2.938 to -1.769	Yes	****	<0.0001	A-B
WT 2h vs. ΔhlyD 2h	-0.05667	-0.6412 to 0.5278	No	ns	>0.9999	A-C
WT 2h vs. ΔhlyD 24h	-1.483	-2.068 to -0.8988	Yes	****	<0.0001	A-D
WT 2h vs. ΔhlyD::hlyD 2h	-0.04	-0.6245 to 0.5445	No	ns	>0.9999	A-E
WT 2h vs. ΔhlyD::hlyD 24h	-2.517	-3.101 to -1.932	Yes	****	<0.0001	A-F
WT 2h vs. ΔgspD 2h	0.09	-0.4945 to 0.6745	No	ns	>0.9999	A-G
WT 2h vs. ΔgspD 24h	-2.227	-2.811 to -1.642	Yes	****	<0.0001	A-H
WT 2h vs. ΔgspD::gspD 2h	0.02	-0.5645 to 0.6045	No	ns	>0.9999	A-I
WT 2h vs. ΔgspD::gspD 24h	-2.377	-2.961 to -1.792	Yes	****	<0.0001	A-J
WT 24h vs. ΔhlyD 2h	2.297	1.712 to 2.881	Yes	****	<0.0001	B-C
WT 24h vs. ΔhlyD 24h	0.87	0.2855 to 1.454	Yes	***	0.0007	B-D
WT 24h vs. ΔhlyD::hlyD 2h	2.313	1.729 to 2.898	Yes	****	<0.0001	B-E
WT 24h vs. ΔhlyD::hlyD 24h	-0.1633	-0.7478 to 0.4212	No	ns	>0.9999	B-F
WT 24h vs. ΔgspD 2h	2.443	1.859 to 3.028	Yes	****	<0.0001	B-G
WT 24h vs. ΔgspD 24h	0.1267	-0.4578 to 0.7112	No	ns	>0.9999	B-H
WT 24h vs. ΔgspD::gspD 2h	2.373	1.789 to 2.958	Yes	****	<0.0001	B-I
WT 24h vs. ΔgspD::gspD 24h	-0.02333	-0.6078 to 0.5612	No	ns	>0.9999	B-J
ΔhlyD 2h vs. ΔhlyD 24h	-1.427	-2.011 to -0.8422	Yes	****	<0.0001	C-D
ΔhlyD 2h vs. ΔhlyD::hlyD 2h	0.01667	-0.5678 to 0.6012	No	ns	>0.9999	C-E
ΔhlyD 2h vs. ΔhlyD::hlyD 24h	-2.46	-3.044 to -1.876	Yes	****	<0.0001	C-F
ΔhlyD 2h vs. ΔgspD 2h	0.1467	-0.4378 to 0.7312	No	ns	>0.9999	C-G
ΔhlyD 2h vs. ΔgspD 24h	-2.17	-2.754 to -1.586	Yes	****	<0.0001	C-H
ΔhlyD 2h vs. ΔgspD::gspD 2h	0.07667	-0.5078 to 0.6612	No	ns	>0.9999	C-I
ΔhlyD 2h vs. ΔgspD::gspD 24h	-2.32	-2.904 to -1.736	Yes	****	<0.0001	C-J
ΔhlyD 24h vs. ΔhlyD::hlyD 2h	1.443	0.8588 to 2.028	Yes	****	<0.0001	D-E
ΔhlyD 24h vs. ΔhlyD::hlyD 24h	-1.033	-1.618 to -0.4488	Yes	****	<0.0001	D-F
ΔhlyD 24h vs. ΔgspD 2h	1.573	0.9888 to 2.158	Yes	****	<0.0001	D-G
ΔhlyD 24h vs. ΔgspD 24h	-0.7433	-1.328 to -0.1588	Yes	**	0.0046	D-H
ΔhlyD 24h vs. ΔgspD::gspD 2h	1.503	0.9188 to 2.088	Yes	****	<0.0001	D-I
ΔhlyD 24h vs. ΔgspD::gspD 24h	-0.8933	-1.478 to -0.3088	Yes	***	0.0005	D-J
ΔhlyD::hlyD 2h vs. ΔhlyD::hlyD 24h	-2.477	-3.061 to -1.892	Yes	****	<0.0001	E-F
ΔhlyD::hlyD 2h vs. ΔgspD 2h	0.13	-0.4545 to 0.7145	No	ns	>0.9999	E-G
ΔhlyD::hlyD 2h vs. ΔgspD 24h	-2.187	-2.771 to -1.602	Yes	****	<0.0001	E-H
ΔhlyD::hlyD 2h vs. ΔgspD::gspD 2h	0.06	-0.5245 to 0.6445	No	ns	>0.9999	E-I
ΔhlyD::hlyD 2h vs. ΔgspD::gspD 24h	-2.337	-2.921 to -1.752	Yes	****	<0.0001	E-J
ΔhlyD::hlyD 24h vs. ΔgspD 2h	2.607	2.022 to 3.191	Yes	****	<0.0001	F-G
ΔhlyD::hlyD 24h vs. ΔgspD 24h	0.29	-0.2945 to 0.8745	No	ns	0.9692	F-H
ΔhlyD::hlyD 24h vs. ΔgspD::gspD 2h	2.537	1.952 to 3.121	Yes	****	<0.0001	F-I
ΔhlyD::hlyD 24h vs. ΔgspD::gspD 24h	0.14	-0.4445 to 0.7245	No	ns	>0.9999	F-J
ΔgspD 2h vs. ΔgspD 24h	-2.317	-2.901 to -1.732	Yes	****	<0.0001	G-H
ΔgspD 2h vs. ΔgspD::gspD 2h	-0.07	-0.6545 to 0.5145	No	ns	>0.9999	G-I
ΔgspD 2h vs. ΔgspD::gspD 24h	-2.467	-3.051 to -1.882	Yes	****	<0.0001	G-J
ΔgspD 24h vs. ΔgspD::gspD 2h	2.247	1.662 to 2.831	Yes	****	<0.0001	H-I
ΔgspD 24h vs. ΔgspD::gspD 24h	-0.15	-0.7345 to 0.4345	No	ns	>0.9999	H-J
ΔgspD::gspD 2h vs. ΔgspD::gspD 24h	-2.397	-2.981 to -1.812	Yes	****	<0.0001	I-J
