# Supplementary material for: Differential roles of the type I and II secretion systems for the intracellular ABC141 Acinetobacter baumannii infection, which elicits an atypical hypoxia response in endothelial cells
Source: PLoS Pathog. 2026 Feb 9;22(2):e1013265. doi: 10.1371/journal.ppat.1013265 (PMC12912691; doi:10.1371/journal.ppat.1013265)
Supplement: S6 Table — (XLSX) [file ppat.1013265.s014.xlsx]

## Sheet: Feuil1
	Cell counted in total for the invasion
		Replicat 1	Replicat 2	Replicat 3	Replicat 4
	WT	279	229	157	192
	hlyD	339	206	264	201
	gspD	236	245	233	210
	znuD	304	322	248	216
	znuD2	294	266	227	133
	znuDznuD2	293	274	194	188
	mad	362	326	203	200
	hlyD::hlyD	276	327	221	151
	gspD::gspD	281	189	190	172
	Number of vacuole counted at 2h
		Replicat 1	Replicat 2	Replicat 3	Replicat 4
	WT	82	70	85	187
	hlyD	84	76	77	139
	gspD	54	54	50	79
	znuD	91	66	106	194
	znuD2	132	64	83	164
	znuDznuD2	108	92	65	66
	mad	99	66	84	118
	hlyD::hlyD	66	81	56	241
	gspD::gspD	84	51	53	71
	Number of vacuole counted at 24h
		Replicat 1	Replicat 2	Replicat 3	Replicat 4
	WT	118	65	96	108
	hlyD	105	78	87	129
	gspD	80	50	98	52
	znuD	102	81	106	107
	znuD2	102	96	124	98
	znuDznuD2	103	83	109	106
	mad	101	93	106	102
	hlyD::hlyD	110	96	97	102
	gspD::gspD	87	89	99	98
